# Supplementary material for: Poly[[{μ2-5-[(di­methyl­amino)(thioxo)meth­oxy]benzene-1,3-di­carboxyl­ato-κ4O1,O1′:O3,O3′}(μ2-4,4′-di­pyridyl­amine-κ2N4:N4′)cobalt(II)] di­methyl­formamide hemisolvate monohydrate]
Source: IUCrdata. 2024 Jun 4;9(Pt 6):x240489. doi: 10.1107/S2414314624004899 (PMC11223684; doi:10.1107/S2414314624004899)
Supplement: Supplementary file 1 [file x-09-x240489-sup1.cif]

##############################################################################
#                                                                            #
# This CIF contains the data for a data article accepted for                 #
# publication in IUCrData. It conforms to the requirements of                #
# Notes for Authors for IUCrData, and has been                               #
# peer reviewed under the auspices of IUCrData.                              #
#                                                                            #
# Full details of the Crystallographic Information File format               #
# are given in the paper "The Crystallographic Information File (CIF):       #
# a New Standard Archive File for Crystallography" by S. R. Hall, F. H.      #
# Allen and I. D. Brown [Acta Cryst. (1991), A47, 655-685].                  #
#                                                                            #
# The current version of the core CIF dictionary is obtainable from          #
# ftp://ftp.iucr.org/pub/cif_core.dic.                                       #
#                                                                            #
# Software is freely available for graphical display of the structure(s)     #
# in this CIF. For information consult the CIF software page                 #
# http://www.iucr.org/resources/cif/software.                                #
#                                                                            #
# This file may be used for bona fide research purposes within the           #
# scientific community so long as proper attribution is given to the data    # 
# article from which it was obtained.                                        #
#                                                                            #
##############################################################################
data_I
_audit_creation_method
;
Olex2 1.5
(compiled 2024.02.16 svn.r378c4104 for OlexSys, GUI svn.r6928)
;
_journal_date_recd_electronic     2024-04-02
_journal_date_accepted     2024-05-24
_journal_name_full     'IUCrData'
_journal_year     2024
_journal_volume     9
_journal_issue      1
_journal_page_first     0
_journal_page_last     0
_journal_paper_category     HM
_journal_paper_doi     10.1107/S2414314624004899
_journal_coeditor_code     WM4212
_publ_contact_author_name     'Bingguang Zhang'
_publ_contact_author_address
;
Key Laboratory of Catalysis and Materials Sciences of the State
Ethnic Affairs Commission & Ministry of Education, College of
Chemistry and Material Science, South-Central Minzu University,
Wuhan, 430074, China
;
_publ_contact_author_email     '3092809@mail.scuec.edu.cn'
_publ_contact_author_fax     ?
_publ_contact_author_phone     ?
_publ_section_title
;\
Poly[[{\m~2~-5-[(dimethylamino)(thioxo)methoxy]benzene-1,3-dicarboxylato-\
\k^4^<i>O</i>^1^,<i>O</i>^1'^:<i>O</i>^3^,<i>O</i>^3'^}(\m~2-~4,4'-\
dipyridylamine-\k^2^<i>N</i>^4^:<i>N</i>^4'^)cobalt(II)] dimethylformamide
hemisolvate monohydrate]
;
loop_
    _publ_author_name
    _publ_author_address
    'Qin, Hui-Yu'
;
Key Laboratory of Catalysis and Materials Sciences of the State Ethnic Affairs \
Commission & Ministry of Education, College of Chemistry and Material Science,
South-Central Minzu University, Wuhan, 430074, People's Republic of China
;
    'Zhang, Bing-Guang'
;
Key Laboratory of Catalysis and Materials Sciences of the State Ethnic Affairs \
Commission & Ministry of Education, College of Chemistry and Material Science,
South-Central Minzu University, Wuhan, 430074, People's Republic of China
;
    'Sun, Qiao-Zhen'
;
 School of Materials Science and Engineering, Central South University,
Changsha, 410083, People's Republic of China
;
_publ_section_synopsis
;
The crystal structure of the title compound shows a layered arrangement
parallel to the <i>bc</i> plane where [CoO~4~N~2~] octahedra are linked by
dmtb^2--^ and dpa ligands.
;
_chemical_name_systematic
;\
Poly[[{\m~2~-5-[(dimethylamino)(thioxo)methoxy]benzene-1,3-dicarboxylato-\
\k^4^<i>O</i>^1^,<i>O</i>^1'^:<i>O</i>^3^,<i>O</i>^3'^}(\m~2-~4,4'-\
dipyridylamine-\k^2^<i>N</i>^4^:<i>N</i>^4'^)cobalt(II)]
dimethylformamide hemisolvate monohydrate]
;
_chemical_name_common     ?
_chemical_formula_moiety     'C21 H18 Co1 N4 O5 S1, 0.5(C3 H7 N O), H2 O'
_chemical_formula_sum     'C22.5 H23.5 Co N4.5 O6.5 S'
_chemical_formula_iupac
                        '[Co (C11 H9 N1 O5 S1) (C10 H9 N3)], 0.5C3 H7 N O, H2 O'
_chemical_formula_weight     551.95
_chemical_melting_point     ?
_space_group_crystal_system     monoclinic
_space_group_name_H-M_alt     'P 21/n'
_space_group_name_Hall     '-P 2yn'
loop_
    _space_group_symop_operation_xyz
    'x, y, z'
    '-x+1/2, y+1/2, -z+1/2'
    '-x, -y, -z'
    'x-1/2, -y-1/2, z-1/2'
_cell_length_a     11.2451(14)
_cell_length_b     14.4734(17)
_cell_length_c     15.232(2)
_cell_angle_alpha     90
_cell_angle_beta     103.485(4)
_cell_angle_gamma     90
_cell_volume     2410.7(5)
_cell_formula_units_Z     4
_cell_measurement_reflns_used     4852
_cell_measurement_theta_min     2.922
_cell_measurement_theta_max     26.309
_cell_measurement_temperature     298.0
_exptl_crystal_description     prism
_exptl_crystal_colour     purple
_exptl_crystal_size_max     0.32
_exptl_crystal_size_mid     0.20
_exptl_crystal_size_min     0.18
_exptl_crystal_density_diffrn     1.521
_exptl_crystal_density_meas     ?
_exptl_crystal_density_method     ?
_exptl_crystal_F_000     1140
_exptl_absorpt_coefficient_mu     0.849
_exptl_absorpt_correction_type     multi-scan
_exptl_absorpt_process_details
;
<i>(SADABS</i>; Krause <i>et al.</i>, 2015)
;
_exptl_absorpt_correction_T_min     0.6430
_exptl_absorpt_correction_T_max     0.7454
_diffrn_ambient_temperature     298.0
_diffrn_source     ?
_diffrn_radiation_type     MoK\a
_diffrn_radiation_wavelength     0.71073
_diffrn_measurement_device_type     'Bruker APEXII CCD'
_diffrn_measurement_method     '\f and \w scans'
_diffrn_detector_area_resol_mean     ?
_diffrn_reflns_number     21131
_diffrn_reflns_av_R_equivalents     0.0685
_diffrn_reflns_av_unetI/netI     0.0532
_diffrn_reflns_theta_min     2.479
_diffrn_reflns_theta_max     26.021
_diffrn_reflns_theta_full     25.242
_diffrn_measured_fraction_theta_max     0.993
_diffrn_measured_fraction_theta_full     0.993
_diffrn_reflns_limit_h_min     -13
_diffrn_reflns_limit_h_max     13
_diffrn_reflns_limit_k_min     -17
_diffrn_reflns_limit_k_max     17
_diffrn_reflns_limit_l_min     -18
_diffrn_reflns_limit_l_max     18
_diffrn_standards_number     0
_refine_special_details     ?
_reflns_number_total     4711
_reflns_number_gt     3216
_reflns_threshold_expression     'I > 2\s(I)'
_refine_ls_structure_factor_coef     Fsqd
_refine_ls_matrix_type     full
_refine_ls_R_factor_all     0.0898
_refine_ls_R_factor_gt     0.0531
_refine_ls_wR_factor_gt     0.1290
_refine_ls_wR_factor_ref     0.1495
_refine_ls_goodness_of_fit_ref     1.036
_refine_ls_restrained_S_all     1.059
_refine_ls_number_reflns     4711
_refine_ls_number_parameters     355
_refine_ls_number_restraints     64
_refine_ls_hydrogen_treatment     constr
_refine_ls_weighting_scheme     calc
_refine_ls_weighting_details
              'w=1/[\s^2^(Fo^2^)+(0.0742P)^2^+2.1129P] where P=(Fo^2^+2Fc^2^)/3'
_atom_sites_solution_hydrogens     mixed
_atom_sites_solution_primary     dual
_atom_sites_solution_secondary     ?
_refine_ls_shift/su_max     0.001
_refine_ls_shift/su_mean     0.000
_refine_diff_density_max     0.759
_refine_diff_density_min     -0.421
_refine_ls_extinction_method     none
_refine_ls_extinction_coef     .
loop_
    _atom_type_symbol
    _atom_type_description
    _atom_type_scat_dispersion_real
    _atom_type_scat_dispersion_imag
    _atom_type_scat_source
    'C' 'C' 0.0033 0.0016
                         'International Tables Vol C Tables 4.2.6.8 and 6.1.1.4'
    'H' 'H' 0.0000 0.0000
                         'International Tables Vol C Tables 4.2.6.8 and 6.1.1.4'
    'Co' 'Co' 0.3494 0.9721
                         'International Tables Vol C Tables 4.2.6.8 and 6.1.1.4'
    'N' 'N' 0.0061 0.0033
                         'International Tables Vol C Tables 4.2.6.8 and 6.1.1.4'
    'O' 'O' 0.0106 0.0060
                         'International Tables Vol C Tables 4.2.6.8 and 6.1.1.4'
    'S' 'S' 0.1246 0.1234
                         'International Tables Vol C Tables 4.2.6.8 and 6.1.1.4'
_computing_data_collection
;
APEX2 (Bruker, 2015)
;
_computing_cell_refinement
;
SAINT (Bruker, 2015)
;
_computing_data_reduction
;
SAINT (Bruker, 2015)
;
_computing_structure_solution
;
<i>SHELXT</i> (Sheldrick, 2015a)
;
_computing_structure_refinement
;
SHELXL (Sheldrick, 2015b)
;
_computing_molecular_graphics
;
Olex2 (Dolomanov <i>et al.</i>,  2009), XP (Sheldrick, 2008)
;
_computing_publication_material
;
publCIF (Westrip, 2010)
;
loop_
    _atom_site_type_symbol
    _atom_site_label
    _atom_site_fract_x
    _atom_site_fract_y
    _atom_site_fract_z
    _atom_site_U_iso_or_equiv
    _atom_site_adp_type
    _atom_site_calc_flag
    _atom_site_occupancy
    _atom_site_disorder_assembly
    _atom_site_disorder_group
    Co Co1 0.73927(5) 0.60696(3) 0.44875(3) 0.03359(18) Uani d 1 . .
    S S1 0.21293(14) 0.44589(10) 0.06254(10) 0.0733(4) Uani d 1 . .
    O O1 0.5793(2) 0.53436(19) 0.38364(19) 0.0461(7) Uani d 1 . .
    O O2 0.7529(3) 0.4927(2) 0.3548(2) 0.0535(8) Uani d 1 . .
    O O3 0.2652(2) 0.32239(19) 0.19296(19) 0.0456(7) Uani d 1 . .
    O O4 0.5950(3) 0.18067(18) 0.05399(18) 0.0460(7) Uani d 1 . .
    O O5 0.7602(3) 0.2134(2) 0.15532(19) 0.0510(8) Uani d 1 . .
    N N1 0.0682(3) 0.3554(2) 0.1501(2) 0.0469(9) Uani d 1 . .
    N N2 0.8119(3) 0.5239(2) 0.5610(2) 0.0372(7) Uani d 1 . .
    N N3 0.9644(3) 0.3791(2) 0.8000(2) 0.0412(8) Uani d 1 . .
    H H3 1.042657 0.385181 0.814726 0.049 Uiso calc 1 . .
    N N4 0.8350(3) 0.2025(2) 0.9750(2) 0.0393(8) Uani d 1 . .
    C C1 0.6393(4) 0.4844(2) 0.3406(2) 0.0349(8) Uani d 1 . .
    C C2 0.5745(3) 0.4151(2) 0.2733(2) 0.0327(8) Uani d 1 . .
    C C3 0.4479(4) 0.4062(2) 0.2574(3) 0.0366(9) Uani d 1 . .
    H H3A 0.403355 0.444495 0.286860 0.044 Uiso calc 1 . .
    C C4 0.3893(3) 0.3402(3) 0.1975(3) 0.0372(9) Uani d 1 . .
    C C5 0.1790(4) 0.3741(3) 0.1362(3) 0.0440(10) Uani d 1 . .
    C C6 -0.0385(4) 0.4035(3) 0.0981(3) 0.0567(12) Uani d 1 . .
    H H6A -0.061594 0.451505 0.134299 0.085 Uiso calc 1 . .
    H H6B -0.104911 0.360578 0.080358 0.085 Uiso calc 1 . .
    H H6C -0.019640 0.430104 0.045232 0.085 Uiso calc 1 . .
    C C7 0.0470(4) 0.2900(4) 0.2157(4) 0.0664(14) Uani d 1 . .
    H H7A 0.071609 0.229571 0.200946 0.100 Uiso calc 1 . .
    H H7B -0.038419 0.289331 0.215602 0.100 Uiso calc 1 . .
    H H7C 0.093632 0.307415 0.274533 0.100 Uiso calc 1 . .
    C C8 0.4527(4) 0.2843(3) 0.1506(3) 0.0376(9) Uani d 1 . .
    H H8 0.411067 0.242145 0.108353 0.045 Uiso calc 1 . .
    C C9 0.5783(3) 0.2916(2) 0.1671(2) 0.0331(8) Uani d 1 . .
    C C10 0.6488(4) 0.2256(2) 0.1232(2) 0.0359(9) Uani d 1 . .
    C C11 0.6394(3) 0.3569(2) 0.2289(2) 0.0328(8) Uani d 1 . .
    H H11 0.724132 0.361467 0.240303 0.039 Uiso calc 1 . .
    C C12 0.9316(4) 0.5240(3) 0.6018(3) 0.0432(10) Uani d 1 . .
    H H12 0.983755 0.557585 0.574663 0.052 Uiso calc 1 . .
    C C13 0.9820(4) 0.4786(3) 0.6798(3) 0.0419(9) Uani d 1 . .
    H H13 1.065719 0.482183 0.704535 0.050 Uiso calc 1 . .
    C C14 0.9069(4) 0.4261(2) 0.7228(2) 0.0359(9) Uani d 1 . .
    C C15 0.9165(4) 0.3234(2) 0.8576(2) 0.0374(9) Uani d 1 . .
    C C16 0.7984(4) 0.3275(3) 0.8688(2) 0.0418(9) Uani d 1 . .
    H H16 0.743752 0.371028 0.837599 0.050 Uiso calc 1 . .
    C C17 0.7625(4) 0.2660(3) 0.9269(2) 0.0418(9) Uani d 1 . .
    H H17 0.682131 0.269181 0.932704 0.050 Uiso calc 1 . .
    C C18 0.9509(4) 0.2020(3) 0.9670(3) 0.0459(10) Uani d 1 . .
    H H18 1.004311 0.159659 1.001410 0.055 Uiso calc 1 . .
    C C19 0.9959(4) 0.2596(3) 0.9116(3) 0.0441(10) Uani d 1 . .
    H H19 1.077847 0.256815 0.909575 0.053 Uiso calc 1 . .
    C C20 0.7837(4) 0.4238(3) 0.6808(3) 0.0439(10) Uani d 1 . .
    H H20 0.729663 0.389357 0.705490 0.053 Uiso calc 1 . .
    C C21 0.7419(4) 0.4728(3) 0.6025(3) 0.0414(9) Uani d 1 . .
    H H21 0.658501 0.470415 0.576267 0.050 Uiso calc 1 . .
    O O6 1.2102(17) 0.3656(14) 0.8304(14) 0.116(6) Uani d 0.5 A -1
    O O7 0.3470(7) 0.2021(5) -0.0692(5) 0.090(3) Uani d 0.5 B 1
    H H7D 0.414831 0.198915 -0.032112 0.135 Uiso d 0.5 B 1
    H H7E 0.317801 0.146795 -0.086502 0.135 Uiso d 0.5 B 1
    C C23 1.4935(17) 0.4546(13) 0.9452(13) 0.199(8) Uani d 0.5 A -1
    H H23A 1.466619 0.517120 0.949026 0.298 Uiso d 0.5 A -1
    H H23B 1.561309 0.453770 0.916886 0.298 Uiso d 0.5 A -1
    H H23C 1.518269 0.428940 1.004746 0.298 Uiso d 0.5 A -1
    N N5 1.4060(15) 0.4024(12) 0.8994(13) 0.189(6) Uani d 0.5 A -1
    C C22 1.2767(15) 0.4296(13) 0.8683(16) 0.166(6) Uani d 0.5 A -1
    H H22 1.247808 0.488525 0.876167 0.199 Uiso calc 0.5 A -1
    C C24 1.424(2) 0.3087(13) 0.8792(19) 0.237(9) Uani d 0.5 A -1
    H H24A 1.509290 0.297487 0.884281 0.356 Uiso calc 0.5 A -1
    H H24B 1.379160 0.295245 0.818744 0.356 Uiso calc 0.5 A -1
    H H24C 1.394999 0.269661 0.920830 0.356 Uiso calc 0.5 A -1
    O O8 1.2362(15) 0.3812(15) 0.8331(9) 0.109(6) Uani d 0.5 A 1
    H H8A 1.283550 0.349024 0.876365 0.164 Uiso d 0.5 A 1
    H H8B 1.255520 0.363564 0.785015 0.164 Uiso d 0.5 A 1
loop_
    _atom_site_aniso_label
    _atom_site_aniso_U_11
    _atom_site_aniso_U_22
    _atom_site_aniso_U_33
    _atom_site_aniso_U_12
    _atom_site_aniso_U_13
    _atom_site_aniso_U_23
    Co1 0.0496(3) 0.0268(3) 0.0268(3) -0.0025(2) 0.0137(2) -0.0018(2)
    S1 0.0705(9) 0.0671(9) 0.0750(9) 0.0037(7) 0.0023(7) 0.0295(7)
    O1 0.0447(16) 0.0435(16) 0.0524(17) -0.0023(13) 0.0158(14) -0.0207(13)
    O2 0.0431(18) 0.071(2) 0.0508(18) -0.0167(15) 0.0189(14) -0.0265(15)
    O3 0.0296(15) 0.0517(16) 0.0523(17) 0.0015(12) 0.0033(13) 0.0137(13)
    O4 0.0552(18) 0.0390(15) 0.0452(16) -0.0038(13) 0.0146(14) -0.0154(13)
    O5 0.0505(19) 0.0645(19) 0.0398(16) 0.0128(15) 0.0140(14) -0.0109(14)
    N1 0.035(2) 0.049(2) 0.049(2) 0.0063(16) -0.0050(16) -0.0034(17)
    N2 0.053(2) 0.0305(16) 0.0321(16) -0.0019(15) 0.0178(15) 0.0024(13)
    N3 0.055(2) 0.0375(18) 0.0328(17) -0.0046(15) 0.0133(15) 0.0085(14)
    N4 0.062(2) 0.0301(16) 0.0278(16) -0.0028(15) 0.0155(15) 0.0016(13)
    C1 0.044(2) 0.0323(19) 0.0303(19) -0.0057(17) 0.0131(17) -0.0028(15)
    C2 0.035(2) 0.0322(19) 0.0317(19) -0.0007(15) 0.0100(16) -0.0002(15)
    C3 0.040(2) 0.033(2) 0.039(2) 0.0070(16) 0.0119(17) -0.0028(16)
    C4 0.034(2) 0.039(2) 0.037(2) 0.0013(17) 0.0052(17) 0.0078(17)
    C5 0.046(3) 0.037(2) 0.040(2) 0.0086(18) -0.0076(19) -0.0092(17)
    C6 0.043(3) 0.057(3) 0.059(3) 0.015(2) -0.010(2) -0.011(2)
    C7 0.045(3) 0.078(3) 0.076(3) 0.000(2) 0.013(2) 0.015(3)
    C8 0.042(2) 0.034(2) 0.034(2) -0.0048(17) 0.0021(17) -0.0014(16)
    C9 0.039(2) 0.0337(19) 0.0284(18) -0.0011(16) 0.0120(16) -0.0033(15)
    C10 0.046(2) 0.0316(19) 0.033(2) -0.0005(17) 0.0148(18) 0.0021(16)
    C11 0.032(2) 0.0368(19) 0.0307(19) -0.0009(16) 0.0091(15) -0.0024(16)
    C12 0.052(3) 0.042(2) 0.043(2) -0.0035(19) 0.025(2) 0.0106(18)
    C13 0.046(2) 0.043(2) 0.042(2) -0.0049(18) 0.0210(19) 0.0059(18)
    C14 0.053(2) 0.0265(18) 0.0313(19) 0.0003(17) 0.0167(18) -0.0002(15)
    C15 0.058(3) 0.0304(19) 0.0250(18) -0.0051(18) 0.0122(17) -0.0012(15)
    C16 0.059(3) 0.036(2) 0.031(2) -0.0003(19) 0.0096(18) 0.0046(16)
    C17 0.051(3) 0.040(2) 0.034(2) -0.0045(19) 0.0088(18) 0.0073(17)
    C18 0.066(3) 0.034(2) 0.040(2) 0.015(2) 0.018(2) 0.0077(17)
    C19 0.057(3) 0.041(2) 0.040(2) 0.007(2) 0.022(2) 0.0036(18)
    C20 0.058(3) 0.041(2) 0.036(2) -0.014(2) 0.0167(19) 0.0061(17)
    C21 0.049(2) 0.039(2) 0.036(2) -0.0113(18) 0.0098(18) 0.0028(17)
    O6 0.134(10) 0.108(8) 0.110(9) 0.001(7) 0.031(7) -0.003(6)
    O7 0.085(6) 0.075(5) 0.084(5) 0.023(4) -0.034(4) -0.032(4)
    C23 0.166(13) 0.206(13) 0.211(14) -0.064(11) 0.018(11) 0.087(11)
    N5 0.190(8) 0.193(8) 0.179(8) 0.003(7) 0.031(7) 0.030(7)
    C22 0.168(9) 0.169(8) 0.161(8) 0.002(7) 0.040(7) 0.020(7)
    C24 0.233(14) 0.249(15) 0.219(14) 0.067(13) 0.034(12) -0.036(13)
    O8 0.100(9) 0.192(16) 0.034(5) -0.055(9) 0.013(5) 0.020(7)
_geom_special_details
;
 All esds (except the esd in the dihedral angle between two l.s. planes)
 are estimated using the full covariance matrix.  The cell esds are taken
 into account individually in the estimation of esds in distances, angles
 and torsion angles; correlations between esds in cell parameters are only
 used when they are defined by crystal symmetry.  An approximate (isotropic)
 treatment of cell esds is used for estimating esds involving l.s. planes.
;
loop_
    _geom_bond_atom_site_label_1
    _geom_bond_atom_site_label_2
    _geom_bond_site_symmetry_2
    _geom_bond_distance
    _geom_bond_publ_flag
    Co1 O1 . 2.119(3) ?
    Co1 O2 . 2.216(3) ?
    Co1 O4 2_655 2.156(3) ?
    Co1 O5 2_655 2.211(3) ?
    Co1 N2 . 2.094(3) ?
    Co1 N4 2_656 2.100(3) ?
    Co1 C1 . 2.502(4) ?
    S1 C5 . 1.638(5) ?
    O1 C1 . 1.271(4) ?
    O2 C1 . 1.251(5) ?
    O3 C4 . 1.404(4) ?
    O3 C5 . 1.363(4) ?
    O4 C10 . 1.266(4) ?
    O5 C10 . 1.247(5) ?
    N1 C5 . 1.339(6) ?
    N1 C6 . 1.451(5) ?
    N1 C7 . 1.437(6) ?
    N2 C12 . 1.345(5) ?
    N2 C21 . 1.341(5) ?
    N3 H3 . 0.8600 ?
    N3 C14 . 1.382(5) ?
    N3 C15 . 1.390(5) ?
    N4 C17 . 1.330(5) ?
    N4 C18 . 1.337(5) ?
    C1 C2 . 1.496(5) ?
    C2 C3 . 1.393(5) ?
    C2 C11 . 1.390(5) ?
    C3 H3A . 0.9300 ?
    C3 C4 . 1.379(5) ?
    C4 C8 . 1.381(5) ?
    C6 H6A . 0.9600 ?
    C6 H6B . 0.9600 ?
    C6 H6C . 0.9600 ?
    C7 H7A . 0.9600 ?
    C7 H7B . 0.9600 ?
    C7 H7C . 0.9600 ?
    C8 H8 . 0.9300 ?
    C8 C9 . 1.380(5) ?
    C9 C10 . 1.496(5) ?
    C9 C11 . 1.395(5) ?
    C11 H11 . 0.9300 ?
    C12 H12 . 0.9300 ?
    C12 C13 . 1.361(5) ?
    C13 H13 . 0.9300 ?
    C13 C14 . 1.406(5) ?
    C14 C20 . 1.385(6) ?
    C15 C16 . 1.378(6) ?
    C15 C19 . 1.409(5) ?
    C16 H16 . 0.9300 ?
    C16 C17 . 1.380(5) ?
    C17 H17 . 0.9300 ?
    C18 H18 . 0.9300 ?
    C18 C19 . 1.364(6) ?
    C19 H19 . 0.9300 ?
    C20 H20 . 0.9300 ?
    C20 C21 . 1.373(5) ?
    C21 H21 . 0.9300 ?
    O6 C22 . 1.245(17) ?
    O7 H7D . 0.8380 ?
    O7 H7E . 0.8812 ?
    C23 H23A . 0.9598 ?
    C23 H23B . 0.9600 ?
    C23 H23C . 0.9595 ?
    C23 N5 . 1.306(14) ?
    N5 C22 . 1.474(15) ?
    N5 C24 . 1.416(15) ?
    C22 H22 . 0.9300 ?
    C22 O8 . 0.93(3) ?
    C24 H24A . 0.9600 ?
    C24 H24B . 0.9600 ?
    C24 H24C . 0.9600 ?
    O8 H8A . 0.8784 ?
    O8 H8B . 0.8500 ?
loop_
    _geom_angle_atom_site_label_1
    _geom_angle_atom_site_label_2
    _geom_angle_atom_site_label_3
    _geom_angle_site_symmetry_1
    _geom_angle_site_symmetry_3
    _geom_angle
    _geom_angle_publ_flag
    O1 Co1 O2 . . 60.43(10) ?
    O1 Co1 O4 . 2_655 151.57(11) ?
    O1 Co1 O5 . 2_655 98.85(11) ?
    O1 Co1 C1 . . 30.50(11) ?
    O2 Co1 C1 . . 29.96(11) ?
    O4 Co1 O2 2_655 . 99.60(11) ?
    O4 Co1 O5 2_655 2_655 59.65(10) ?
    O4 Co1 C1 2_655 . 126.57(12) ?
    O5 Co1 O2 2_655 . 92.57(12) ?
    O5 Co1 C1 2_655 . 95.62(11) ?
    N2 Co1 O1 . . 102.95(12) ?
    N2 Co1 O2 . . 91.51(12) ?
    N2 Co1 O4 . 2_655 97.23(12) ?
    N2 Co1 O5 . 2_655 156.87(12) ?
    N2 Co1 N4 . 2_656 93.24(12) ?
    N2 Co1 C1 . . 99.22(12) ?
    N4 Co1 O1 2_656 . 100.46(12) ?
    N4 Co1 O2 2_656 . 160.89(13) ?
    N4 Co1 O4 2_656 2_655 98.15(12) ?
    N4 Co1 O5 2_656 2_655 90.30(11) ?
    N4 Co1 C1 2_656 . 130.93(14) ?
    C1 O1 Co1 . . 91.7(2) ?
    C1 O2 Co1 . . 87.8(2) ?
    C5 O3 C4 . . 118.8(3) ?
    C10 O4 Co1 . 2_645 91.3(2) ?
    C10 O5 Co1 . 2_645 89.3(2) ?
    C5 N1 C6 . . 119.9(4) ?
    C5 N1 C7 . . 123.6(3) ?
    C7 N1 C6 . . 116.4(4) ?
    C12 N2 Co1 . . 122.3(2) ?
    C21 N2 Co1 . . 122.8(3) ?
    C21 N2 C12 . . 114.6(3) ?
    C14 N3 H3 . . 114.8 ?
    C14 N3 C15 . . 130.5(4) ?
    C15 N3 H3 . . 114.8 ?
    C17 N4 Co1 . 2_646 119.2(3) ?
    C17 N4 C18 . . 116.0(3) ?
    C18 N4 Co1 . 2_646 124.7(3) ?
    O1 C1 Co1 . . 57.84(18) ?
    O1 C1 C2 . . 120.2(3) ?
    O2 C1 Co1 . . 62.2(2) ?
    O2 C1 O1 . . 120.0(3) ?
    O2 C1 C2 . . 119.8(3) ?
    C2 C1 Co1 . . 176.8(3) ?
    C3 C2 C1 . . 119.7(3) ?
    C11 C2 C1 . . 120.9(3) ?
    C11 C2 C3 . . 119.4(3) ?
    C2 C3 H3A . . 120.3 ?
    C4 C3 C2 . . 119.4(3) ?
    C4 C3 H3A . . 120.3 ?
    C3 C4 O3 . . 118.4(3) ?
    C3 C4 C8 . . 121.6(4) ?
    C8 C4 O3 . . 119.6(3) ?
    O3 C5 S1 . . 122.5(3) ?
    N1 C5 S1 . . 127.6(3) ?
    N1 C5 O3 . . 109.9(4) ?
    N1 C6 H6A . . 109.5 ?
    N1 C6 H6B . . 109.5 ?
    N1 C6 H6C . . 109.5 ?
    H6A C6 H6B . . 109.5 ?
    H6A C6 H6C . . 109.5 ?
    H6B C6 H6C . . 109.5 ?
    N1 C7 H7A . . 109.5 ?
    N1 C7 H7B . . 109.5 ?
    N1 C7 H7C . . 109.5 ?
    H7A C7 H7B . . 109.5 ?
    H7A C7 H7C . . 109.5 ?
    H7B C7 H7C . . 109.5 ?
    C4 C8 H8 . . 120.3 ?
    C9 C8 C4 . . 119.4(3) ?
    C9 C8 H8 . . 120.3 ?
    C8 C9 C10 . . 119.8(3) ?
    C8 C9 C11 . . 119.8(3) ?
    C11 C9 C10 . . 120.3(3) ?
    O4 C10 C9 . . 120.0(4) ?
    O5 C10 O4 . . 119.7(4) ?
    O5 C10 C9 . . 120.3(3) ?
    C2 C11 C9 . . 120.4(3) ?
    C2 C11 H11 . . 119.8 ?
    C9 C11 H11 . . 119.8 ?
    N2 C12 H12 . . 117.6 ?
    N2 C12 C13 . . 124.9(4) ?
    C13 C12 H12 . . 117.6 ?
    C12 C13 H13 . . 120.2 ?
    C12 C13 C14 . . 119.6(4) ?
    C14 C13 H13 . . 120.2 ?
    N3 C14 C13 . . 116.7(4) ?
    N3 C14 C20 . . 126.9(4) ?
    C20 C14 C13 . . 116.3(4) ?
    N3 C15 C19 . . 117.5(4) ?
    C16 C15 N3 . . 125.5(4) ?
    C16 C15 C19 . . 117.0(3) ?
    C15 C16 H16 . . 120.5 ?
    C15 C16 C17 . . 119.1(4) ?
    C17 C16 H16 . . 120.5 ?
    N4 C17 C16 . . 124.5(4) ?
    N4 C17 H17 . . 117.8 ?
    C16 C17 H17 . . 117.8 ?
    N4 C18 H18 . . 117.9 ?
    N4 C18 C19 . . 124.3(4) ?
    C19 C18 H18 . . 117.9 ?
    C15 C19 H19 . . 120.5 ?
    C18 C19 C15 . . 119.0(4) ?
    C18 C19 H19 . . 120.5 ?
    C14 C20 H20 . . 120.3 ?
    C21 C20 C14 . . 119.5(4) ?
    C21 C20 H20 . . 120.3 ?
    N2 C21 C20 . . 125.1(4) ?
    N2 C21 H21 . . 117.5 ?
    C20 C21 H21 . . 117.5 ?
    H7D O7 H7E . . 111.7 ?
    H23A C23 H23B . . 109.5 ?
    H23A C23 H23C . . 109.5 ?
    H23B C23 H23C . . 109.5 ?
    N5 C23 H23A . . 111.7 ?
    N5 C23 H23B . . 109.3 ?
    N5 C23 H23C . . 107.3 ?
    C23 N5 C22 . . 125.5(15) ?
    C23 N5 C24 . . 122.9(15) ?
    C24 N5 C22 . . 111.4(13) ?
    O6 C22 N5 . . 113.0(15) ?
    O6 C22 H22 . . 123.5 ?
    N5 C22 H22 . . 123.5 ?
    O8 C22 O6 . . 10.1(19) ?
    O8 C22 N5 . . 107(2) ?
    O8 C22 H22 . . 128.6 ?
    N5 C24 H24A . . 109.5 ?
    N5 C24 H24B . . 109.5 ?
    N5 C24 H24C . . 109.5 ?
    H24A C24 H24B . . 109.5 ?
    H24A C24 H24C . . 109.5 ?
    H24B C24 H24C . . 109.5 ?
    C22 O8 H8A . . 80.7 ?
    C22 O8 H8B . . 122.1 ?
    H8A O8 H8B . . 104.8 ?
loop_
    _geom_torsion_atom_site_label_1
    _geom_torsion_atom_site_label_2
    _geom_torsion_atom_site_label_3
    _geom_torsion_atom_site_label_4
    _geom_torsion_site_symmetry_1
    _geom_torsion_site_symmetry_2
    _geom_torsion_site_symmetry_3
    _geom_torsion_site_symmetry_4
    _geom_torsion
    _geom_torsion_publ_flag
    Co1 O1 C1 O2 . . . . 3.4(4) ?
    Co1 O1 C1 C2 . . . . -177.0(3) ?
    Co1 O2 C1 O1 . . . . -3.2(4) ?
    Co1 O2 C1 C2 . . . . 177.2(3) ?
    Co1 O4 C10 O5 2_645 . . . 2.2(4) ?
    Co1 O4 C10 C9 2_645 . . . -176.6(3) ?
    Co1 O5 C10 O4 2_645 . . . -2.1(4) ?
    Co1 O5 C10 C9 2_645 . . . 176.7(3) ?
    Co1 N2 C12 C13 . . . . 173.3(3) ?
    Co1 N2 C21 C20 . . . . -173.9(3) ?
    Co1 N4 C17 C16 2_646 . . . -174.6(3) ?
    Co1 N4 C18 C19 2_646 . . . 174.4(3) ?
    O1 C1 C2 C3 . . . . 0.7(5) ?
    O1 C1 C2 C11 . . . . -176.9(3) ?
    O2 C1 C2 C3 . . . . -179.7(4) ?
    O2 C1 C2 C11 . . . . 2.7(5) ?
    O3 C4 C8 C9 . . . . -169.0(3) ?
    N2 C12 C13 C14 . . . . 0.6(6) ?
    N3 C14 C20 C21 . . . . -178.0(4) ?
    N3 C15 C16 C17 . . . . 178.3(4) ?
    N3 C15 C19 C18 . . . . -178.0(4) ?
    N4 C18 C19 C15 . . . . -1.1(6) ?
    C1 C2 C3 C4 . . . . -177.9(3) ?
    C1 C2 C11 C9 . . . . 179.1(3) ?
    C2 C3 C4 O3 . . . . 170.1(3) ?
    C2 C3 C4 C8 . . . . -2.0(6) ?
    C3 C2 C11 C9 . . . . 1.5(5) ?
    C3 C4 C8 C9 . . . . 3.1(6) ?
    C4 O3 C5 S1 . . . . 8.9(5) ?
    C4 O3 C5 N1 . . . . -171.9(3) ?
    C4 C8 C9 C10 . . . . 174.4(3) ?
    C4 C8 C9 C11 . . . . -1.8(5) ?
    C5 O3 C4 C3 . . . . 87.8(4) ?
    C5 O3 C4 C8 . . . . -100.0(4) ?
    C6 N1 C5 S1 . . . . -1.8(6) ?
    C6 N1 C5 O3 . . . . 179.0(3) ?
    C7 N1 C5 S1 . . . . 179.1(4) ?
    C7 N1 C5 O3 . . . . -0.1(6) ?
    C8 C9 C10 O4 . . . . 19.2(5) ?
    C8 C9 C10 O5 . . . . -159.6(4) ?
    C8 C9 C11 C2 . . . . -0.5(5) ?
    C10 C9 C11 C2 . . . . -176.6(3) ?
    C11 C2 C3 C4 . . . . -0.3(5) ?
    C11 C9 C10 O4 . . . . -164.7(3) ?
    C11 C9 C10 O5 . . . . 16.5(5) ?
    C12 N2 C21 C20 . . . . 0.5(6) ?
    C12 C13 C14 N3 . . . . 177.7(4) ?
    C12 C13 C14 C20 . . . . 0.6(6) ?
    C13 C14 C20 C21 . . . . -1.2(6) ?
    C14 N3 C15 C16 . . . . -23.9(6) ?
    C14 N3 C15 C19 . . . . 158.4(4) ?
    C14 C20 C21 N2 . . . . 0.6(6) ?
    C15 N3 C14 C13 . . . . 178.9(4) ?
    C15 N3 C14 C20 . . . . -4.3(6) ?
    C15 C16 C17 N4 . . . . 1.0(6) ?
    C16 C15 C19 C18 . . . . 4.1(6) ?
    C17 N4 C18 C19 . . . . -2.0(6) ?
    C18 N4 C17 C16 . . . . 2.0(6) ?
    C19 C15 C16 C17 . . . . -4.0(5) ?
    C21 N2 C12 C13 . . . . -1.2(6) ?
    C23 N5 C22 O6 . . . . -176(2) ?
    C23 N5 C22 O8 . . . . 175(2) ?
    C24 N5 C22 O6 . . . . -1(3) ?
    C24 N5 C22 O8 . . . . -9(3) ?
loop_
    _geom_hbond_atom_site_label_D
    _geom_hbond_atom_site_label_H
    _geom_hbond_atom_site_label_A
    _geom_hbond_site_symmetry_A
    _geom_hbond_distance_DH
    _geom_hbond_distance_HA
    _geom_hbond_distance_DA
    _geom_hbond_angle_DHA
    _geom_hbond_publ_flag
    N3 H3 O6 . 0.86 1.86 2.700(19) 163.5 yes
    N3 H3 O8 . 0.86 2.13 2.979(17) 169.5 yes
    C13 H13 O2 3_766 0.93 2.44 3.174(5) 135.4 yes
    O7 H7D O4 . 0.84 2.16 2.992(7) 174.0 yes
    O7 H7E O2 4_565 0.88 2.26 3.136(7) 173.1 yes
    O8 H8A O7 1_656 0.88 2.33 3.10(2) 146.3 yes
    O8 H8B O5 4_666 0.85 2.28 3.102(17) 162.9 yes
_shelx_space_group_comment
;
The symmetry employed for this shelxl refinement is uniquely defined
by the following loop, which should always be used as a source of
symmetry information in preference to the above space-group names.
They are only intended as comments.
;
_shelx_estimated_absorpt_T_min     ?
_shelx_estimated_absorpt_T_max     ?
_shelx_hkl_file
;
   2   0   0 1737.03   54.39
  -2   0   0 1764.42   54.29
   3   0   0    0.70    1.90
  -3   0   0    1.30    1.70
  -4   0   0 3589.54  111.79
   4   0   0 3632.54  112.19
  -5   0   0   -5.20    1.80
   5   0   0   -1.70    2.70
   6   0   0 3093.29   95.59
  -6   0   0 2992.80   94.49
  -7   0   0   -2.60    1.70
   7   0   0    3.40    3.50
   8   0   0   72.89    7.40
   9   0   0    4.10    4.50
   9   0   0    3.90    4.60
  10   0   0  161.58   12.00
  10   0   0  196.48   12.20
  11   0   0    0.40    6.10
  12   0   0   34.20    8.30
  13   0   0   12.10    8.80
  -2  -1   0  104.49    5.20
   2   1   0   98.79    5.00
   3  -1   0    3.40    1.40
  -3  -1   0    2.40    2.40
   3   1   0    5.70    2.60
   4  -1   0    3.80    1.90
  -4  -1   0    2.80    2.50
   4   1   0    5.30    2.70
  -5  -1   0  443.66   15.80
   5  -1   0  445.06   15.40
   5   1   0  449.76   16.30
   6  -1   0  280.17   11.40
  -6  -1   0  307.37   11.60
   6   1   0  290.47   12.30
  -7  -1   0   26.70    3.50
   7  -1   0   38.00    4.20
   7   1   0   33.10    4.70
   8  -1   0   17.80    4.20
  -8  -1   0    9.90    3.20
   8   1   0   17.80    4.70
   9  -1   0    5.60    4.40
  -9  -1   0    7.10    2.90
   9  -1   0    7.80    4.30
   9   1   0    3.30    4.80
   9   1   0   11.90    5.40
  10  -1   0  119.49   10.30
  10  -1   0  111.39   10.00
  10   1   0  109.39   11.30
  11  -1   0   31.60    6.60
  11   1   0   33.30    7.40
  11   1   0   27.60    7.40
  12  -1   0    2.00    6.80
  12   1   0    0.60    8.30
  12   1   0    8.00    7.80
  13  -1   0    2.50    8.80
  13  -1   0   21.00    8.60
  13   1   0   36.30   10.30
  13   1   0   28.30   10.10
   0  -2   0   15.40    1.70
   0   2   0   17.10    1.80
  -1  -2   0 4246.88  132.59
   1   2   0 4324.37  132.59
  -2  -2   0  418.56   14.90
   2   2   0  439.36   14.90
  -3  -2   0 1446.96   46.80
   3   2   0 1493.05   47.00
  -4  -2   0  333.97   12.70
   4  -2   0  342.07   11.00
   4   2   0  325.57   13.10
  -5  -2   0 1024.80   33.90
   5  -2   0 1034.10   32.60
   5   2   0 1019.50   34.10
   6  -2   0   39.50    4.30
  -6  -2   0   30.00    4.20
   6   2   0   49.10    5.10
   7  -2   0  344.87   13.00
  -7  -2   0  332.37   13.80
   7   2   0  344.37   14.40
  -8  -2   0   -1.10    3.70
   8  -2   0   -2.10    3.20
   8   2   0   -1.70    4.60
   9  -2   0   27.10    4.60
  -9  -2   0   21.60    4.40
   9  -2   0   27.20    4.80
   9   2   0   14.20    6.00
   9   2   0    9.50    5.20
 -10  -2   0    5.60    3.90
  10  -2   0   10.10    5.20
  10  -2   0    6.00    4.70
  10   2   0   18.60    6.90
  11  -2   0   33.30    6.40
 -11  -2   0   30.70    3.80
  11  -2   0   36.00    6.50
  11   2   0   32.30    8.20
  11   2   0   36.90    9.40
  12  -2   0   -8.00    6.00
  12   2   0    5.50    8.50
  13  -2   0    5.40    8.70
  13  -2   0    7.60    8.40
  13   2   0    1.10    9.00
  13   2   0  -22.00    9.70
   0  -3   0    0.20    2.00
   0   3   0    3.30    2.10
   0   3   0    2.40    2.10
   1  -3   0   38.90    3.00
  -1  -3   0   38.60    4.50
  -1   3   0   41.00    2.50
   1   3   0   36.50    3.50
  -1   3   0   47.40    2.40
  -2  -3   0    2.20    3.00
   2   3   0    1.10    2.90
  -3  -3   0   17.50    3.50
   3   3   0   20.10    3.60
  -4  -3   0  622.04   21.70
   4   3   0  608.04   21.60
  -5  -3   0  295.27   12.40
   5   3   0  299.17   12.70
   6  -3   0    1.30    1.90
  -6  -3   0    3.20    3.60
   6   3   0    1.40    3.90
   7  -3   0   12.30    2.80
  -7  -3   0   17.20    4.40
   7   3   0   12.80    4.70
  -8  -3   0    2.40    4.30
   8  -3   0    4.40    3.20
   8  -3   0    2.90    2.90
   8   3   0    2.30    5.00
   9  -3   0   59.59    5.70
  -9  -3   0   65.09    6.70
   9  -3   0   61.69    6.80
   9   3   0   68.69    7.80
  10  -3   0   23.40    5.10
  10  -3   0   20.30    4.70
 -10  -3   0    9.40    5.20
  10   3   0   19.30    6.70
  10   3   0   17.10    7.20
  11  -3   0   37.30    6.10
 -11  -3   0   27.40    5.90
  11  -3   0   40.30    6.30
  11   3   0   24.40    8.10
  12  -3   0   21.10    6.60
  12  -3   0    7.30    6.00
 -12  -3   0    2.80    4.20
  12   3   0    7.40    8.80
  12   3   0   14.30    9.40
  13  -3   0   -1.50    7.40
  13   3   0   13.10   10.90
  13   3   0   -9.30    9.90
   0  -4   0   50.99    4.40
   0   4   0   46.90    4.50
   0   4   0   50.29    4.20
  -1  -4   0    7.90    3.10
   1  -4   0    9.40    2.10
  -1   4   0    9.70    1.80
  -1   4   0   10.30    1.90
   1   4   0    9.80    3.10
   2  -4   0  276.07    9.30
  -2  -4   0  276.27   11.30
   2   4   0  276.67   11.30
  -3  -4   0  554.24   20.00
   3   4   0  567.74   20.10
  -4  -4   0   98.89    7.40
   4   4   0  103.79    7.60
  -5  -4   0    3.80    3.90
   5   4   0    5.80    4.10
  -6  -4   0  227.28   11.40
   6   4   0  213.68   11.80
  -7  -4   0   -2.50    4.20
   7  -4   0    0.30    2.10
   7  -4   0    1.60    2.00
   7   4   0    0.60    4.70
   8  -4   0   14.20    3.00
  -8  -4   0   11.60    5.20
   8  -4   0   14.20    3.20
   8   4   0   28.60    5.70
   9  -4   0   43.30    4.50
   9  -4   0   47.70    4.80
  -9  -4   0   44.80    6.50
   9   4   0   47.60    7.50
   9   4   0   50.09    7.80
  10  -4   0    5.60    4.10
  10  -4   0    6.50    4.40
 -10  -4   0    6.40    6.10
  10   4   0    4.70    6.90
  10   4   0    3.10    6.70
  11  -4   0   -5.80    4.40
 -11  -4   0    0.10    6.00
  11  -4   0   -4.70    5.10
  11   4   0   -1.20    8.60
  11   4   0    3.00    7.60
 -12  -4   0    2.90    6.50
  12  -4   0   -1.30    6.00
  12  -4   0    0.30    5.60
  12   4   0    7.10   10.00
  12   4   0    4.90    9.30
 -13  -4   0    6.80    5.60
  13  -4   0   -2.10    6.80
  13   4   0    3.10   12.20
  13   4   0   19.30   11.10
   0  -5   0   -1.90    2.60
   0   5   0   -1.00    2.60
   0   5   0    0.40    2.50
   1  -5   0    1.70    2.30
  -1  -5   0    0.70    2.90
  -1   5   0    1.20    2.00
  -1   5   0    0.90    1.90
   1   5   0    0.40    3.00
  -2  -5   0    4.90    3.50
   2  -5   0    4.70    1.90
   2   5   0    6.70    3.60
   3  -5   0   -0.80    1.40
  -3  -5   0   -1.50    3.60
   3   5   0    0.00    3.70
   4  -5   0  261.87    8.50
  -4  -5   0  261.97   12.20
   4   5   0  257.67   12.10
  -5  -5   0    0.30    4.00
   5  -5   0    1.70    0.90
   5   5   0   -2.70    4.00
   6  -5   0   40.80    2.70
  -6  -5   0   35.20    5.60
   6   5   0   36.90    5.80
   7  -5   0   10.20    2.00
   7  -5   0   11.90    2.20
  -7  -5   0    3.10    4.90
   8  -5   0   18.60    3.00
  -8  -5   0    9.20    5.60
   8  -5   0   18.70    2.90
   8   5   0   14.90    6.40
  -9  -5   0   26.40    6.80
   9  -5   0   21.60    3.60
   9  -5   0   23.80    3.90
   9   5   0    7.00    6.60
 -10  -5   0    8.50    6.70
  10  -5   0   12.10    3.90
  10  -5   0   18.60    4.50
  10   5   0   -0.30    7.20
 -11  -5   0   -6.20    6.90
  11  -5   0    0.50    5.00
  11  -5   0    7.70    4.70
  11   5   0    2.70    8.00
  11   5   0   -8.50    8.00
  12  -5   0   -5.00    5.70
 -12  -5   0    2.20    7.70
  12  -5   0   -0.80    5.30
  12   5   0  -22.40    9.30
  12   5   0   -4.00   10.20
   0  -6   0    8.60    3.20
   0   6   0   11.00    3.20
   0   6   0    6.10    2.80
   1  -6   0    8.80    2.80
  -1  -6   0    9.80    3.50
  -1   6   0   10.80    2.50
  -1   6   0    9.10    2.50
   1   6   0   13.40    3.50
   1   6   0   10.20    3.60
   2  -6   0   21.40    2.80
  -2  -6   0   14.50    4.10
   2   6   0   17.00    4.10
  -3  -6   0  637.34   23.10
   3  -6   0  632.64   20.80
   3   6   0  635.14   23.00
  -4  -6   0  538.05   21.10
   4  -6   0  557.94   18.00
   4   6   0  573.24   21.20
   5  -6   0   27.00    2.50
  -5  -6   0   30.20    5.50
   5   6   0   40.40    5.80
  -6  -6   0   16.70    5.30
   6  -6   0   16.80    1.80
   6   6   0   40.30    5.50
   7  -6   0  261.17    9.50
  -7  -6   0  271.17   14.70
   7   6   0  273.37   14.70
   8  -6   0    7.80    2.60
  -8  -6   0    5.80    6.10
   8  -6   0    2.20    2.30
   8   6   0   -1.70    6.20
   8   6   0   18.80    6.80
  -9  -6   0   28.70    7.50
   9  -6   0   21.40    3.50
   9  -6   0   20.00    3.40
   9   6   0   17.90    7.90
   9   6   0   19.80    7.90
  10  -6   0   -0.80    3.70
 -10  -6   0   -2.20    7.40
  10  -6   0    2.10    3.50
  10   6   0    5.90    8.00
  10   6   0   -0.70    8.30
  11  -6   0   15.20    4.60
  11  -6   0   15.40    5.30
 -11  -6   0   18.60    8.70
  11   6   0   29.30   10.10
  11   6   0   22.10    9.80
  12  -6   0  -15.10    5.50
 -12  -6   0    1.30    9.20
  12  -6   0   -1.70    5.00
  12   6   0    4.10   10.40
  12   6   0    3.50   10.30
   0  -7   0   -5.80    3.00
   0   7   0    2.10    3.00
   0   7   0   -3.60    3.10
   1  -7   0   82.49    6.20
  -1  -7   0   84.49    7.00
  -1   7   0   77.29    5.40
  -1   7   0   71.49    5.40
   1   7   0   81.79    6.60
   1   7   0   89.59    6.70
  -2  -7   0    5.80    4.30
   2  -7   0    4.00    2.70
  -2   7   0    5.40    1.60
   2   7   0    7.50    4.10
  -2   7   0    5.20    1.50
   2   7   0    6.30    3.90
   3  -7   0  202.18    8.40
  -3  -7   0  200.98   11.10
   3   7   0  206.38   10.90
   3   7   0  191.98   10.70
   4  -7   0   10.50    2.20
  -4  -7   0    6.40    4.80
   4   7   0   11.40    4.50
   4   7   0    4.50    4.50
  -5  -7   0   -1.70    4.90
   5  -7   0   -0.20    1.70
   5   7   0   -2.70    4.30
   5   7   0    4.20    4.80
   6  -7   0  128.79    5.40
  -6  -7   0  128.29   11.10
   6   7   0  140.69   10.90
   6   7   0   87.59    9.30
  -7  -7   0   46.20    7.40
   7  -7   0   45.00    3.70
   7   7   0   52.79    7.70
   7   7   0   36.50    7.30
  -8  -7   0   15.90    7.10
   8  -7   0   19.90    2.70
   8   7   0   28.10    7.70
   8   7   0   23.30    7.60
   9  -7   0   86.59    6.00
   9  -7   0   86.49    6.40
  -9  -7   0   94.29   10.20
   9   7   0   99.49   10.90
   9   7   0   76.79   10.30
  10  -7   0   67.09    6.80
 -10  -7   0   25.50   11.60
  10  -7   0   46.30    4.50
  10   7   0   29.90   10.00
  10   7   0   46.20   10.10
 -11  -7   0   14.10   10.70
  11  -7   0    8.50    4.80
  11  -7   0    9.70    4.00
  11   7   0    5.70   10.00
  11   7   0    6.50   10.10
  12  -7   0    0.70    5.70
 -12  -7   0   16.90   10.70
  12  -7   0   13.20    5.10
  12   7   0    1.80   11.20
  12   7   0    0.70   11.50
   0  -8   0   25.30    4.40
   0   8   0   17.10    3.70
   0   8   0   17.10    4.00
   1  -8   0  218.58   10.10
  -1  -8   0  233.98   11.30
   1   8   0  222.18   10.70
   1   8   0  210.68   10.60
  -1   8   0  227.68    9.50
  -1   8   0  215.28    9.50
   2  -8   0   80.49    6.30
  -2  -8   0   72.89    8.10
  -2   8   0   75.49    4.30
   2   8   0   58.49    6.20
  -2   8   0   77.19    4.20
   2   8   0   84.49    7.80
   3  -8   0  694.03   23.10
  -3  -8   0  680.53   25.30
   3   8   0  655.83   25.00
   3   8   0  675.43   25.10
  -4  -8   0  228.18   12.80
   4  -8   0  220.88    9.30
   4   8   0  208.58   12.40
   4   8   0  247.38   12.80
   5  -8   0   51.39    4.40
  -5  -8   0   47.50    6.90
   5   8   0   43.80    6.60
   6  -8   0    5.10    2.20
  -6  -8   0    7.50    5.90
   6   8   0    1.40    5.80
   6   8   0   -1.50    5.40
  -7  -8   0   22.50    7.00
   7  -8   0   21.60    2.70
   7   8   0   14.80    7.10
   7   8   0   11.30   11.30
   8  -8   0  108.09    5.90
  -8  -8   0  110.09   12.50
   8   8   0  117.39   13.30
  -9  -8   0  298.07   18.30
   9  -8   0  282.67   11.30
   9  -8   0  298.87   11.80
   9   8   0  300.47   19.00
   9   8   0  303.87   18.80
  10  -8   0   60.09    6.20
  10  -8   0   55.09    5.00
 -10  -8   0   50.19   10.50
  10   8   0   51.49   10.60
  10   8   0   61.09   11.20
  11  -8   0   12.70    4.80
 -11  -8   0    5.30   12.00
  11  -8   0    9.00    4.10
  11   8   0   24.80   10.50
  11   8   0    7.70   11.10
  12  -8   0   11.10    5.80
  12  -8   0    8.50    4.90
  12   8   0    4.00   12.60
  12   8   0   12.10   11.70
   0  -9   0   -3.80    3.90
   0   9   0   -2.60    3.50
   0   9   0    5.10    3.80
  -1  -9   0   16.00    4.90
   1  -9   0   13.10    4.30
   1   9   0   12.10    4.30
  -1   9   0   20.10    3.60
  -1   9   0    8.40    3.30
   1   9   0    9.70    4.50
   2  -9   0  228.08   10.90
  -2  -9   0  235.98   12.70
  -2   9   0  241.08    8.90
  -2   9   0  228.98    8.90
   2   9   0  237.18   12.00
   2   9   0  229.98   12.10
  -3  -9   0   73.29    7.70
   3  -9   0   92.49    6.90
   3   9   0   96.59    8.90
   3   9   0   70.39    7.30
   4  -9   0  162.38    8.10
  -4  -9   0  165.98   11.40
   4   9   0  133.49   11.00
   5  -9   0   22.30    3.40
  -5  -9   0   18.70    6.40
   5   9   0   31.00    6.30
   5   9   0   24.30    6.30
  -6  -9   0   16.90    6.80
   6  -9   0   26.00    3.30
   6   9   0   35.00    7.10
   7  -9   0  222.88    9.20
  -7  -9   0  206.88   16.20
  -8  -9   0    5.60    7.50
   8  -9   0    5.70    2.80
   8   9   0    5.60    7.60
   9  -9   0   35.60    3.80
   9   9   0   27.50    9.50
   9   9   0   28.70    9.10
  10  -9   0   -4.20    3.70
  10  -9   0    0.20    3.30
  10   9   0   12.00   10.50
  10   9   0   -0.20    9.10
  11  -9   0    9.40    4.10
  11  -9   0   15.70    4.70
 -11  -9   0   18.00   10.60
  11   9   0    9.40   11.70
  11   9   0    8.40   10.70
   0 -10   0  566.84   22.30
   0  10   0  571.14   21.20
   0  10   0  575.04   21.20
  -1 -10   0  169.08   11.10
   1 -10   0  169.28   10.00
   1  10   0  143.09   10.60
   1  10   0  182.48   10.10
  -1  10   0  164.28    8.90
  -1  10   0  167.38    8.90
   2 -10   0   92.09    7.90
  -2 -10   0   91.39    9.80
  -2  10   0   88.39    5.40
   2  10   0   93.49    8.90
   2  10   0   99.29    9.20
  -2  10   0   87.39    5.30
  -3 -10   0   -2.70    5.40
   3 -10   0    1.00    3.60
   3  10   0    5.20    5.30
  -4 -10   0  212.78   13.50
   4 -10   0  209.78   10.40
   4  10   0  235.88   14.10
   4  10   0  214.88   13.40
  -5 -10   0   25.90    7.70
   5 -10   0   17.80    3.70
   5  10   0   19.70    6.70
   5  10   0    3.60    6.00
   6 -10   0  139.99    7.90
  -6 -10   0  139.39   13.40
   6  10   0  110.09   13.00
  -7 -10   0    3.50    7.70
   7 -10   0    7.10    3.30
   7  10   0    8.90    8.00
   8 -10   0   11.10    3.30
   8  10   0   22.40    9.00
  -9 -10   0   17.00    9.40
   9 -10   0   28.60    3.90
   9  10   0   16.60    9.80
   9  10   0   37.00   10.80
  10 -10   0  110.39    8.40
 -10 -10   0  111.39   13.60
  10 -10   0  102.69    7.50
  10  10   0   99.99   13.90
  10  10   0   83.99   13.10
  11 -10   0   -1.00    4.60
 -11 -10   0   -2.30   11.70
  11 -10   0    2.40    4.20
  11  10   0  -13.70   12.30
  11  10   0   -3.80   11.90
   0 -11   0   -1.70    5.00
   0  11   0    1.60    4.20
   0  11   0   -3.60    4.00
  -1 -11   0   -2.50    5.10
   1 -11   0   -2.20    4.40
   1  11   0   -0.80    4.90
  -1  11   0   -2.70    3.50
  -1  11   0    5.40    3.80
   1  11   0    4.90    5.00
   2 -11   0    0.60    4.40
  -2 -11   0    0.80    5.60
  -2  11   0   -1.10    2.40
  -2  11   0    0.70    2.60
   2  11   0   -3.10    5.30
  -3 -11   0   -0.90    6.00
   3 -11   0    3.60    4.20
   3  11   0    9.60    5.70
   3  11   0   15.80    6.30
   4 -11   0   -0.90    3.90
   4  11   0    7.30    6.20
   4  11   0  -16.70    5.60
   5 -11   0   71.89    7.70
   5  11   0   79.29    9.00
   5  11   0   69.19    9.10
   6 -11   0   60.49    7.10
   6  11   0   65.59    9.30
   7 -11   0   -0.70    3.50
   7  11   0    1.70    8.10
  -8 -11   0   10.20    8.90
   8 -11   0    8.10    3.80
   8  11   0   -4.20    8.70
   9 -11   0   -2.70    3.60
  -9 -11   0   -6.80    9.90
   9  11   0   12.10    9.80
   9  11   0   31.80   10.50
  10 -11   0   10.00    4.20
 -10 -11   0   23.00   11.90
  10  11   0   15.50   11.50
  10  11   0   20.00   12.10
   0 -12   0   55.49    7.70
   0  12   0   51.39    6.30
   0  12   0   60.69    6.60
   1 -12   0  180.48   12.50
  -1 -12   0  175.58   13.70
   1  12   0  183.18   11.60
  -1  12   0  174.88   10.20
  -1  12   0  168.18    9.90
   1  12   0  216.18   11.90
   2 -12   0    7.00    5.20
  -2 -12   0   12.20    7.50
  -2  12   0   11.50    3.00
   2  12   0   24.50    6.80
  -2  12   0   15.70    3.10
  -3 -12   0  119.09   13.40
   3 -12   0  123.59   10.20
   3  12   0  119.09   12.60
   3  12   0  134.39   12.70
   4 -12   0   13.00    4.90
   4  12   0    8.90    7.20
   4  12   0   11.70    7.10
   5 -12   0   98.19    9.20
   5  12   0  117.69   12.90
   5  12   0   95.19   10.60
   6 -12   0   -5.40    4.10
   6  12   0  -16.60    7.50
   7 -12   0  101.09    8.80
  -7 -12   0   93.49   12.30
   7  12   0  161.88   15.80
   7  12   0   98.19   12.00
   8 -12   0    3.60    4.30
  -8 -12   0    4.10   10.00
   8  12   0   17.20    9.70
   8  12   0   23.70   10.90
   9 -12   0    0.60    4.30
  -9 -12   0   11.10   11.50
   9  12   0   23.30   11.70
   9  12   0    3.10   10.20
  10 -12   0    3.10    4.70
 -10 -12   0   39.50   14.10
  10  12   0   12.20   13.70
  10  12   0    7.00   12.30
   0 -13   0   -0.30    6.50
   0  13   0   -3.30    5.30
   0  13   0   -5.20    5.00
  -1 -13   0   -9.00    7.30
   1 -13   0   15.40    6.60
  -1  13   0   -4.90    4.10
   1  13   0  -11.60    5.60
  -1  13   0   -1.20    4.40
   2 -13   0   24.10    6.40
  -2 -13   0   14.30    7.40
  -2  13   0    8.10    3.30
   2  13   0   11.90    6.40
  -2  13   0   10.40    3.20
   2  13   0   17.80    6.90
  -3 -13   0    3.30    7.70
   3 -13   0    0.00    5.20
   3  13   0    3.80    7.50
   3  13   0    2.00    6.60
   4 -13   0    3.90    5.10
   4  13   0    7.60    7.80
   4  13   0   13.70    7.80
   5 -13   0   11.40    5.20
   5  13   0   14.60    8.50
  -6 -13   0   34.70    9.70
   6 -13   0   38.50    6.10
   6  13   0   37.20   10.20
   6  13   0   40.80   10.00
   7 -13   0   15.40    5.40
  -7 -13   0   13.80   10.40
   7  13   0    5.80    9.30
   7  13   0    3.10    9.80
   8 -13   0   10.80    5.20
  -8 -13   0   -7.20   11.40
   8  13   0   20.90   10.60
   8  13   0   10.80   11.70
  -9 -13   0   20.00   12.60
   9 -13   0    9.30    5.30
   9  13   0    5.40   12.40
   9  13   0    1.30   11.10
   0 -14   0  125.29   14.20
   0  14   0  122.49   11.60
   0  14   0  145.29   11.30
   1 -14   0   49.40   13.40
  -1 -14   0   53.69    9.00
  -1  14   0   50.39    6.20
  -1  14   0   46.50    6.00
   1  14   0   56.49    8.20
   2 -14   0  127.59   11.60
  -2 -14   0  144.79   14.50
  -2  14   0  109.39    6.60
  -2  14   0  115.89    6.70
   2  14   0  136.19   12.60
   2  14   0  124.99   13.00
  -3 -14   0   33.50    9.30
   3 -14   0   22.20    7.30
   3  14   0   11.30    7.60
   3  14   0   28.20   10.20
   4 -14   0  151.88   12.80
  -4 -14   0  155.18   16.60
   4  14   0  157.18   16.40
  -5 -14   0    6.80    9.50
   5 -14   0    2.90    5.90
   5  14   0    4.70    8.90
   5  14   0   15.60    8.80
  -6 -14   0   64.09   12.30
   6 -14   0   71.89    7.60
   6  14   0   55.29   11.50
   6  14   0   70.99   11.80
   7 -14   0    4.60    5.70
  -7 -14   0    0.50   11.10
   7  14   0   -7.20   10.00
   7  14   0    8.50   11.00
  -8 -14   0   16.60   13.30
   8 -14   0   24.20    6.30
   8  14   0   31.80   12.40
   8  14   0    3.10   12.10
   0 -15   0    2.20    7.90
   0  15   0   -5.90    6.20
   0  15   0   17.70    5.60
   1 -15   0    3.20    7.30
  -1 -15   0    6.40    8.30
   1  15   0   -2.60    6.90
  -1  15   0    6.60    5.20
   1  15   0   -3.10    6.30
  -1  15   0    2.10    5.20
  -2 -15   0   24.30    9.50
   2 -15   0    8.20    7.90
   2  15   0   16.50    7.90
  -2  15   0   11.00    3.10
   2  15   0    0.20   12.20
  -3 -15   0   -9.30    8.90
   3 -15   0    1.40    7.30
   3  15   0   -5.40    7.90
   3  15   0    4.70    8.60
  -4 -15   0    1.00    9.80
   4  15   0   19.90    9.50
   4  15   0    3.00    8.80
  -5 -15   0  -19.00    9.80
   5 -15   0    9.50    7.10
   5  15   0  -14.10    9.30
   5  15   0    5.20    9.80
   6 -15   0    7.20    6.90
  -6 -15   0    0.50   11.50
   6  15   0  -16.80   10.50
   6  15   0   -8.40   10.90
  -7 -15   0    7.10   12.70
   7 -15   0   11.80    7.20
   7  15   0   35.90   12.60
   7  15   0    3.40   12.50
   0 -16   0   27.50    9.90
   0  16   0   41.90    8.00
   1 -16   0  164.78   15.90
  -1 -16   0  158.58   18.20
  -1  16   0  134.59   10.70
   1  16   0  156.38   14.50
   1  16   0  133.69   14.80
  -1  16   0  149.19   11.00
   2 -16   0    3.90    8.60
  -2 -16   0   12.60   10.10
   2  16   0   18.20    8.70
   2  16   0   13.10    8.80
   3 -16   0   57.59   10.10
  -3 -16   0   52.79   12.20
   3  16   0   58.89   10.70
  -4 -16   0   20.70   11.90
   4 -16   0  -13.50    7.60
   4  16   0  -10.00    9.70
   4  16   0   -0.60   10.50
   5 -16   0   13.20    8.30
  -5 -16   0   -6.00   11.70
   5  16   0   23.90   11.90
   5  16   0   19.10   10.90
  -6 -16   0   -0.30   13.70
   6 -16   0   -4.70    7.90
   6  16   0    7.80   12.00
   6  16   0   -9.50   10.90
   0 -17   0    9.90   10.40
   0  17   0    6.40    7.40
  -1 -17   0   36.80   11.90
   1 -17   0   29.90   10.70
   1  17   0   42.80   13.60
   1  17   0   29.20   10.00
  -1  17   0   25.80    5.90
  -1  17   0   43.70    6.70
   2 -17   0    1.80    9.20
  -2 -17   0    5.40   11.10
   2  17   0    8.00    9.50
   2  17   0   25.50   12.70
   3 -17   0   -4.10    9.60
  -3 -17   0   20.30   12.50
   3  17   0   -3.90    9.90
   3  17   0   23.60   10.70
  -4 -17   0  -15.40   13.10
   4 -17   0   21.90   10.00
   4  17   0    8.40   11.90
   4  17   0   13.50   10.90
  13   0  -1    2.00    8.40
  12   0  -1  -10.30   10.50
  12   0  -1  -18.70    7.40
  11   0  -1   -5.30    6.10
  10   0  -1   -6.10    5.00
  10   0  -1   -0.20    5.20
   9   0  -1    1.00    4.40
   9   0  -1   -5.60    4.40
   8   0  -1   -1.40    3.80
   8   0  -1   -2.60    4.00
  -7   0   1    4.80    2.40
   7   0  -1    4.00    3.40
   7   0  -1    6.20    3.70
   6   0  -1    0.60    3.10
   6   0  -1   -3.70    3.00
  -6   0   1   -0.30    2.40
   5   0  -1 1820.62   57.19
   5   0  -1 1756.52   57.09
  -5   0   1 1817.42   56.59
   4   0  -1   -0.30    2.20
   4   0  -1    2.70    2.40
  -4   0   1   -1.90    2.20
   3   0  -1   70.89    4.60
   3   0  -1   68.59    4.50
  -3   0   1   73.29    4.40
   2   0  -1    2.60    1.80
  -2   0   1    0.40    1.70
  -2   0   1    2.10    1.90
   2   0  -1    2.90    1.80
   1   0   1   53.89    2.50
   2   0   1    1.60    1.60
  -2   0  -1    1.30    1.40
  -3   0  -1  506.45   16.30
   3   0   1  501.45   16.70
   4   0   1   -2.00    2.20
  -4   0  -1   -0.10    1.60
  -5   0  -1  151.28    6.10
   5   0   1  156.48    7.40
  -6   0  -1   -0.20    1.50
   6   0   1    2.00    2.90
   7   0   1 1236.48   40.70
   8   0   1   -2.70    3.90
   9   0   1  178.08   10.70
  10   0   1   -0.40    5.50
  11   0   1  209.58   14.00
  12   0   1   -3.00   10.80
  12   0   1   -1.00    7.30
  13   0   1   21.10    9.20
  13  -1  -1   -1.10    8.50
  13  -1  -1    5.90    8.30
  13   1  -1   -0.90    9.80
  13   1  -1    7.40    9.40
  12  -1  -1   90.59    9.70
  12  -1  -1   72.69    9.10
  12   1  -1   80.79    9.80
  12   1  -1   96.89   10.80
 -10  -1   1   58.19    5.40
  10  -1  -1   59.09    6.70
  10  -1  -1   53.49    7.30
  10   1  -1   72.19    7.90
  -9  -1   1   14.50    3.60
   9  -1  -1   22.20    5.20
   9  -1  -1   23.00    4.90
   9   1  -1   21.10    5.70
   9   1  -1   22.60    5.70
  -8  -1   1  319.37   12.70
   8  -1  -1  303.47   13.40
   8  -1  -1  323.17   13.60
   8   1  -1  318.57   14.40
   8   1  -1  306.67   13.90
  -7  -1   1   74.09    6.10
   7  -1  -1   66.49    6.50
   7  -1  -1   68.29    6.10
   7   1  -1   62.49    7.30
   7   1  -1   67.09    7.50
   6  -1  -1  734.93   25.30
  -6  -1   1  770.32   25.60
   6  -1  -1  763.02   25.40
   6   1  -1  759.82   26.10
   6   1  -1  748.93   26.10
   5  -1  -1  532.45   18.60
  -5  -1   1  555.54   19.10
   5  -1  -1  550.34   18.60
   5   1  -1  541.75   19.30
   5   1  -1  556.94   19.50
   4  -1  -1   18.30    2.50
   4  -1  -1   16.90    2.50
  -4  -1   1   19.80    3.00
   4   1  -1   27.70    3.50
   4   1  -1   22.60    3.40
  -3  -1   1    0.30    2.60
   3  -1  -1    2.70    1.90
   3  -1  -1    2.20    1.70
   3   1  -1    2.90    2.70
   3   1  -1    3.10    2.60
  -2  -1   1 4075.69  124.49
   2   1  -1 4013.80  124.49
   2   1  -1 3968.80  124.49
   1  -1  -1   14.80    1.50
  -1  -1   1   13.60    1.90
  -1  -1   1   16.70    2.00
   1   1  -1   13.90    1.80
  -1   1   1   18.00    2.00
   1   1  -1   11.30    1.90
  -1  -1  -1 3759.72  116.19
  -2  -1  -1  122.29    5.60
   2   1   1  124.99    6.00
   3  -1   1  160.98    5.70
  -3  -1  -1  166.68    7.00
   3   1   1  156.18    7.30
   4  -1   1  146.69    6.00
  -4  -1  -1  144.89    6.80
   4   1   1  140.39    6.90
  -5  -1  -1   70.39    5.30
   5  -1   1   77.19    4.90
   5   1   1   78.09    6.20
   6  -1   1   99.59    6.00
  -6  -1  -1   92.89    6.00
   6   1   1  104.99    7.20
  -7  -1  -1   93.29    5.90
   7  -1   1   97.59    6.70
   7   1   1   87.79    7.10
  -8  -1  -1   29.30    3.30
   8  -1   1   33.70    4.40
   8   1   1   31.10    5.20
  -9  -1  -1   69.39    4.60
   9  -1   1   75.99    8.20
   9   1   1   74.79    7.40
  10  -1   1   96.19    9.50
  11  -1   1   39.40    6.50
  11  -1   1   19.40    6.20
  11   1   1    8.30    6.90
  11   1   1   12.50    6.90
  12  -1   1   26.30    7.60
  12   1   1   33.70    8.80
  12   1   1   37.40    9.20
  13  -1   1   28.70    9.00
  13  -1   1   17.80    9.10
  13   1   1   23.40   11.00
  13   1   1   25.20   10.10
  13  -2  -1   13.60    9.00
  13  -2  -1    1.70    7.90
  13   2  -1   12.10    9.40
  13   2  -1   13.60   10.00
  12  -2  -1   12.80    6.70
  12   2  -1    5.00    8.30
  11  -2  -1    5.80    6.20
  11  -2  -1   -0.40    5.50
 -11  -2   1   -2.30    4.00
  11   2  -1  -12.40    6.40
  10  -2  -1   38.00    6.20
  10  -2  -1   41.10    5.90
 -10  -2   1   42.50    5.30
  10   2  -1   29.20    7.00
   9  -2  -1   -3.30    3.70
  -9  -2   1   -2.30    4.00
   9  -2  -1   -1.50    4.20
   9   2  -1    0.10    5.20
   9   2  -1    1.40    5.20
   8  -2  -1    5.80    3.60
   8  -2  -1   -2.30    3.30
  -8  -2   1    1.60    3.80
   8   2  -1    2.70    4.50
   8   2  -1   -2.50    4.70
   7  -2  -1   -1.80    2.80
  -7  -2   1    2.40    3.60
   7  -2  -1    3.80    3.00
   7   2  -1   -1.10    4.20
   7   2  -1    5.00    4.20
   6  -2  -1   75.99    5.40
  -6  -2   1   84.59    7.00
   6  -2  -1   81.89    5.50
   6   2  -1   87.99    7.00
   6   2  -1   73.89    7.40
   5  -2  -1  517.55   17.00
  -5  -2   1  485.95   18.10
   5  -2  -1  508.55   16.90
   5   2  -1  504.05   18.50
   5   2  -1  489.35   18.30
  -4  -2   1   -3.50    2.90
   4  -2  -1    1.10    1.70
   4  -2  -1   -0.10    1.80
   4   2  -1   -1.00    3.00
   4   2  -1    1.30    3.20
   3  -2  -1  498.35   16.20
  -3  -2   1  506.05   17.50
   3   2  -1  504.15   17.50
   3   2  -1  498.45   17.50
  -2  -2   1  315.07   11.60
   2  -2  -1  306.37   10.40
   2   2  -1  321.27   11.60
   2   2  -1  313.07   11.60
   1  -2  -1   27.60    2.70
  -1  -2   1   19.80    2.70
  -1  -2   1   24.80    2.70
   1   2  -1   23.90    2.70
  -1   2   1   28.10    2.70
   1   2  -1   23.40    2.70
   0  -2   1    3.00    1.50
   0  -2  -1    1.60    1.90
   0  -2   1    1.80    1.40
   0   2   1    0.90    1.90
   0   2  -1    2.00    1.50
   0   2  -1    2.00    1.40
  -1  -2  -1    4.50    2.20
   1   2   1    3.30    2.40
  -2  -2  -1  787.12   25.50
   2   2   1  767.42   25.50
  -3  -2  -1  124.09    6.50
   3   2   1  124.89    7.00
   4  -2   1 1693.63   55.29
  -4  -2  -1 1831.22   56.89
   4   2   1 1842.62   57.09
   5  -2   1    4.30    1.70
  -5  -2  -1    3.90    3.20
   5   2   1    4.10    3.60
   6  -2   1  341.67   12.00
  -6  -2  -1  325.87   13.10
   6   2   1  319.27   13.50
   7  -2   1   44.80    5.00
  -7  -2  -1   40.30    4.50
   7   2   1   46.30    5.40
   8  -2   1  250.47   10.90
  -8  -2  -1  242.88   11.20
   8   2   1  247.48   12.80
  -9  -2  -1   26.80    4.20
   9  -2   1   28.40    4.70
   9   2   1   29.80    6.20
 -10  -2  -1   -0.80    3.40
  10  -2   1   -7.00    4.50
  11  -2   1   23.20    6.20
  11  -2   1   28.40    5.90
  11   2   1   16.40    8.40
  11   2   1   26.20    8.00
  12  -2   1   43.20    7.60
  12   2   1   40.40    9.30
  12   2   1   51.19   12.10
  13  -2   1  -12.00    8.70
  13  -2   1   -7.10    7.90
  13   2   1  -15.00    9.20
  13   2   1    2.20   11.20
  13  -3  -1   27.20    8.30
  13  -3  -1   22.20   12.00
  13   3  -1   -8.10    9.80
  13   3  -1   -8.90    9.90
 -12  -3   1    7.50    5.30
  12  -3  -1    1.40    9.00
  12   3  -1    8.10    8.70
  12   3  -1   -3.60    8.80
  11  -3  -1   15.10    6.10
 -11  -3   1    6.70    5.50
  11  -3  -1   11.80    5.30
  11   3  -1   16.40    7.90
  11   3  -1   19.00    8.20
  10  -3  -1   -7.10    4.70
  10  -3  -1    3.70    4.40
 -10  -3   1    4.80    5.20
  10   3  -1    2.60    6.40
  10   3  -1    8.30    6.60
   9  -3  -1  134.99    8.60
   9  -3  -1  130.69    9.00
  -9  -3   1  116.99   10.10
   9   3  -1  143.79   11.40
  -8  -3   1   28.40    5.20
   8  -3  -1   25.80    3.80
   8  -3  -1   29.90    4.00
   8   3  -1   21.50    5.60
   8   3  -1   25.60    5.70
   7  -3  -1   91.99    6.10
  -7  -3   1   92.29    8.10
   7  -3  -1   90.19    6.00
   7   3  -1   97.69    8.40
   7   3  -1  102.99    9.10
  -6  -3   1   -1.90    3.70
   6  -3  -1    0.00    2.20
   6  -3  -1   -1.00    2.10
   6   3  -1    2.90    3.90
   6   3  -1   -2.40    3.80
   5  -3  -1  542.45   17.70
  -5  -3   1  530.95   19.50
   5  -3  -1  529.15   17.70
   5   3  -1  526.75   19.70
   5   3  -1  546.45   20.00
   4  -3  -1    1.50    1.50
  -4  -3   1   -0.80    3.30
   4   3  -1   -2.40    3.50
   4   3  -1    3.00    3.30
  -3  -3   1    8.90    3.40
   3  -3  -1   11.00    1.60
   3   3  -1   16.40    3.30
   3   3  -1   10.20    3.50
   2  -3  -1   48.50    3.20
  -2  -3   1   51.79    5.30
  -2   3   1   43.20    2.00
   2   3  -1   55.69    5.30
   2   3  -1   38.90    4.00
  -1  -3   1  226.48    9.10
  -1  -3   1  231.18    9.30
   1  -3  -1  225.48    8.50
   1   3  -1  224.78    9.10
   1   3  -1  240.78    9.10
  -1   3   1  230.08    8.40
   0  -3   1  389.56   13.30
   0  -3  -1  381.86   13.70
   0  -3   1  388.26   13.40
   0   3  -1  390.46   13.20
   0   3   1  414.26   13.80
   0   3  -1  401.06   13.30
  -1  -3  -1   75.09    5.30
   1  -3   1   64.79    3.20
   1  -3   1   60.89    3.10
   1   3   1   67.59    5.20
  -2  -3  -1  304.67   11.80
   2   3   1  302.27   11.70
  -3  -3  -1   33.20    4.00
   3   3   1   29.00    4.00
  -4  -3  -1   27.30    4.00
   4   3   1   19.00    4.00
  -5  -3  -1   86.29    6.70
   5   3   1   83.09    7.20
  -6  -3  -1   20.30    4.30
   6  -3   1   28.30    3.10
   6   3   1   28.20    4.90
  -7  -3  -1   15.60    4.30
   7  -3   1   17.90    2.80
   7   3   1   29.60    5.30
  -8  -3  -1   49.30    5.70
   8  -3   1   56.99    5.70
   8   3   1   50.29    6.70
  -9  -3  -1   41.90    5.70
   9  -3   1   38.50    4.80
  10  -3   1   11.00    4.50
 -10  -3  -1    0.40    4.60
  10   3   1    8.10    6.90
  11  -3   1   20.80    5.40
 -11  -3  -1   14.70    4.90
  11  -3   1   18.30    5.70
  11   3   1   28.40    9.00
  11   3   1   20.20    7.90
  12  -3   1    4.10    6.20
  12  -3   1   -4.40    6.10
  12   3   1    5.70    8.70
  12   3   1   -1.40    9.70
  13  -3   1   -3.80    7.10
  13   3   1   21.90   12.00
  13   3   1   -9.70    9.60
  13  -4  -1    0.20    7.00
 -13  -4   1   -2.10    6.30
  13   4  -1   14.50   11.70
  13   4  -1   28.80   11.70
  12  -4  -1   -2.40    6.90
 -12  -4   1    3.90    6.80
  12  -4  -1   -6.50    5.60
  12   4  -1    5.30    9.30
  11  -4  -1   11.60    5.80
  11  -4  -1    8.60    5.20
 -11  -4   1   10.20    6.70
  11   4  -1   -1.40    7.70
  11   4  -1   17.90    8.80
  10  -4  -1   19.60    5.20
 -10  -4   1   12.90    6.50
  10  -4  -1   11.80    4.50
  10   4  -1    7.30    7.10
  10   4  -1   25.60    7.60
   9  -4  -1   23.20    4.10
  -9  -4   1   18.10    6.20
   9  -4  -1   31.50    4.60
   9   4  -1   11.30    6.50
   9   4  -1   21.30    6.70
   8  -4  -1  152.88    7.80
  -8  -4   1  154.18   10.70
   8  -4  -1  150.78    7.90
   8   4  -1  146.89   11.20
   8   4  -1  110.69   10.10
  -7  -4   1   76.19    8.40
   7  -4  -1   79.29    5.50
   7  -4  -1   83.19    5.40
   7   4  -1   96.39    8.60
   7   4  -1   85.69    8.80
   6  -4  -1    1.10    2.10
   6  -4  -1   -0.90    1.90
  -6  -4   1   -0.50    4.20
   6   4  -1   -2.50    4.10
   6   4  -1    1.10    4.20
  -5  -4   1   22.80    4.50
   5  -4  -1   18.10    2.10
   5   4  -1   18.90    4.40
   5   4  -1   16.10    4.50
  -4  -4   1    5.80    3.90
   4  -4  -1    5.20    1.50
   4   4  -1    1.60    3.80
   4   4  -1    2.60    3.70
  -3  -4   1   46.80    4.90
   3  -4  -1   56.39    3.40
   3   4  -1   56.29    6.00
   3   4  -1   56.99    6.20
   2  -4  -1   90.29    4.70
  -2  -4   1   96.29    6.50
   2   4  -1   93.09    6.50
  -2   4   1   93.09    3.80
   2   4  -1   98.89    6.50
  -2   4   1   90.59    3.90
  -1  -4   1  221.28    9.30
   1  -4  -1  232.08    8.70
  -1   4   1  225.88    8.50
   1   4  -1  203.48    9.10
   1   4  -1  226.88    9.20
   0  -4  -1  282.97   11.00
   0  -4   1  299.07   10.70
   0  -4   1  298.37   10.90
   0   4  -1  292.27   10.60
   0   4  -1  286.87   10.60
   0   4   1  292.27   10.90
   1  -4   1   62.29    3.80
   1  -4   1   60.89    3.80
  -1  -4  -1   61.79    5.50
  -1   4  -1   65.29    3.00
   1   4   1   65.19    5.50
  -1   4  -1   62.79    3.00
  -2  -4  -1    3.50    3.40
   2  -4   1    3.20    1.00
   2  -4   1    6.30    1.00
   2   4   1    4.90    3.30
  -3  -4  -1  336.37   13.40
   3   4   1  335.57   13.50
  -4  -4  -1   55.19    6.50
   4   4   1   63.09    7.10
  -5  -4  -1  125.19    8.90
   5   4   1  136.39    8.90
  -6  -4  -1  149.59    9.30
   6  -4   1  156.08    5.60
   6   4   1  166.58   10.30
  -7  -4  -1   66.19    6.80
   7  -4   1   80.79    4.50
   7   4   1   86.49    8.70
   8  -4   1  354.06   13.30
  -8  -4  -1  382.06   16.50
  -9  -4  -1   -0.40    5.20
   9  -4   1    4.90    3.50
   9   4   1    3.20    6.60
 -10  -4  -1   40.70    7.00
  10  -4   1   46.90    5.10
  10  -4   1   49.50    5.50
  10   4   1   64.59    8.90
  11  -4   1    8.80    5.00
 -11  -4  -1    1.70    6.00
  11  -4   1    7.00    4.70
  11   4   1    8.30    8.40
  11   4   1   12.40    8.10
 -12  -4  -1    4.60    6.00
  12  -4   1    1.70    5.90
  12  -4   1    3.50    5.50
  12   4   1  -13.00    9.00
  12   4   1   11.10   10.40
 -13  -5   1  -13.90    8.00
  13  -5  -1    3.10    6.60
  13   5  -1  -16.90   11.30
  13   5  -1    3.20   11.80
  12  -5  -1    5.20    5.70
 -12  -5   1   -2.10    7.90
  12  -5  -1   16.30    6.60
  12   5  -1   22.90   10.60
  12   5  -1    5.80   10.00
  11  -5  -1   27.90    6.10
 -11  -5   1   27.90    8.10
  11  -5  -1   23.80    5.20
  11   5  -1   28.20    9.00
  11   5  -1   13.50    8.70
  10  -5  -1   33.60    5.10
 -10  -5   1   23.40    7.50
  10  -5  -1   31.30    4.80
  10   5  -1   41.90    8.60
  10   5  -1   29.20    9.70
  -9  -5   1    8.50    6.20
   9  -5  -1    5.70    3.50
   9  -5  -1   11.50    3.90
   9   5  -1    6.50    6.80
   9   5  -1   23.30   11.40
  -8  -5   1  203.28   13.50
   8  -5  -1  205.58    9.50
   8  -5  -1  213.28    9.40
   8   5  -1  225.78   13.90
   8   5  -1  256.07   13.30
   7  -5  -1    3.10    2.30
  -7  -5   1   -2.30    4.80
   7  -5  -1   -1.10    2.40
   7   5  -1   -5.90    4.90
  -6  -5   1  261.47   13.00
   6  -5  -1  264.17    9.80
   6   5  -1  273.67   13.40
   6   5  -1  283.37   13.50
   5  -5  -1    8.80    1.80
  -5  -5   1    4.00    4.20
   5   5  -1    3.50    4.20
   5   5  -1    7.70    4.40
  -4  -5   1 1095.19   37.10
   4  -5  -1 1073.39   34.70
   4   5  -1 1103.29   37.10
   4   5  -1 1125.69   37.20
   3  -5  -1   11.20    2.10
  -3  -5   1   12.10    4.10
   3   5  -1    9.80    3.90
   3   5  -1   10.70    4.00
   2  -5  -1  456.85   16.10
  -2  -5   1  482.95   17.50
  -2   5   1  468.65   15.40
   2   5  -1  460.55   17.20
   2   5  -1  484.65   17.30
  -2   5   1  477.25   15.40
   1  -5  -1   73.49    5.20
  -1  -5   1   56.89    5.60
  -1   5   1   64.49    4.70
   1   5  -1   72.49    5.50
   1   5  -1   65.29    5.40
   0  -5   1  328.87   12.20
   0  -5  -1  326.57   12.50
   0  -5   1  326.97   12.20
   0   5  -1  334.07   12.00
   0   5  -1  335.47   12.00
   0   5   1  326.37   12.50
   1  -5   1  153.38    6.80
  -1  -5  -1  167.78    8.30
   1  -5   1  152.98    6.80
   1   5   1  159.28    8.20
  -1   5  -1  156.38    6.10
  -1   5  -1  160.98    6.10
  -2  -5  -1  305.37   12.60
   2  -5   1  302.37   10.50
   2  -5   1  308.37   10.50
   2   5   1  311.87   12.60
   3  -5   1  540.45   16.90
  -3  -5  -1  537.85   19.90
   3   5   1  552.44   20.10
  -4  -5  -1  204.88   10.90
   4   5   1  204.88   10.60
  -5  -5  -1   48.20    5.80
   5   5   1   46.70    5.90
  -6  -5  -1  350.26   15.50
   6   5   1  351.96   15.80
  -7  -5  -1   80.89    9.40
   7  -5   1   79.39    4.10
   7   5   1  103.69    8.80
  -8  -5  -1   35.30    6.60
   8  -5   1   41.10    4.30
   8   5   1   43.60    7.30
   9  -5   1   34.20    3.90
   9  -5   1   30.00    3.60
  -9  -5  -1   26.00    6.90
   9   5   1   31.40    8.00
  10  -5   1    1.90    3.80
 -10  -5  -1    5.80    6.60
  10  -5   1   -2.40    3.50
  10   5   1    3.40    7.10
  11  -5   1   -0.60    4.40
 -11  -5  -1    2.40    7.10
  11  -5   1   -6.70    4.10
  11   5   1   -3.80    8.80
  11   5   1    0.90    8.50
 -12  -5  -1    9.60    7.80
  12  -5   1    3.20    5.60
  12  -5   1   -1.80    5.20
  12   5   1    4.60    9.70
  12   5   1  -24.00    9.50
  12  -6  -1   13.40    6.60
 -12  -6   1   23.70    9.50
  12  -6  -1   27.50    5.90
  12   6  -1   24.40   11.30
  12   6  -1    8.20   10.80
  11  -6  -1    7.30    5.10
  11  -6  -1    9.80    4.60
 -11  -6   1   -3.90    8.00
  11   6  -1   -0.80    9.20
  11   6  -1    6.00    8.90
  10  -6  -1   -1.60    4.00
 -10  -6   1    0.30    7.20
  10  -6  -1    0.90    3.70
  10   6  -1   14.90    8.10
  10   6  -1    0.60    8.00
   9  -6  -1   67.49    6.30
   9  -6  -1   67.19    6.90
  -9  -6   1   73.69    8.80
   9   6  -1   61.49    9.20
   9   6  -1   72.19    9.60
   8  -6  -1   13.80    3.40
   8  -6  -1   14.90    3.10
  -8  -6   1    7.90    6.50
   8   6  -1   20.20    7.00
   8   6  -1   30.80    7.30
  -7  -6   1   27.50    6.20
   7   6  -1   21.40    6.30
   6  -6  -1    3.30    2.00
  -6  -6   1    1.30    4.70
   6   6  -1   13.10    5.10
   6   6  -1    3.60    4.90
  -5  -6   1   -1.00    4.60
   5   6  -1    1.40    4.60
   5   6  -1   13.60    4.90
  -4  -6   1   56.09    5.90
   4  -6  -1   56.99    4.20
   4   6  -1   59.89    6.10
   4   6  -1   51.79    5.90
   3  -6  -1    0.60    2.20
  -3  -6   1    1.40    3.90
   3   6  -1    6.20    4.10
   3   6  -1    6.80    4.00
   2  -6  -1    9.10    2.70
  -2  -6   1   14.20    3.90
  -2   6   1   12.80    2.10
   2   6  -1   12.80    3.90
   2   6  -1   14.60    3.90
  -2   6   1   12.30    2.10
   1  -6  -1    4.50    3.00
  -1  -6   1   10.10    3.50
   1   6  -1    6.30    3.30
  -1   6   1    9.90    2.70
   1   6  -1    7.00    3.40
   0  -6   1   49.00    5.00
   0  -6  -1   37.30    4.10
   0   6   1   34.50    3.90
   0   6  -1   35.20    3.70
   0   6  -1   39.30    3.80
  -1  -6  -1  151.78    8.50
   1  -6   1  151.78    7.20
   1   6   1  146.39    8.30
  -1   6  -1  154.28    6.50
  -1   6  -1  152.58    6.40
   2  -6   1    3.70    2.20
   2  -6   1    7.70    2.20
  -2  -6  -1    7.30    3.80
   2   6   1    3.30    3.80
   3  -6   1    2.60    1.60
   3  -6   1    1.20    1.60
  -3  -6  -1   -4.50    3.90
   3   6   1    3.30    4.10
  -4  -6  -1  286.07   12.90
   4  -6   1  253.67    9.00
   4  -6   1  269.27    8.60
   4   6   1  263.87   12.70
  -5  -6  -1  222.48   11.90
   5   6   1  224.18   12.10
  -6  -6  -1   -4.10    4.70
  -7  -6  -1   65.29    7.40
  -8  -6  -1    1.10    6.30
   8  -6   1    2.30    2.10
   8  -6   1    3.20    1.90
   8   6   1    8.60    6.60
   9  -6   1   26.50    3.40
  -9  -6  -1   32.90    7.90
   9  -6   1   23.70    3.10
   9   6   1   34.70    8.60
 -10  -6  -1   -2.00    7.60
  10  -6   1   16.60    4.00
  10  -6   1    8.30    3.40
  10   6   1   26.30    8.80
  10   6   1   13.70    8.40
 -11  -6  -1    3.70    8.30
  11  -6   1   13.20    4.20
  11  -6   1   15.20    4.70
  11   6   1   -6.30    8.90
  11   6   1    6.50    9.40
 -12  -6  -1   11.00    9.10
  12  -6   1   -0.20    5.00
  12  -6   1   -6.90    5.00
  12   6   1   15.90   10.50
  12   6   1   -6.20   10.10
  12  -7  -1   -0.80    5.00
  12  -7  -1   -3.90    5.90
 -12  -7   1  -21.10    9.60
  12   7  -1   -6.70   10.80
  12   7  -1  -15.00   10.40
 -11  -7   1    0.80    9.10
  11  -7  -1   12.80    4.60
  11  -7  -1    4.70    5.00
  11   7  -1   10.80    9.80
  11   7  -1   -8.40    9.20
  10  -7  -1   14.50    4.30
  10  -7  -1    2.60    3.60
  10   7  -1   15.00    8.80
  10   7  -1   -4.60    8.20
  -9  -7   1  493.75   23.30
   9  -7  -1  505.05   17.90
   9  -7  -1  469.65   17.50
   9   7  -1  466.25   23.00
   9   7  -1  500.95   23.80
  -8  -7   1  137.09   12.70
   8  -7  -1  141.99    7.30
   8   7  -1  131.19   13.20
   8   7  -1  126.69   13.90
   7  -7  -1  121.09    6.10
  -7  -7   1  120.99   11.00
   7   7  -1  118.29   11.00
   7   7  -1   82.89    9.20
  -6  -7   1    1.30    5.30
   6  -7  -1    1.80    2.20
   6   7  -1    3.10    5.20
  -5  -7   1  465.25   19.20
   5  -7  -1  447.86   15.70
   5   7  -1  467.55   19.10
   5   7  -1  442.96   19.00
   4  -7  -1  105.09    5.90
  -4  -7   1  119.19    9.60
   4   7  -1  103.09    8.80
   4   7  -1   95.29    9.00
  -3  -7   1 2292.37   73.69
   3  -7  -1 2252.47   71.89
   3   7  -1 2285.97   73.49
   3   7  -1 2296.47   73.49
  -2  -7   1   40.10    5.20
   2  -7  -1   37.70    3.90
   2   7  -1   32.60    4.90
  -2   7   1   37.40    4.10
  -2   7   1   43.80    3.90
   2   7  -1   33.30    4.80
  -1  -7   1  400.36   16.00
   1  -7  -1  411.06   15.40
  -1   7   1  410.46   15.00
   1   7  -1  400.36   15.50
   1   7  -1  424.16   15.70
  -1   7   1  417.06   15.00
   0  -7  -1    2.40    3.40
   0  -7   1    6.20    3.50
   0   7  -1    4.70    3.10
   0   7   1    3.30    3.40
   0   7  -1    2.00    3.00
   1  -7   1  801.12   26.70
  -1  -7  -1  787.52   27.60
  -1   7  -1  783.82   25.80
  -1   7  -1  802.72   25.90
   1   7   1  784.02   27.30
  -2  -7  -1    0.90    3.70
   2  -7   1    8.60    2.70
   2   7   1    5.60    4.00
   3  -7   1 1039.10   32.90
  -3  -7  -1 1008.80   35.40
   3   7   1 1029.00   35.30
   4  -7   1  117.79    5.30
  -4  -7  -1  126.19    9.70
   4   7   1  126.89    9.60
   5  -7   1  390.16   13.20
  -5  -7  -1  373.96   17.60
   5   7   1  470.45   17.80
  -6  -7  -1   13.80    5.80
   6  -7   1   16.00    1.60
   7  -7   1  202.18    7.00
  -7  -7  -1  203.58   14.30
   7   7   1  218.78   13.90
  -8  -7  -1  164.18   14.00
   8  -7   1  160.58    6.30
   8   7   1  167.08   14.10
   9  -7   1  110.29    5.70
   9  -7   1  108.29    6.00
  -9  -7  -1   95.89   10.10
   9   7   1   88.19   10.60
   9   7   1  107.59   11.20
 -10  -7  -1    0.80    8.90
  10  -7   1    4.90    3.40
  10  -7   1    6.00    3.20
  10   7   1   -1.00    8.40
  10   7   1    6.40    8.80
  11  -7   1    2.80    3.80
  11  -7   1   -2.70    4.10
  11   7   1    8.90    9.90
  11   7   1    1.10    9.20
  12  -7   1   13.10    5.30
  12  -7   1   11.30    4.90
  12   7   1    5.30   11.20
  12   7   1    9.60   11.70
  12  -8  -1   -3.20    4.90
  12  -8  -1    3.90    5.90
  12   8  -1   20.90   12.40
  12   8  -1  -12.80   12.10
  11  -8  -1   -2.00    4.80
  11  -8  -1   -0.70    4.20
  11   8  -1   14.10   11.20
  11   8  -1   -0.60   10.00
  10  -8  -1    0.60    4.30
  10  -8  -1    4.50    3.70
 -10  -8   1    3.00    8.70
  10   8  -1   -7.40    8.60
  10   8  -1   -3.40    8.50
   9  -8  -1   -1.90    3.60
   9  -8  -1   -3.80    3.10
  -9  -8   1   -2.40    7.80
   9   8  -1   -1.40    7.80
   9   8  -1   -7.60    7.90
  -8  -8   1   15.10    8.70
   8  -8  -1   22.10    3.50
   8   8  -1   24.40    8.30
  -7  -8   1   54.69    7.80
   7  -8  -1   46.50    5.20
   7   8  -1   44.60    8.00
   6  -8  -1    1.70    2.60
  -6  -8   1    1.10    5.90
   6   8  -1   -3.40    4.90
   6   8  -1   -7.90    5.40
   5  -8  -1   25.90    3.30
  -5  -8   1   30.50    6.40
   5   8  -1   23.20    6.00
  -4  -8   1   47.70    6.40
   4  -8  -1   51.79    5.30
   4   8  -1   43.40    6.40
   4   8  -1   40.50    6.10
   3  -8  -1  236.78   10.70
  -3  -8   1  239.08   12.90
   3   8  -1  280.37   12.80
   3   8  -1  254.67   12.50
   2  -8  -1  282.67   12.10
  -2  -8   1  283.07   13.30
   2   8  -1  295.97   13.20
  -2   8   1  280.87   10.70
   2   8  -1  280.27   12.80
  -2   8   1  282.17   10.70
  -1  -8   1  186.28   10.10
   1  -8  -1  192.18    9.50
  -1   8   1  179.18    8.90
  -1   8   1  181.48    8.90
   1   8  -1  183.18    9.50
   1   8  -1  177.98    9.30
   0  -8   1   93.19    7.10
   0  -8  -1   81.79    7.40
   0   8   1   76.99    7.00
   0   8  -1   83.79    6.50
   0   8   1   80.79    7.10
   0   8  -1   87.19    6.50
  -1  -8  -1  502.25   19.30
   1  -8   1  492.75   18.10
  -1   8  -1  484.65   17.00
  -1   8  -1  488.95   17.00
   1   8   1  487.05   18.80
  -2  -8  -1 1141.29   38.10
   2  -8   1 1093.39   36.30
   2   8   1 1088.89   37.70
  -3  -8  -1  120.89    9.40
   3  -8   1  108.79    6.40
   3   8   1  112.89    9.20
   4  -8   1  103.69    5.80
  -4  -8  -1  118.49   10.00
   4   8   1  137.89    9.60
  -6  -8  -1   13.10    6.50
   6  -8   1   19.00    2.10
   6   8   1   11.90    6.40
  -7  -8  -1   71.79    8.70
   7  -8   1   71.29    3.90
   7   8   1   84.49    9.30
   8  -8   1  205.38    7.60
  -8  -8  -1  192.18   17.30
   8   8   1  205.38   15.60
   8   8   1  205.18   15.60
   9  -8   1   47.10    5.00
  -9  -8  -1   58.39    9.30
   9  -8   1   50.59    4.30
   9   8   1   42.40    9.80
   9   8   1   50.99    9.60
  10  -8   1    5.80    2.90
  10  -8   1    5.90    3.30
 -10  -8  -1   18.90    9.40
  10   8   1   18.40    9.40
  10   8   1   -2.10    8.90
  11  -8   1   -0.20    3.90
 -11  -8  -1   12.20   10.40
  11  -8   1   -1.50    3.40
  11   8   1    2.60   10.30
  11   8   1    8.40   10.30
  11  -9  -1    8.80    5.20
  11  -9  -1   21.00    4.90
 -11  -9   1   35.10   10.90
  11   9  -1   25.60   12.30
  11   9  -1   33.30   11.40
  10  -9  -1   63.99    7.30
  10  -9  -1   78.69    8.30
  10   9  -1   62.29   11.70
  10   9  -1   52.79   11.50
   9  -9  -1   43.70    4.60
   9   9  -1   41.00   10.00
   9   9  -1   52.59   10.40
  -8  -9   1   85.29   10.20
   8  -9  -1   89.79    6.70
   8   9  -1   86.19   10.80
   7  -9  -1  135.89    7.70
  -7  -9   1  140.49   13.50
   7   9  -1  160.98   16.00
  -6  -9   1   72.89    9.00
   6  -9  -1   98.59    6.60
   6   9  -1   84.19    9.10
   6   9  -1   97.49   11.10
  -5  -9   1  115.59   11.00
   5  -9  -1   99.39    7.00
   5   9  -1  107.79   10.80
   5   9  -1  112.79   10.40
  -4  -9   1  335.77   16.10
   4  -9  -1  325.67   13.30
   4   9  -1  333.67   15.90
   3  -9  -1   11.70    3.60
  -3  -9   1    1.70    5.10
   3   9  -1    7.20    4.80
   3   9  -1    7.70    5.00
   2  -9  -1 1065.59   36.20
  -2  -9   1 1065.79   37.30
   2   9  -1 1088.69   36.90
  -2   9   1 1085.49   34.90
  -2   9   1 1098.19   34.90
   2   9  -1 1058.59   37.10
   1  -9  -1    9.20    4.10
  -1  -9   1    2.60    4.30
  -1   9   1    3.60    3.40
  -1   9   1    0.30    3.30
   1   9  -1    3.90    4.00
   1   9  -1    2.90    4.10
   0  -9   1  910.91   30.70
   0  -9  -1  844.02   30.60
   0   9  -1  865.51   29.70
   0   9  -1  894.41   29.80
   0   9   1  890.71   30.20
   0   9   1  849.02   30.00
  -1  -9  -1  270.87   13.40
   1  -9   1  284.67   12.50
  -1   9  -1  276.47   11.00
  -1   9  -1  283.07   11.10
   1   9   1  259.87   13.10
   1   9   1  286.97   13.20
   2  -9   1 1226.28   39.50
  -2  -9  -1 1182.08   41.20
   2   9   1 1177.38   40.70
   3  -9   1   18.30    3.60
  -3  -9  -1   19.30    5.70
   3   9   1   35.30    5.70
   4  -9   1  257.97   10.70
  -4  -9  -1  277.47   14.30
   4   9   1  258.17   13.50
  -5  -9  -1   -4.20    5.60
   5  -9   1    3.00    2.50
   5   9   1    3.40    5.70
   6  -9   1  131.29    6.40
  -6  -9  -1  118.29   12.50
   6   9   1  142.19   13.30
  -7  -9  -1  277.67   16.80
   7  -9   1  273.27    9.90
   7   9   1  234.08   19.60
   8  -9   1   34.00    3.00
  -8  -9  -1   22.00    8.60
   8   9   1   39.50    9.40
   8   9   1   22.50    8.40
  -9  -9  -1    5.10   15.40
   9  -9   1   -1.40    2.40
   9   9   1    7.80    8.90
   9   9   1   -7.20    8.40
  10  -9   1   -3.40    2.80
  10  -9   1    9.60    3.30
  10   9   1   -4.90    9.30
  10   9   1   -6.40    9.70
  11  -9   1   -0.60    3.30
  11  -9   1   -1.10    3.70
 -11  -9  -1   11.30   10.60
  11   9   1    3.20   11.40
  11   9   1   33.20   12.10
 -11 -10   1   -0.50   11.50
  11 -10  -1    7.20    4.80
  11 -10  -1    2.40    5.50
  11  10  -1   -4.80   10.80
  11  10  -1    1.30   12.60
 -10 -10   1    7.40   10.10
  10 -10  -1    4.30    4.80
  10 -10  -1    2.10    4.10
  10  10  -1   11.80   10.90
  10  10  -1   10.10   10.20
  -9 -10   1    0.30    9.00
   9 -10  -1   -4.10    3.70
   9  10  -1   -3.40    8.50
   9  10  -1   -9.00    8.80
   8 -10  -1   -0.60    3.50
   8  10  -1   -5.70    7.90
   7 -10  -1   82.39    7.10
  -7 -10   1   87.39   10.50
   7  10  -1   87.49   10.20
  -6 -10   1    3.10    6.50
   6 -10  -1   -0.70    3.40
   6  10  -1   -6.70    5.90
   6  10  -1    0.80    6.80
   5 -10  -1   22.60    4.10
  -5 -10   1   19.20    7.00
   5  10  -1   20.60    6.90
   5  10  -1   15.80    6.70
  -4 -10   1  221.38   13.90
   4 -10  -1  223.98   11.00
   4  10  -1  230.68   14.30
   4  10  -1  222.98   13.50
  -3 -10   1   32.20    6.70
   3 -10  -1   33.30    4.80
   3  10  -1   33.60    6.20
   2 -10  -1    2.20    4.10
  -2 -10   1    2.90    5.10
   2  10  -1    2.80    4.60
  -2  10   1    0.80    2.90
  -2  10   1   -0.40    2.80
   2  10  -1   -2.70    4.80
   1 -10  -1  169.88   10.80
  -1 -10   1  169.58   11.40
  -1  10   1  176.18    9.30
  -1  10   1  168.48    9.40
   1  10  -1  172.58   10.30
   1  10  -1  170.38   10.60
   0 -10  -1    9.70    4.90
   0 -10   1   12.20    4.80
   0  10  -1    9.40    3.90
   0  10  -1    1.40    4.00
   0  10   1   15.10    4.30
   0  10   1    8.70    4.50
  -1 -10  -1  103.19    9.70
   1 -10   1   95.79    8.50
   1  10   1   98.99    8.70
   1  10   1  106.49    8.60
  -1  10  -1  107.29    6.90
  -1  10  -1  100.69    6.80
  -2 -10  -1   23.30    6.10
   2 -10   1   28.60    4.70
  -2  10  -1   27.90    2.40
   2  10   1   24.40    5.80
   2  10   1   23.60    5.80
  -3 -10  -1   69.89    7.90
   3 -10   1   75.19    7.20
   3  10   1   76.09    7.60
  -4 -10  -1   60.59    7.60
   4 -10   1   61.39    6.40
   4  10   1   50.49    7.40
   4  10   1   66.39    8.00
   5 -10   1   44.20    4.30
   5  10   1   35.10    7.60
   6 -10   1   13.00    3.20
  -6 -10  -1   18.50    7.30
  -7 -10  -1   42.70    9.00
   7 -10   1   32.70    3.60
   7  10   1   56.69    9.70
   8 -10   1  123.39    6.70
   8  10   1  122.29   12.60
  -9 -10  -1   11.50    9.40
   9 -10   1    2.60    2.80
   9  10   1    2.20    9.40
   9  10   1   13.70    9.60
  10 -10   1    9.30    3.20
 -10 -10  -1    5.10   10.90
  10 -10   1    7.50    3.60
  10  10   1    1.40   10.80
  10  10   1    3.30   10.70
 -10 -11   1    7.90   11.20
  10 -11  -1    4.30    4.60
  10  11  -1  -12.50   11.50
  10  11  -1   -1.70   10.30
  -9 -11   1   19.10   10.40
   9 -11  -1   15.10    4.50
   9  11  -1   17.10    9.80
   9  11  -1    3.70   10.10
   8 -11  -1   11.00    4.40
  -8 -11   1   22.00    9.40
   8  11  -1   11.80    9.00
   7 -11  -1   87.79    8.20
   7  11  -1  105.19   11.30
   6 -11  -1    5.50    4.10
   6  11  -1    7.00    7.50
   6  11  -1   12.10    8.00
   5 -11  -1  165.48   10.10
   5  11  -1  174.18   14.10
   5  11  -1  150.48   13.60
   4 -11  -1   85.69    8.20
   4  11  -1   70.79    8.70
   4  11  -1   81.99    8.80
  -3 -11   1  254.17   15.20
   3 -11  -1  254.57   13.00
   3  11  -1  263.67   14.50
   2 -11  -1   46.90    6.20
  -2 -11   1   46.20    7.30
  -2  11   1   58.49    6.00
  -2  11   1   57.79    6.00
   2  11  -1   58.89    7.20
   1 -11  -1  551.44   21.80
  -1 -11   1  573.14   22.60
   1  11  -1  521.85   21.20
   1  11  -1  552.64   21.70
  -1  11   1  565.24   20.60
  -1  11   1  544.35   20.60
   0 -11   1  266.47   13.80
   0 -11  -1  262.67   14.60
   0  11  -1  302.87   12.90
   0  11  -1  273.27   12.80
   0  11   1  275.77   13.10
   0  11   1  250.47   13.10
  -1 -11  -1  352.66   16.90
   1 -11   1  346.57   15.90
  -1  11  -1  353.06   13.80
  -1  11  -1  342.37   13.70
   1  11   1  360.96   16.40
   1  11   1  331.57   15.50
   2 -11   1  142.89   10.00
  -2 -11  -1  150.88   12.20
   2  11   1  121.39   11.30
  -2  11  -1  143.29    5.40
   3 -11   1    4.00    4.20
  -3 -11  -1   -1.10    5.80
   3  11   1    1.40    5.60
   3  11   1   -0.20    5.80
   4 -11   1   41.80    5.00
   4  11   1   41.00    7.80
   4  11   1   36.60    7.20
   5 -11   1  158.88    9.20
   5  11   1  159.78   13.60
   5  11   1  170.88   16.60
   6 -11   1   85.49    7.10
   6  11   1   64.09    9.80
   7 -11   1    3.20    3.30
   7  11   1    2.30    8.00
   8 -11   1    4.90    3.20
  -8 -11  -1   10.60    9.20
   8  11   1    5.50    8.30
   8  11   1   19.70   10.00
   9 -11   1    8.50    3.40
  -9 -11  -1   21.00   10.80
   9  11   1   -3.20   10.30
   9  11   1    8.00   10.20
  10 -11   1   15.00    3.60
 -10 -11  -1   15.00   12.10
  10  11   1   13.20   11.30
  10  11   1   -2.10   11.60
  10 -12  -1   13.20    5.40
 -10 -12   1    3.80   12.50
  10  12  -1   12.70   13.30
  10  12  -1   15.20   12.30
  -9 -12   1   21.70   11.60
   9 -12  -1    5.50    4.90
   9  12  -1    5.90   11.30
   9  12  -1    0.20   10.40
  -8 -12   1   14.80    9.80
   8 -12  -1   -1.80    4.50
   8  12  -1   -0.10    9.00
   8  12  -1   -6.30    9.60
  -7 -12   1   -6.00    8.80
   7 -12  -1    8.40    4.70
   7  12  -1   -6.40    8.30
   7  12  -1    0.70    8.70
   6 -12  -1    6.10    4.70
   6  12  -1   -1.50    7.30
   5 -12  -1    8.70    4.80
   5  12  -1    6.20    7.40
   5  12  -1   -2.10    6.80
  -4 -12   1    1.60    7.10
   4 -12  -1   -0.70    4.70
   4  12  -1  -11.30    6.40
  -3 -12   1   19.40    7.10
   3 -12  -1   18.50    5.60
   3  12  -1   12.30    6.40
   3  12  -1    6.60    6.40
  -2 -12   1   14.30    6.80
   2 -12  -1   18.40    5.50
  -2  12   1   17.50    3.90
  -2  12   1   18.30    4.00
   2  12  -1   19.70    6.60
   1 -12  -1    5.20    5.40
  -1 -12   1    1.20    6.10
  -1  12   1   11.30    4.90
  -1  12   1    5.40    4.40
   1  12  -1   -1.40    5.20
   1  12  -1   10.50    5.80
   0 -12   1   13.40    6.10
   0 -12  -1   10.60    6.20
   0  12  -1    3.90    4.70
   0  12  -1   11.00    4.70
   0  12   1    6.10    5.40
   0  12   1   13.10    5.10
  -1 -12  -1   32.00    7.10
   1 -12   1   33.30    6.40
  -1  12  -1   35.10    4.50
   1  12   1   47.50    6.40
  -1  12  -1   34.80    4.70
   1  12   1   40.40    6.60
   2 -12   1    8.30    5.10
   2  12   1    2.80    5.70
   2  12   1    9.90    6.40
  -3 -12  -1   30.70    7.90
   3 -12   1   20.90    5.20
   3  12   1   27.10    7.20
   3  12   1   34.50    7.40
   4 -12   1    5.90    4.50
   4  12   1   16.40    6.90
   4  12   1   12.40    7.70
   5 -12   1    3.70    4.30
   5  12   1   -3.90    7.40
  -6 -12  -1   10.90    8.20
   6 -12   1   -1.30    4.10
   6  12   1    2.70    7.40
   6  12   1    1.00    7.70
  -7 -12  -1   60.19   11.30
   7 -12   1   73.59    7.80
   7  12   1   63.39   11.00
   7  12   1   47.00   10.30
   8 -12   1    4.50    3.90
  -8 -12  -1    9.70   10.70
   8  12   1    6.90    9.30
   8  12   1    2.00    9.90
  -9 -12  -1   13.80   11.80
   9 -12   1    2.00    3.90
   9  12   1   12.80   11.60
   9  12   1  -10.60   10.60
  -9 -13   1    1.60   12.50
   9 -13  -1    6.40    5.50
   9  13  -1   13.20   12.80
   9  13  -1    6.90   11.10
   8 -13  -1    1.60    5.20
  -8 -13   1   10.30   11.10
   8  13  -1   -6.70    9.70
   8  13  -1   -1.70   10.50
  -7 -13   1    0.50    9.80
   7 -13  -1    3.70    5.20
   7  13  -1   -3.80    9.80
   7  13  -1    2.10    8.80
   6 -13  -1   62.99    7.00
   6  13  -1   98.69   11.30
   6  13  -1   66.19   10.80
   5 -13  -1   51.09    6.90
   5  13  -1   49.00    9.50
  -4 -13   1   54.99    9.50
   4 -13  -1   62.39    7.40
   4  13  -1   46.00   14.80
   4  13  -1   61.69    9.40
   3 -13  -1   36.50    6.70
  -3 -13   1   23.70    7.90
   3  13  -1   32.50    8.10
   3  13  -1   20.60    7.70
  -2 -13   1   26.60    8.00
   2 -13  -1   57.79    7.80
  -2  13   1   39.20    4.70
   2  13  -1   47.50    7.20
   2  13  -1   53.49    8.10
  -2  13   1   40.20    4.80
   1 -13  -1   81.89    9.00
  -1  13   1   90.09    9.20
  -1  13   1   79.99    9.30
   1  13  -1  107.79   10.80
   0 -13  -1  206.88   20.90
   0 -13   1  205.68   15.10
   0  13  -1  242.08   12.80
   0  13   1  227.48   13.20
   0  13   1  221.08   13.10
   0  13  -1  235.28   12.30
  -1 -13  -1  228.08   16.30
   1 -13   1  219.48   14.50
  -1  13  -1  238.98   11.30
  -1  13  -1  230.68   11.20
   1  13   1  227.28   14.40
  -2 -13  -1   35.50    8.50
   2 -13   1   35.40    6.80
   2  13   1   26.40    7.30
   2  13   1   32.40    7.50
   3 -13   1   45.40    6.80
  -3 -13  -1   33.40    8.80
   3  13   1   33.40    8.10
   3  13   1   38.10    8.10
   4 -13   1   45.80    6.50
   4  13   1   28.90    8.60
   4  13   1   72.89    9.80
   5 -13   1   70.29    7.00
   5  13   1   82.59   10.90
   6 -13   1   16.40    5.20
  -6 -13  -1   30.00   10.40
   6  13   1   20.50    9.60
   6  13   1   37.80   10.10
   7 -13   1   11.40    4.90
  -7 -13  -1   -3.00   10.10
   7  13   1   19.20   10.30
   7  13   1    9.00   10.00
  -8 -13  -1   38.30   12.50
   8 -13   1   21.70    5.10
   8  13   1   22.40   11.80
   8  13   1   18.50   10.70
   9 -13   1   -5.10    4.60
  -9 -13  -1   -2.90   13.00
   9  13   1   -1.70   12.60
   9  13   1    1.80   11.50
  -8 -14   1   -4.40   12.50
   8 -14  -1    6.30    9.50
   8  14  -1   -8.70   10.90
   8  14  -1   -7.40   12.00
  -7 -14   1   30.80   12.00
   7 -14  -1   16.00    6.40
   7  14  -1    4.30   10.10
   7  14  -1    8.90   10.90
   6 -14  -1    5.30    7.70
  -6 -14   1   -0.60   10.10
   6  14  -1   -4.60    9.70
   6  14  -1  -11.40    8.60
   5 -14  -1   -2.50    5.90
  -5 -14   1    7.10    9.30
   5  14  -1    8.70    8.60
   5  14  -1    4.10    8.50
  -4 -14   1   27.00    9.30
   4 -14  -1   31.20    7.10
   4  14  -1   57.69    9.80
  -3 -14   1   10.30    8.50
   3 -14  -1   -4.90    6.20
   3  14  -1   -0.20    7.50
   3  14  -1   -5.90    7.90
  -2 -14   1  171.78   16.00
  -2  14   1  144.39    9.10
   2  14  -1  163.48   13.70
   2  14  -1  147.89   14.00
  -2  14   1  153.38    9.10
  -1 -14   1    0.50    7.00
   1 -14  -1   12.10    7.00
   1  14  -1   14.50    5.60
  -1  14   1   13.60    5.50
  -1  14   1    9.50    5.40
   1  14  -1   -3.20    6.20
   0 -14  -1    0.80    7.40
   0 -14   1    0.40    7.00
   0  14  -1   -7.20    5.20
   0  14  -1    0.10    5.30
   0  14   1   -1.30    6.00
  -1 -14  -1    8.90    7.80
   1  14   1   -2.30    6.00
  -1  14  -1    4.60    4.20
   1  14   1    2.10    6.60
  -1  14  -1    0.70    4.30
  -2 -14  -1    7.20    8.10
   2 -14   1    4.10    6.70
   2  14   1   25.40    7.40
   2  14   1   23.80    9.30
  -3 -14  -1   -6.50    8.20
   3 -14   1   -7.20    5.70
   3  14   1    4.80    7.80
   3  14   1   -9.70    7.50
  -4 -14  -1    3.40    8.80
   4 -14   1    1.40    6.00
   4  14   1   10.40    8.10
   5 -14   1   12.40    6.10
  -5 -14  -1   33.10   10.00
   5  14   1   27.90    9.70
   5  14   1   24.90    9.50
   6 -14   1   23.60    6.20
  -6 -14  -1   26.60   11.30
   6  14   1   27.80   10.20
   6  14   1   22.80   10.50
  -7 -14  -1   -6.10   11.60
   7 -14   1    8.60    5.70
   7  14   1   -2.50   10.90
   7  14   1    5.30   11.00
  -8 -14  -1  -15.80   12.80
   8 -14   1   10.60    5.80
   8  14   1   -6.60   12.40
   8  14   1  -10.00   11.40
  -7 -15   1   12.20   13.00
   7 -15  -1   12.80    7.20
   7  15  -1   18.20   12.30
   7  15  -1   31.60   11.80
   6 -15  -1   35.70    8.50
  -6 -15   1   44.50   12.80
   6  15  -1   27.30   11.70
   6  15  -1   44.20   11.40
  -5 -15   1   18.50   11.20
   5  15  -1   20.30   10.20
   5  15  -1   15.10   10.10
   4 -15  -1   45.90    8.90
  -4 -15   1   50.19   11.70
   4  15  -1   33.00    9.90
   3 -15  -1   12.10    7.30
  -3 -15   1    9.40    9.40
   3  15  -1   17.70    8.80
   3  15  -1   25.20    9.00
   2 -15  -1   29.50    8.40
  -2 -15   1   25.10    9.50
   2  15  -1   20.70    7.90
   2  15  -1   19.00    8.00
  -2  15   1   21.30    4.40
  -2  15   1   21.80    4.70
   1 -15  -1   52.29    9.40
  -1 -15   1   45.00    9.70
  -1  15   1   42.20    6.90
  -1  15   1   52.09    6.80
   1  15  -1   59.69    7.70
   1  15  -1   63.79    8.60
   0 -15   1   33.00    8.90
   0 -15  -1   53.69   10.00
   0  15  -1   61.19    7.50
   0  15   1   43.10    7.80
   0  15  -1   54.09    7.30
   1 -15   1   -3.70    7.40
  -1 -15  -1   -2.00    8.30
   1  15   1    4.70    7.30
  -1  15  -1   -0.10    4.60
   1  15   1    7.30    6.90
  -1  15  -1   -1.40    4.40
   2 -15   1  131.79   14.30
  -2 -15  -1  152.48   16.40
   2  15   1  118.49   14.90
   2  15   1   91.79   10.60
  -3 -15  -1    8.70    9.00
   3  15   1   -0.20    8.30
  -4 -15  -1   -4.40    9.70
   4 -15   1    1.90    7.00
   4  15   1   15.70    9.60
   4  15   1   -0.80    8.70
  -5 -15  -1   38.10   11.90
   5 -15   1   35.90    7.70
   5  15   1   51.49   10.50
   5  15   1   38.20   11.40
  -6 -15  -1   27.30   12.70
   6 -15   1   20.70    7.10
   6  15   1   21.80   11.90
   6  15   1   29.90   11.20
   7 -15   1   21.50    7.00
  -7 -15  -1   22.10   13.60
   7  15   1   14.10   11.80
   7  15   1   39.40   13.80
  -6 -16   1    1.40   12.40
   6 -16  -1   -7.70    8.00
   6  16  -1    5.70   12.50
   6  16  -1    2.70   11.80
   5 -16  -1   10.90    8.40
  -5 -16   1    6.00   12.10
   5  16  -1    2.90   10.20
   5  16  -1   -1.10   10.90
   4 -16  -1   17.50    8.60
  -4 -16   1   20.00   11.80
   4  16  -1   16.50   10.30
   4  16  -1   12.40   10.00
  -3 -16   1   23.60   11.20
   3 -16  -1   19.50    8.90
   3  16  -1   10.70    9.20
   2 -16  -1    8.70    8.70
  -2 -16   1    0.70    9.80
   2  16  -1  -11.40    8.10
  -2  16   1    4.90    4.20
  -2  16   1    4.30    3.70
  -1 -16   1   16.70    9.40
   1 -16  -1   24.30    9.60
   1  16  -1    7.00    7.20
  -1  16   1    9.70    6.30
   1  16  -1    6.00    7.70
  -1  16   1   14.40    6.20
   0 -16  -1   44.80   10.60
   0 -16   1   56.79   10.40
   0  16   1   68.59    8.50
   0  16  -1   56.99    8.10
   0  16   1   61.99    8.60
  -1 -16  -1   20.10    9.80
   1 -16   1    2.10    8.30
  -1  16  -1   -4.80    4.60
   1  16   1    4.40    8.90
   1  16   1  -12.30   11.80
  -1  16  -1   -6.80    4.40
  -2 -16  -1    2.10    9.70
   2 -16   1    6.40    8.30
   2  16   1    9.50    8.90
   2  16   1    8.30    8.90
   3 -16   1  -17.40    7.50
  -3 -16  -1   -3.50   10.40
   3  16   1   12.20    9.10
   3  16   1    4.50    9.50
   4 -16   1   16.00    8.20
  -4 -16  -1   12.80   11.80
   4  16   1   -6.80   10.20
   4  16   1   -6.60    9.90
   5 -16   1   -2.30    7.80
  -5 -16  -1    6.10   12.10
   5  16   1    2.50   11.00
   5  16   1  -22.10   10.00
  -4 -17   1    0.60   13.00
   4 -17  -1    7.00    9.80
   4  17  -1    8.60   10.70
   4  17  -1    2.10   11.30
   3 -17  -1   40.90   10.50
  -3 -17   1   22.00   12.90
   3  17  -1   49.80   11.10
   3  17  -1    9.30   10.20
  -2 -17   1   -0.30   10.90
   2 -17  -1   10.40    9.90
   2  17  -1    5.20    9.30
   2  17  -1   -1.30    9.60
  -1 -17   1   60.19   12.40
   1 -17  -1   88.29   13.00
   1  17  -1   83.79   10.30
  -1  17   1   62.99    7.90
   1  17  -1   70.09   10.20
  -1  17   1  109.79   11.90
   0 -17  -1   33.20   11.60
   0 -17   1   12.30   10.30
   0  17   1   18.40    8.20
   0  17   1   15.90    8.60
   0  17  -1   30.30    7.00
   0  17  -1   17.80    7.20
   1 -17   1   32.50   10.70
  -1 -17  -1   44.90   12.30
  -1  17  -1   32.10    4.90
  -1  17  -1   35.20    5.20
   1  17   1   28.20   14.20
   1  17   1   47.40   10.10
  -2 -17  -1    4.90   11.60
   2 -17   1    5.40    9.50
   2  17   1    4.20    9.50
  -3 -17  -1   48.10   14.00
   3 -17   1   47.70   10.80
   3  17   1   40.70   12.20
   3  17   1   25.40   11.00
  13   0  -2    3.00    9.00
  13   0  -2  -10.40   12.10
  12   0  -2   23.40    8.30
  12   0  -2   26.60    8.60
  11   0  -2    2.90    6.30
  10   0  -2   31.70    6.70
  10   0  -2   33.80    6.50
   9   0  -2   -0.20    4.60
   9   0  -2   -6.60    4.60
   8   0  -2   96.59    8.30
  -8   0   2   97.99    6.30
   8   0  -2   97.39    8.40
   7   0  -2   -5.70    3.60
  -7   0   2    3.20    2.80
   7   0  -2    1.70    3.70
  -6   0   2    3.70    2.80
   6   0  -2   10.60    3.70
   6   0  -2    5.70    3.40
   5   0  -2   -0.20    3.00
  -5   0   2   -2.10    2.60
   5   0  -2    2.40    3.00
   4   0  -2  161.28    7.30
  -4   0   2  144.09    7.10
   4   0  -2  146.79    7.30
  -3   0   2   -0.40    2.40
   3   0  -2   -0.30    2.40
   3   0  -2    1.60    2.50
  -3   0   2   -1.80    2.30
   2   0  -2  841.62   27.40
  -2   0   2  853.11   27.40
   2   0  -2  847.32   27.50
  -2   0   2  878.11   27.50
   1   0  -2   -1.70    2.00
   1   0  -2   -0.20    1.80
  -1   0   2    0.50    1.90
  -1   0   2    2.30    1.80
   0   0  -2    8.40    1.90
   0   0   2    9.60    1.80
   0   0  -2    7.40    1.80
   0   0   2    9.50    1.90
  -1   0  -2   -0.30    1.70
   1   0   2    2.10    1.60
  -1   0  -2   -0.90    1.60
  -2   0  -2 2848.31   89.29
   2   0   2 2923.01   89.49
   3   0   2    0.30    2.10
  -3   0  -2    0.70    1.60
   4   0   2  674.53   22.00
  -4   0  -2  649.24   21.20
   5   0   2    0.50    2.50
  -5   0  -2    0.60    1.50
   6   0   2   36.90    4.10
   7   0   2   -0.10    3.20
   8   0   2   22.40    4.50
   9   0   2   -6.00    4.40
  10   0   2   44.60    6.80
  11   0   2  -15.80    5.70
  12   0   2    7.60    7.70
  12   0   2   13.10    8.10
  13   0   2    9.90    9.10
  13   0   2   -2.70   11.50
  13  -1  -2    2.30    9.40
  13  -1  -2   -1.00    8.40
  13   1  -2   12.90   10.10
  13   1  -2   -1.40    9.10
  12  -1  -2   21.40    7.70
  12  -1  -2    3.90    8.00
  12   1  -2    2.80    7.90
  12   1  -2    8.70    8.70
  11  -1  -2   11.30    6.70
  11  -1  -2   19.80    6.50
  11   1  -2   19.50    7.10
  11   1  -2   24.10    7.40
 -10  -1   2   45.30    4.80
  10  -1  -2   65.59    7.60
  10  -1  -2   60.99    7.00
  10   1  -2   52.79    7.60
  -9  -1   2    0.80    3.60
   9  -1  -2   -6.30    4.20
   9  -1  -2    3.40    4.80
   9   1  -2   -1.80    5.20
   9   1  -2   -7.70    4.70
   8  -1  -2   76.49    7.90
  -8  -1   2   81.89    7.10
   8  -1  -2   87.19    7.50
   8   1  -2   78.19    8.00
   8   1  -2   83.09    8.00
   7  -1  -2  266.67   11.50
  -7  -1   2  251.97   11.30
   7  -1  -2  263.17   11.50
   7   1  -2  249.18   12.30
   7   1  -2  257.97   12.30
   6  -1  -2  327.67   13.20
  -6  -1   2  341.97   13.50
   6  -1  -2  343.27   13.30
   6   1  -2  338.57   14.00
   6   1  -2  353.96   14.10
   5  -1  -2   57.09    5.40
  -5  -1   2   61.19    5.70
   5  -1  -2   62.79    5.30
   5   1  -2   66.39    6.10
   5   1  -2   59.29    5.80
   4  -1  -2    2.00    2.30
   4  -1  -2    5.90    2.60
  -4  -1   2   -0.50    3.00
   4   1  -2    6.30    3.10
   4   1  -2    3.30    3.20
   3  -1  -2  893.81   28.90
   3  -1  -2  901.91   29.00
  -3  -1   2  918.31   29.30
  -3  -1   2  897.51   29.30
   3   1  -2  914.81   29.40
  -3   1   2  881.11   28.70
   3   1  -2  889.11   29.30
  -2  -1   2   18.60    3.00
  -2  -1   2   21.80    3.10
   2  -1  -2   20.30    2.60
   2  -1  -2   21.10    2.50
   2   1  -2   19.70    3.00
  -2   1   2   19.00    2.40
   2   1  -2   18.40    3.00
   1  -1  -2 1503.55   46.30
  -1  -1   2 1466.55   46.30
  -1  -1   2 1462.15   46.40
   1   1  -2 1470.55   46.40
   1   1  -2 1475.55   46.30
  -1   1   2 1480.65   46.30
   0  -1   2 1139.69   35.70
   0  -1   2 1117.69   35.70
   0  -1  -2 1165.68   36.00
   0   1  -2 1114.99   35.70
   0   1   2 1144.19   36.00
   0   1  -2 1153.58   35.70
   1  -1   2 1083.09   33.80
  -1  -1  -2 1103.09   34.30
   1  -1   2 1066.89   33.70
  -1   1  -2 1043.60   33.50
  -1   1  -2 1088.49   33.60
   1   1   2 1101.19   34.40
   2  -1   2  544.25   17.50
   2  -1   2  550.44   17.50
  -2  -1  -2  540.45   18.30
   2   1   2  565.84   18.40
  -3  -1  -2    0.40    2.30
   3  -1   2    1.90    1.50
   3   1   2    2.80    2.50
   4  -1   2   93.79    4.70
  -4  -1  -2   88.99    5.50
   4   1   2   91.99    6.00
   5  -1   2  287.27   10.60
  -5  -1  -2  284.07   10.90
   5   1   2  285.67   11.70
   6  -1   2  435.56   15.50
  -6  -1  -2  422.06   15.30
   6   1   2  446.76   16.50
  -7  -1  -2  141.79    6.90
   7  -1   2  135.19    7.60
   7   1   2  129.89    8.60
   8  -1   2    7.10    3.70
  -8  -1  -2    4.50    2.40
   8   1   2    7.70    4.60
   9  -1   2   19.50    4.80
   9   1   2   19.20    5.60
  10  -1   2   21.60    5.60
  10   1   2   -2.00    5.90
  11   1   2   22.80    7.40
  12  -1   2   31.60    7.60
  12  -1   2   20.60    7.30
  12   1   2   21.20    8.20
  12   1   2   21.80    9.20
  13  -1   2   14.70    8.50
  13  -1   2   -0.30    9.20
  13   1   2   18.10   10.60
  13   1   2    9.90    9.90
  13  -2  -2   19.50    9.10
  13  -2  -2   21.70    8.50
  13   2  -2   20.10   10.80
  13   2  -2   27.40    9.90
  12  -2  -2    8.90    6.70
  12   2  -2   -4.20    7.60
 -11  -2   2   37.60    5.70
  11  -2  -2   37.90    6.80
  11  -2  -2   49.00    7.70
  11   2  -2   38.50    8.30
  11   2  -2   45.40    8.30
  10  -2  -2    9.50    5.10
  10  -2  -2   12.20    5.80
 -10  -2   2   16.90    5.10
  10   2  -2   15.50    6.60
   9  -2  -2  111.69    9.00
   9  -2  -2  100.49    9.10
  -9  -2   2  114.39    9.10
   9   2  -2  130.49    9.80
   9   2  -2  112.59   10.30
  -8  -2   2   11.30    4.40
   8  -2  -2   11.40    3.80
   8  -2  -2   10.60    4.00
   8   2  -2    8.90    5.20
   8   2  -2    7.60    4.80
   7  -2  -2  268.17   11.60
   7  -2  -2  275.17   11.50
  -7  -2   2  283.37   12.40
   7   2  -2  267.37   13.20
   7   2  -2  255.07   12.70
   6  -2  -2   34.90    3.70
  -6  -2   2   33.70    4.60
   6  -2  -2   34.40    3.80
   6   2  -2   34.20    5.10
   6   2  -2   29.40    4.80
  -5  -2   2  281.27   12.00
   5  -2  -2  277.67   10.70
   5  -2  -2  272.67   10.80
   5   2  -2  280.07   12.30
   5   2  -2  290.37   12.40
   4  -2  -2    1.10    2.30
   4  -2  -2    0.90    2.10
  -4  -2   2    6.00    3.40
   4   2  -2    3.20    3.40
   4   2  -2    5.40    3.30
   3  -2  -2  282.07   10.20
  -3  -2   2  271.87   11.10
  -3  -2   2  287.57   11.20
  -3   2   2  282.47    9.80
   3   2  -2  273.67   11.20
   3   2  -2  289.37   11.40
   2  -2  -2 3662.53  113.39
  -2  -2   2 3793.52  113.89
  -2  -2   2 3592.84  113.79
   2   2  -2 3675.23  113.79
   2   2  -2 3615.84  113.79
  -2   2   2 3613.64  113.19
  -1  -2   2 1085.69   34.80
  -1  -2   2 1106.29   34.80
   1  -2  -2 1100.79   34.60
   1   2  -2 1064.99   34.70
   1   2  -2 1095.49   34.70
  -1   2   2 1087.19   34.60
   0  -2  -2   43.50    4.30
   0  -2   2   43.10    3.30
   0  -2   2   42.80    3.50
   0   2  -2   44.00    3.40
   0   2  -2   44.30    3.50
   0   2   2   49.90    4.30
   1  -2   2 2203.88   68.89
   1  -2   2 2189.78   68.89
  -1  -2  -2 2269.27   69.79
   1   2   2 2251.97   69.79
  -2  -2  -2  459.35   16.00
   2   2   2  461.75   16.10
  -3  -2  -2   37.60    3.80
   3   2   2   34.40    3.80
  -4  -2  -2  832.62   27.90
   4  -2   2  835.12   26.30
   4   2   2  850.21   28.30
  -5  -2  -2   68.99    6.00
   5  -2   2   70.69    4.00
   5   2   2   67.69    6.20
  -6  -2  -2   85.59    6.70
   6  -2   2   78.29    5.00
   6   2   2   87.29    7.40
  -7  -2  -2   27.50    4.10
   7  -2   2   26.80    3.40
   7   2   2   26.90    4.90
   8  -2   2   10.20    3.50
  -8  -2  -2   11.20    3.80
   8   2   2    7.20    4.80
  -9  -2  -2    6.90    3.50
   9  -2   2    5.10    4.00
  10  -2   2   31.50    5.40
 -10  -2  -2   22.10    3.20
  11  -2   2   10.30    5.80
  11   2   2    3.50    7.50
  12  -2   2   -1.70    6.40
  12   2   2    1.40    9.00
  12   2   2   -1.10    8.00
  13  -3  -2    2.90    8.40
  13   3  -2   -9.20   10.10
  13   3  -2   19.40   10.60
 -12  -3   2   -8.10    5.70
  12  -3  -2   10.90    6.60
  12   3  -2   11.00    8.80
  12   3  -2    2.80    8.90
  11  -3  -2   -6.90    5.10
 -11  -3   2    4.70    5.80
  11  -3  -2   -0.10    6.10
  11   3  -2    5.10    7.80
  11   3  -2    9.80    8.00
  10  -3  -2    3.10    4.60
  10  -3  -2   14.00    5.50
 -10  -3   2   11.70    5.60
  10   3  -2    8.10    6.90
  10   3  -2    5.70    6.90
  -9  -3   2   22.60    5.50
   9  -3  -2   26.60    4.90
   9  -3  -2   28.50    4.70
   9   3  -2   24.90    6.70
   8  -3  -2   -1.70    3.30
   8  -3  -2   -2.90    3.40
  -8  -3   2    3.20    4.80
   8   3  -2    2.60    5.30
   8   3  -2   -3.40    5.10
   7  -3  -2   20.00    3.40
   7  -3  -2   20.90    3.60
  -7  -3   2   20.50    4.80
   7   3  -2   22.80    5.20
   7   3  -2   21.60    5.30
   6  -3  -2  183.08    8.50
  -6  -3   2  201.88   10.10
   6  -3  -2  193.28    8.50
   6   3  -2  180.88   10.50
   6   3  -2  204.28   10.50
   5  -3  -2    2.10    2.40
  -5  -3   2    0.50    3.80
   5  -3  -2    2.10    2.20
   5   3  -2   -0.70    3.80
   5   3  -2    1.40    3.70
   4  -3  -2  205.98    8.20
  -4  -3   2  208.78    9.80
   4   3  -2  212.08   10.10
   4   3  -2  207.48   10.00
  -3  -3   2   -2.80    3.20
   3  -3  -2   -2.90    1.90
  -3  -3   2   -0.50    3.20
  -3   3   2    0.00    1.40
   3   3  -2    1.00    3.30
   3   3  -2    2.30    3.20
   2  -3  -2 1359.76   43.50
  -2  -3   2 1360.16   44.10
  -2  -3   2 1409.16   44.20
  -2   3   2 1326.97   43.20
   2   3  -2 1429.96   44.20
   2   3  -2 1370.86   44.10
  -1  -3   2 1033.50   33.40
  -1  -3   2 1058.49   33.40
   1  -3  -2 1021.50   33.10
  -1   3   2 1018.10   33.00
   1   3  -2 1032.60   33.20
   1   3  -2 1038.00   33.30
   0  -3   2  832.02   26.80
   0  -3   2  821.52   26.80
   0  -3  -2  825.32   27.30
   0   3   2  847.12   27.30
   0   3  -2  828.22   26.60
   0   3  -2  843.82   26.70
  -1  -3  -2  806.12   26.60
   1  -3   2  802.92   25.40
   1  -3   2  800.22   25.40
   1   3   2  809.82   26.60
  -2  -3  -2   60.29    5.60
   2   3   2   61.19    5.70
  -3  -3  -2    2.60    3.10
   3   3   2    8.40    3.50
  -4  -3  -2  385.16   14.80
   4   3   2  386.06   15.20
  -5  -3  -2  719.73   24.80
   5  -3   2  680.83   22.30
   5   3   2  728.63   25.10
  -6  -3  -2    1.20    3.70
   6  -3   2    1.30    1.70
   6   3   2   -2.10    3.90
  -7  -3  -2   23.80    4.50
   7  -3   2   17.30    2.80
   7   3   2   22.40    5.50
   8  -3   2   76.89    5.90
  -8  -3  -2   69.29    8.00
   8   3   2   68.39    7.80
  10  -3   2    5.80    4.30
 -10  -3  -2   -1.40    4.50
  10   3   2    3.60    7.20
  11  -3   2    7.10    5.10
 -11  -3  -2    1.60    3.80
  11   3   2   14.00    9.60
  12  -3   2   14.90    6.50
  12  -3   2   13.70    6.40
  12   3   2   33.20   10.00
  12   3   2    8.30    9.60
 -13  -4   2    4.60    7.00
  13  -4  -2    3.40    7.20
  13   4  -2   -9.40   11.10
  13   4  -2  -10.30   10.90
 -12  -4   2   31.10    8.00
  12  -4  -2   35.90    7.00
  12   4  -2   22.90   10.00
  12   4  -2   28.90   10.10
 -11  -4   2   -1.00    6.60
  11  -4  -2    1.90    5.10
  11  -4  -2    6.80    5.90
  11   4  -2   -9.40    7.90
  11   4  -2    5.50    8.20
 -10  -4   2  186.38   13.20
  10  -4  -2  180.98   10.60
  10  -4  -2  151.68   10.60
  10   4  -2  152.98   14.70
  10   4  -2  136.99   14.20
   9  -4  -2   24.60    4.40
  -9  -4   2   17.30    6.10
   9  -4  -2   22.30    4.70
   9   4  -2   16.90    6.70
   9   4  -2    7.70    6.60
   8  -4  -2  310.57   12.80
   8  -4  -2  302.07   12.50
  -8  -4   2  312.77   15.30
   8   4  -2  301.17   15.60
  -7  -4   2   23.40    5.30
   7  -4  -2   24.50    3.40
   7  -4  -2   29.30    3.60
   7   4  -2   25.00    5.60
   7   4  -2   29.00    5.80
   6  -4  -2  152.18    7.10
   6  -4  -2  144.89    7.20
  -6  -4   2  166.98    9.70
   6   4  -2  145.19    9.60
   6   4  -2  142.29    9.80
  -5  -4   2   36.50    5.10
   5  -4  -2   38.60    4.10
   5   4  -2   36.30    5.20
   5   4  -2   43.90    5.40
  -4  -4   2  957.40   32.40
   4  -4  -2  958.30   30.80
   4   4  -2  952.10   32.40
   4   4  -2  959.50   32.50
  -3  -4   2  534.95   19.30
   3  -4  -2  530.05   17.80
   3   4  -2  533.45   19.20
   3   4  -2  534.65   19.20
  -3   4   2  526.15   17.00
  -2  -4   2    9.10    3.60
  -2  -4   2    9.00    3.60
   2  -4  -2    8.40    2.40
   2   4  -2    7.60    3.40
   2   4  -2    8.30    3.40
  -2   4   2   11.40    2.30
   1  -4  -2  537.55   18.10
  -1  -4   2  522.35   18.20
  -1  -4   2  520.05   18.20
   1   4  -2  515.35   18.10
  -1   4   2  524.45   17.90
   1   4  -2  528.75   18.10
   0  -4  -2  266.37   10.80
   0  -4   2  268.97   10.10
   0  -4   2  263.97   10.30
   0   4   2  283.87   10.80
   0   4  -2  266.27    9.90
   0   4  -2  269.67    9.90
  -1  -4  -2 1987.90   60.49
   1  -4   2 1896.61   59.19
   1  -4   2 1918.21   59.19
   1   4   2 1947.81   60.29
  -1   4  -2 1741.53   58.49
   2  -4   2  688.23   21.60
  -2  -4  -2  711.33   23.90
   2  -4   2  677.13   21.60
   2   4   2  691.23   23.80
  -3  -4  -2  873.21   29.90
   3   4   2  892.71   30.10
  -4  -4  -2    6.90    3.90
   4   4   2    6.50    4.00
  -5  -4  -2  769.02   27.60
   5   4   2  814.62   28.20
  -6  -4  -2   77.29    7.60
   6   4   2   80.79    8.60
  -7  -4  -2  194.08   11.20
   7  -4   2  172.68    7.10
   7   4   2  188.18   11.40
   8  -4   2   19.30    3.10
  -8  -4  -2   16.70    5.50
  -9  -4  -2   29.70    6.30
   9  -4   2   37.80    4.20
   9   4   2   59.29    8.20
 -10  -4  -2    0.60    5.70
  10  -4   2   12.40    4.20
  10   4   2   11.90    7.90
 -11  -4  -2   -3.40    5.80
  11  -4   2    4.70    4.50
  11  -4   2    6.90    4.80
  11   4   2   -8.40    8.10
  12  -4   2   -0.20    5.90
  12  -4   2   -1.60    5.50
 -12  -4  -2   -6.70    5.00
  12   4   2  -14.80    9.60
  12   4   2   20.50    9.80
 -13  -5   2   -4.50    8.90
  13  -5  -2   -9.60    6.60
  13   5  -2  -14.70   10.20
  13   5  -2   28.10   11.80
  12  -5  -2    5.20    7.10
  12  -5  -2   -7.70    5.60
 -12  -5   2   -2.20    8.30
  12   5  -2  -17.80    9.10
  12   5  -2    6.00    9.50
 -11  -5   2  -12.30    7.30
  11  -5  -2   -5.40    5.40
  11  -5  -2    7.60    5.00
  11   5  -2    7.20    8.50
  11   5  -2   -7.40    8.30
  10  -5  -2    0.20    4.50
 -10  -5   2   -4.40    6.50
  10  -5  -2   -0.70    4.20
  10   5  -2   -5.00    7.40
  10   5  -2    1.10    8.80
   9  -5  -2  167.18    9.10
  -9  -5   2  160.38   13.10
   9  -5  -2  155.88    9.60
   9   5  -2   99.19   16.60
   9   5  -2  179.08   14.20
  -8  -5   2    3.80    5.50
   8  -5  -2    1.80    3.40
   8  -5  -2    0.00    3.00
   8   5  -2   -4.20    5.60
  -7  -5   2   87.69    9.00
   7  -5  -2   85.79    5.80
   7  -5  -2   85.79    6.30
   7   5  -2   89.09    9.90
  -6  -5   2   78.89    9.00
   6  -5  -2   88.29    5.50
   6   5  -2   93.19    9.00
   6   5  -2  103.49    8.80
  -5  -5   2    0.20    4.20
   5  -5  -2   -0.10    2.20
   5   5  -2    0.60    4.20
   5   5  -2   -0.90    3.90
  -4  -5   2  445.96   17.70
   4  -5  -2  458.95   15.70
   4   5  -2  443.56   17.70
   4   5  -2  460.25   17.70
   3  -5  -2   58.09    4.60
  -3  -5   2   50.19    5.10
  -3   5   2   54.19    3.30
   3   5  -2   55.89    6.50
   3   5  -2   64.09    6.50
   2  -5  -2  140.29    7.10
  -2  -5   2  143.29    8.20
  -2  -5   2  141.69    8.10
   2   5  -2  144.29    8.40
  -2   5   2  157.78    6.70
   2   5  -2  144.79    8.00
  -1  -5   2   65.99    5.80
  -1  -5   2   68.69    5.70
   1  -5  -2   76.79    5.50
  -1   5   2   70.79    5.60
   1   5  -2   68.19    5.50
   1   5  -2   67.39    5.50
   0  -5   2   45.90    4.50
   0  -5  -2   51.49    5.50
   0  -5   2   49.50    4.60
   0   5  -2   44.30    4.40
   0   5  -2   42.80    4.30
   0   5   2   50.69    5.30
   1  -5   2  234.48    9.20
  -1  -5  -2  257.57   10.70
   1  -5   2  251.17    9.30
  -1   5  -2  238.08    8.30
  -1   5  -2  239.08    8.30
   1   5   2  235.38   10.50
  -2  -5  -2    2.90    3.40
   2  -5   2    3.70    1.60
   2  -5   2    0.80    1.50
   2   5   2    6.70    3.80
  -3  -5  -2  409.46   16.20
   3   5   2  406.56   16.20
  -4  -5  -2   53.79    5.80
   4   5   2   66.79    7.30
  -5  -5  -2   24.40    5.00
   5   5   2   21.00    5.00
  -6  -5  -2   25.40    5.40
   6   5   2   42.60    6.20
   7  -5   2   19.50    2.30
  -7  -5  -2   20.50    5.80
  -8  -5  -2   19.80    6.10
   8  -5   2   26.30    2.80
   8   5   2   17.20    6.90
  -9  -5  -2   72.59    8.00
   9  -5   2   72.29    6.00
   9   5   2   86.89    9.90
 -10  -5  -2    3.20    6.60
  10  -5   2    0.90    3.70
  10   5   2   11.60    8.80
 -11  -5  -2   -7.60    6.90
  11  -5   2   14.30    4.50
  11  -5   2    5.00    4.50
  11   5   2   -5.60    8.70
 -12  -5  -2    3.10    7.30
  12  -5   2   12.90    5.80
  12  -5   2   14.10    5.60
  12   5   2   19.30   10.80
  12   5   2    8.90   10.20
 -12  -6   2   -2.40   11.90
  12  -6  -2    4.40    5.60
  12  -6  -2   11.60    6.90
  12   6  -2   19.20   10.50
  12   6  -2   -8.30    9.80
  11  -6  -2   66.99    6.70
 -11  -6   2   63.09   10.20
  11  -6  -2   75.69    7.40
  11   6  -2   88.49   11.70
  11   6  -2   87.39   11.60
 -10  -6   2    2.40    7.30
  10  -6  -2    9.30    4.60
  10  -6  -2   13.00    4.40
  10   6  -2   15.90    8.10
  10   6  -2   28.20    8.40
   9  -6  -2  367.56   15.30
  -9  -6   2  401.26   20.10
   9  -6  -2  416.26   15.80
   9   6  -2  394.06   20.40
   9   6  -2  369.16   19.60
   8  -6  -2  385.06   15.00
   8  -6  -2  388.46   14.70
  -8  -6   2  402.96   18.50
   8   6  -2  388.46   19.20
   8   6  -2  369.36   18.50
  -7  -6   2   12.30    6.00
   7  -6  -2   22.40    3.30
   7   6  -2   33.40    6.70
   6  -6  -2  141.49    7.20
  -6  -6   2  146.79   10.50
   6   6  -2  173.48   10.50
   6   6  -2  143.79   10.80
  -5  -6   2  474.85   19.60
   5  -6  -2  490.15   16.80
   5   6  -2  488.35   19.50
   5   6  -2  474.55   19.30
  -4  -6   2  185.78   10.80
   4  -6  -2  200.68    8.50
   4   6  -2  214.18   11.10
   4   6  -2  191.98   10.80
   3  -6  -2  693.13   23.20
  -3  -6   2  668.83   24.80
  -3   6   2  682.23   22.10
   3   6  -2  704.93   24.80
   3   6  -2  705.63   24.80
   2  -6  -2  944.51   31.40
  -2  -6   2  951.00   32.30
   2   6  -2  924.71   32.00
  -2   6   2  969.30   31.00
   2   6  -2  977.10   32.20
  -1  -6   2   20.00    4.00
  -1  -6   2   18.80    3.90
   1  -6  -2   15.00    3.50
  -1   6   2   20.50    3.50
   1   6  -2   17.70    3.70
   1   6  -2   22.10    3.70
   0  -6   2  189.88    8.70
   0  -6  -2  166.38    9.30
   0  -6   2  175.98    8.40
   0   6  -2  184.28    8.20
   0   6   2  190.78    9.30
   0   6  -2  191.08    8.20
   1  -6   2  218.38    9.40
  -1  -6  -2  243.48   10.90
   1  -6   2  236.08    9.40
  -1   6  -2  231.88    8.30
   1   6   2  218.48   10.60
  -1   6  -2  227.08    8.30
  -2  -6  -2  331.57   14.30
   2  -6   2  337.97   12.00
   2  -6   2  347.77   12.10
   2   6   2  350.26   14.40
   3  -6   2  194.38    7.10
  -3  -6  -2  196.68   10.70
   3  -6   2  197.78    7.10
   3   6   2  190.78   10.50
  -4  -6  -2  553.54   21.20
   4   6   2  553.94   21.30
  -5  -6  -2    4.40    4.60
   5   6   2    7.10    4.80
  -6  -6  -2    2.00    5.10
  -7  -6  -2  237.58   13.30
   7   6   2  204.28   13.50
   8  -6   2   85.19    4.40
  -8  -6  -2   65.39    8.40
   8   6   2   89.89    9.40
   9  -6   2   16.00    3.00
  -9  -6  -2   24.90    7.30
  10  -6   2   17.10    3.70
  10  -6   2   15.10    3.50
 -10  -6  -2    9.30    7.70
  10   6   2   13.10    8.60
  11  -6   2   -0.30    4.10
 -11  -6  -2    7.90    8.30
  11  -6   2   -0.60    3.80
  11   6   2  -19.60    8.50
  11   6   2    4.70    9.20
  12  -6   2   -1.10    4.80
  12  -6   2   -3.70    5.10
 -12  -6  -2    9.80    9.10
  12   6   2  -13.30   10.30
  12   6   2    2.00   11.00
  12  -7  -2    0.80    5.50
 -12  -7   2   11.80   10.10
  12  -7  -2   -5.50    6.10
  12   7  -2   25.40   11.40
  12   7  -2   16.80   11.50
 -11  -7   2    0.90    9.00
  11  -7  -2   -0.70    4.60
  11  -7  -2    0.70    5.20
  11   7  -2   -4.20    9.50
  11   7  -2   19.00    9.70
  10  -7  -2    0.70    4.10
  10  -7  -2   -3.00    4.30
 -10  -7   2   11.40    8.50
  10   7  -2   -6.10    8.40
  10   7  -2  -12.00    7.90
  -9  -7   2    9.00    7.50
   9  -7  -2   15.10    4.50
   9  -7  -2   15.50    3.90
   9   7  -2   29.10    8.60
   9   7  -2   16.70    8.30
   8  -7  -2  210.78    9.90
  -8  -7   2  219.48   14.40
   8   7  -2  227.88   14.90
   8   7  -2  223.08   15.90
  -7  -7   2   15.60    6.60
   7  -7  -2   26.30    3.60
   7   7  -2   19.20    6.40
   7   7  -2   31.40    6.90
  -6  -7   2   58.99    7.30
   6  -7  -2   60.89    5.30
   6   7  -2   54.19    7.10
   5  -7  -2   33.20    3.60
  -5  -7   2   38.30    6.10
   5   7  -2   41.60    6.20
   5   7  -2   33.50    6.10
   4  -7  -2   96.29    6.20
  -4  -7   2   78.69    8.60
   4   7  -2   78.09    8.70
   4   7  -2  101.19    8.80
  -3  -7   2   -1.50    4.10
   3  -7  -2   -0.70    2.80
  -3   7   2    0.60    1.80
   3   7  -2    2.00    4.20
   3   7  -2    2.20    4.10
  -3   7   2   -0.70    1.70
   2  -7  -2   50.49    4.80
  -2  -7   2   50.29    5.50
  -2   7   2   57.89    5.10
   2   7  -2   54.29    5.50
   2   7  -2   57.49    5.60
  -1  -7   2   17.10    4.10
   1  -7  -2   13.90    3.90
   1   7  -2   14.90    3.60
   1   7  -2   21.80    4.00
  -1   7   2   14.60    3.50
   0  -7   2   16.60    3.70
   0  -7   2   16.90    3.60
   0  -7  -2   25.90    4.40
   0   7   2   23.60    4.20
   0   7  -2   24.40    3.50
   0   7  -2   20.60    3.30
   1  -7   2    4.60    2.90
  -1  -7  -2    4.00    3.90
   1  -7   2    7.40    3.00
  -1   7  -2    6.20    2.10
  -1   7  -2    2.20    1.90
   1   7   2    5.40    3.90
  -2  -7  -2  560.04   21.60
   2  -7   2  593.24   19.70
   2  -7   2  574.34   19.60
   2   7   2  575.34   21.50
  -3  -7  -2  366.36   15.70
   3  -7   2  367.56   12.60
   3  -7   2  351.96   12.60
   3   7   2  355.16   15.50
  -4  -7  -2   65.99    7.10
   4  -7   2   73.19    3.80
   4  -7   2   74.89    3.80
   4   7   2   76.59    8.50
  -5  -7  -2    8.50    5.20
   5   7   2    7.50    5.00
  -6  -7  -2   31.10    6.50
   6   7   2   38.60    6.90
  -7  -7  -2   55.99    7.90
   7   7   2   51.19    8.20
  -8  -7  -2  131.79   12.60
   8   7   2  113.79   13.10
  -9  -7  -2    1.50    7.30
   9  -7   2    7.20    2.10
   9  -7   2    3.50    2.30
   9   7   2    0.80    7.80
 -10  -7  -2   85.39   10.80
  10  -7   2   94.69    6.10
  10  -7   2   96.59    6.40
  10   7   2  107.99   12.20
  11  -7   2   -3.30    3.50
  11  -7   2   -2.90    3.70
  11   7   2   15.80   10.40
  11   7   2   -5.40   10.30
  12  -8  -2    8.70    5.70
 -12  -8   2   15.50   19.30
  12  -8  -2   17.10    6.70
  12   8  -2   20.30   12.40
  12   8  -2    1.70   11.50
  11  -8  -2   33.50    6.10
  11  -8  -2   20.30    5.30
  11   8  -2   24.50   11.30
  11   8  -2   28.10   10.70
 -10  -8   2    6.50    8.50
  10  -8  -2    6.40    4.80
  10  -8  -2    7.60    4.30
  10   8  -2   -6.30    8.70
  10   8  -2   11.60    9.50
  -9  -8   2   18.40    8.50
   9  -8  -2   28.80    5.00
   9  -8  -2   17.60    4.10
   9   8  -2   27.20    8.60
   9   8  -2   22.20    8.70
   8  -8  -2  121.39    7.80
   8   8  -2  105.49   11.10
  -7  -8   2  137.69   12.30
   7  -8  -2  128.89    7.70
   7   8  -2  110.49   16.70
   7   8  -2  138.29   12.50
  -6  -8   2  253.87   14.30
   6  -8  -2  234.58   10.40
   6   8  -2  238.68   14.20
   6   8  -2  232.38   14.10
  -5  -8   2  197.68   12.30
   5  -8  -2  189.08    9.10
   5   8  -2  200.78   12.40
   4  -8  -2  172.38    8.80
  -4  -8   2  173.58   11.30
   4   8  -2  169.88   11.20
   4   8  -2  185.78   11.20
  -3  -8   2   17.70    5.20
   3  -8  -2   14.30    3.70
  -3   8   2   20.40    2.40
   3   8  -2   22.20    5.00
  -3   8   2   15.10    2.30
   3   8  -2   19.40    5.10
  -2  -8   2  340.27   15.00
   2  -8  -2  341.37   14.20
   2   8  -2  352.76   14.50
   2   8  -2  330.87   14.50
  -2   8   2  352.96   13.10
  -1  -8   2   62.29    6.90
   1  -8  -2   71.19    7.20
  -1   8   2   52.89    6.00
   1   8  -2   64.59    6.80
   1   8  -2   55.59    6.60
   0  -8  -2   -3.60    3.60
   0  -8   2    0.80    3.50
   0   8  -2    2.20    3.10
   0   8   2    0.60    3.60
   0   8  -2   -2.00    2.90
   1  -8   2  259.67   11.50
   1  -8   2  272.47   11.50
  -1  -8  -2  266.87   12.90
   1   8   2  276.97   12.50
  -1   8  -2  267.77   10.10
  -1   8  -2  270.37   10.20
  -2  -8  -2    3.20    4.40
   2  -8   2    0.50    2.80
   2  -8   2    0.00    2.80
   2   8   2    1.40    4.30
   3  -8   2  222.48    9.20
   3  -8   2  220.48    9.20
  -3  -8  -2  208.38   12.20
   3   8   2  224.78   12.30
   4  -8   2   48.50    4.10
  -4  -8  -2   45.30    6.50
   4  -8   2   39.60    4.10
   4   8   2   44.70    6.30
   5  -8   2   14.30    2.00
  -5  -8  -2   21.60    6.10
   5  -8   2   14.20    2.00
   5   8   2   37.40    6.30
   6  -8   2   61.59    3.10
  -6  -8  -2   67.79    8.20
   6  -8   2   59.19    3.10
   6   8   2   54.29    8.10
  -7  -8  -2  113.89   12.90
   7   8   2   98.29   10.30
   8   8   2   -5.10    7.50
   9  -8   2    5.60    2.10
  -9  -8  -2   15.70    8.50
   9  -8   2   -0.30    1.80
   9   8   2   16.30    9.40
  10  -8   2   -2.30    2.80
 -10  -8  -2    3.00    9.20
  10  -8   2    2.60    2.40
  10   8   2    7.90   10.10
  10   8   2   -6.70    9.20
  11  -8   2    2.40    3.60
  11  -8   2    0.30    3.20
 -11  -8  -2   -8.40   10.30
  11   8   2   -1.10   10.70
  11   8   2    0.90   10.90
  11  -9  -2   -9.90    4.80
 -11  -9   2   -9.10    9.80
  11  -9  -2    8.10    5.70
  11   9  -2    8.50   11.00
  11   9  -2    6.40   10.60
  10  -9  -2    2.50    4.40
  10  -9  -2    3.10    5.00
  10   9  -2   10.00   10.10
  10   9  -2    9.80    9.90
   9  -9  -2   32.30    4.70
   9   9  -2   29.60    9.50
   9   9  -2   27.80    9.80
   8  -9  -2   50.69    5.00
  -8  -9   2   49.00    9.30
   8   9  -2   47.60    9.30
   7  -9  -2    1.30    3.40
  -7  -9   2   -5.80    6.60
   7   9  -2   -1.20    6.50
  -6  -9   2   -1.20    5.50
   6  -9  -2    0.60    3.30
   6   9  -2   -2.00    5.90
   6   9  -2   10.40    6.40
  -5  -9   2   -0.90    4.90
   5  -9  -2   -0.70    3.30
   5   9  -2   11.40    5.70
   5   9  -2    5.80    5.90
  -4  -9   2   71.29    7.70
   4  -9  -2   75.19    7.10
   4   9  -2   68.29    7.50
   3  -9  -2   90.59    7.50
  -3  -9   2   94.29    9.30
  -3   9   2   90.59    5.20
   3   9  -2  103.49    9.40
   3   9  -2   84.19    8.90
  -3   9   2   89.19    5.10
  -2  -9   2   27.20    5.40
   2  -9  -2   27.20    4.60
   2   9  -2   35.60    5.30
   2   9  -2   36.70    5.60
  -2   9   2   32.40    4.00
  -2   9   2   31.10    3.90
  -1  -9   2   31.60    5.20
   1  -9  -2   25.00    5.00
  -1   9   2   26.30    4.30
   1   9  -2   30.70    4.90
   1   9  -2   29.00    4.70
   0  -9  -2   32.00    5.40
   0  -9   2   33.70    4.90
   0   9   2   27.30    4.80
   0   9  -2   32.20    4.20
   0   9  -2   31.00    4.30
  -1  -9  -2  223.88   12.20
   1  -9   2  222.68   11.00
  -1   9  -2  223.78    9.20
  -1   9  -2  222.48    9.20
   1   9   2  230.68   12.10
   2  -9   2   40.00    4.60
  -2  -9  -2   48.20    6.50
   2   9   2   49.99    6.30
  -3  -9  -2  475.35   20.10
   3  -9   2  473.15   17.10
   3   9   2  462.55   19.40
  -4  -9  -2   66.79    7.90
   4  -9   2   62.89    5.40
   5  -9   2  175.88    7.70
  -5  -9  -2  191.58   13.00
   5   9   2  169.88   13.40
  -6  -9  -2   43.40    8.30
   6  -9   2   41.00    3.90
   6   9   2   43.40    8.20
   7  -9   2   86.59    4.40
  -7  -9  -2   81.59    9.90
   7   9   2   83.29   10.30
   8  -9   2    2.00    1.70
  -8  -9  -2   -1.30    8.10
   8   9   2    7.30    8.30
   9  -9   2  267.27    9.30
   9   9   2  258.67   19.00
   9   9   2  256.67   19.50
  10  -9   2   -4.80    2.20
  10  -9   2    1.20    2.70
  10   9   2  -11.30   10.00
  10   9   2   -0.20    9.80
  11  -9   2   68.69    5.60
  11  -9   2   75.29    6.30
 -11  -9  -2   78.19   13.30
  11   9   2   45.40   13.20
  11   9   2   56.79   13.30
  11 -10  -2   -0.90    5.10
  11 -10  -2    6.30    6.10
 -11 -10   2  -15.60   11.20
  11  10  -2   -0.70   11.00
  11  10  -2   10.60   12.00
  10 -10  -2   94.19   10.30
 -10 -10   2   71.69   12.20
  10 -10  -2   82.49    8.90
  10  10  -2   53.59   12.40
  10  10  -2   81.89   12.60
   9 -10  -2   77.79    8.20
  -9 -10   2   66.19   11.00
   9  10  -2   87.29   11.70
   9  10  -2   75.69   11.80
   8 -10  -2   93.39    8.20
   8  10  -2   83.09   11.00
   7 -10  -2   66.49    7.50
  -7 -10   2   55.09    9.40
   7  10  -2   57.29    9.40
  -6 -10   2  152.88   13.60
   6 -10  -2  144.89    9.10
   6  10  -2  155.28   13.40
   6  10  -2  141.59   12.80
  -5 -10   2    0.30    6.10
   5 -10  -2    6.70    4.10
   5  10  -2   -0.50    5.60
   5  10  -2    9.40    6.40
   4 -10  -2   54.99    5.80
  -4 -10   2   56.69    7.70
   4  10  -2   57.79    7.80
   3 -10  -2    2.90    4.10
  -3 -10   2    4.00    5.60
   3  10  -2    7.80    5.50
  -3  10   2    2.70    2.40
  -3  10   2    5.70    2.50
   2 -10  -2  167.28   10.80
  -2 -10   2  200.28   12.00
   2  10  -2  196.68   11.20
   2  10  -2  178.38   10.90
  -2  10   2  198.78    9.50
  -2  10   2  194.78    9.40
   1 -10  -2  104.69    9.40
  -1 -10   2  101.69    9.20
   1  10  -2  102.79    8.70
  -1  10   2   99.99    8.00
   1  10  -2   92.49    8.50
  -1  10   2  108.39    8.20
   0 -10   2  110.99    8.90
   0 -10  -2  127.19    9.70
   0  10  -2  124.09    8.00
   0  10   2  121.29    9.30
   0  10  -2  117.79    8.00
  -1 -10  -2    7.60    5.30
   1 -10   2    5.10    4.00
  -1  10  -2    1.20    2.80
   1  10   2    2.30    4.70
  -1  10  -2    1.90    2.80
  -2 -10  -2   88.69   10.10
   2 -10   2   85.89    7.60
   3 -10   2  101.19    7.50
  -3 -10  -2   82.89    8.60
  -4 -10  -2   10.70    6.50
   4 -10   2   18.90    3.70
   4  10   2   21.50    6.80
  -5 -10  -2    0.70    7.50
   5 -10   2    1.40    3.00
   5  10   2   -7.50    6.20
   6 -10   2   12.90    3.00
  -6 -10  -2    8.40    7.60
   6  10   2    8.00    7.40
  -7 -10  -2   65.99   14.50
   7 -10   2   76.49    5.20
   7  10   2   59.99   10.30
   8 -10   2   15.90    2.60
   8  10   2   17.90    9.00
   8  10   2   12.40    9.10
  -9 -10  -2   16.60   10.10
   9 -10   2    7.70    2.30
   9  10   2   17.00   10.50
   9  10   2    7.00   10.10
  10 -10   2    7.80    2.90
 -10 -10  -2   -7.80   10.20
  10 -10   2   -2.90    2.30
  10  10   2   -5.80   10.90
  10  10   2   -5.10   10.40
 -10 -11   2   -0.60   11.30
  10 -11  -2   -6.40    4.80
  10  11  -2   26.60   10.70
  10  11  -2  -10.70   10.70
   9 -11  -2   -5.80    4.60
  -9 -11   2   -0.40   10.10
   9  11  -2   12.20    9.70
   9  11  -2  -12.40    9.80
  -8 -11   2   -0.60    8.50
   8 -11  -2   -2.90    4.40
   8  11  -2   -0.40   13.50
   8  11  -2   -3.60    8.10
   7 -11  -2   58.09    6.00
   7  11  -2   59.79    9.80
   6 -11  -2   29.10    5.10
   6  11  -2   17.50    7.80
   6  11  -2   15.50    8.10
   5 -11  -2    6.60    4.60
   5  11  -2   -4.10    7.70
   5  11  -2   15.20    7.00
   4 -11  -2   65.59    6.60
   4  11  -2   68.39    8.40
   4  11  -2   75.69    8.30
  -3 -11   2    5.00    6.20
   3 -11  -2    0.10    4.70
   3  11  -2    2.30    5.60
  -3  11   2    0.70    2.50
  -3  11   2    3.50    2.60
  -2 -11   2    1.60    5.50
   2 -11  -2    2.40    4.70
   2  11  -2   -1.20    4.80
  -2  11   2    7.60    3.80
  -2  11   2    4.80    3.80
   2  11  -2    0.00    4.90
   1 -11  -2   13.00    5.40
  -1 -11   2   26.90    6.20
   1  11  -2   22.60    5.30
  -1  11   2   22.80    4.90
  -1  11   2   21.40    5.00
   1  11  -2   24.80    5.30
   0 -11   2   90.89    9.70
   0 -11  -2   83.29    8.30
   0  11  -2   85.99    8.00
   0  11  -2   92.79    7.90
   0  11   2   77.79    9.10
   0  11   2   97.09    9.40
   1 -11   2    0.70    4.60
  -1 -11  -2    0.20    5.60
  -1  11  -2    1.80    3.10
   1  11   2    1.20    5.10
  -1  11  -2    3.30    3.10
  -2 -11  -2  167.68   13.30
   2 -11   2  166.58   10.40
   3 -11   2   85.19    8.20
  -3 -11  -2   76.49   14.90
   3  11   2  100.09   10.70
   4 -11   2  233.68   11.40
   4  11   2  255.97   15.50
   5 -11   2   29.40    4.40
  -5 -11  -2   11.50    8.80
   5  11   2   55.49    9.40
   6 -11   2   94.79    7.00
   6  11   2   62.59   10.30
   7 -11   2   67.89    6.20
   7  11   2   49.00   10.20
   8 -11   2   75.49    5.80
  -8 -11  -2   84.59   12.40
   8  11   2   49.50   10.80
   8  11   2   60.39   11.40
   9 -11   2   19.20    3.10
  -9 -11  -2  -12.20   10.40
   9  11   2   20.10   10.90
   9  11   2   22.20   10.50
  10 -11   2   20.60    3.60
 -10 -11  -2   10.60   12.60
  10 -11   2   15.50    2.90
  10  11   2    5.90   12.20
  10  11   2   -2.70   11.60
 -10 -12   2   -8.10   12.10
  10 -12  -2   -1.00    5.60
  10  12  -2    3.20   11.10
  10  12  -2   15.20   13.00
  -9 -12   2   27.90   11.80
   9 -12  -2   21.40    5.70
   9  12  -2   11.80   10.30
   9  12  -2   27.40   12.00
   8 -12  -2    3.00    5.10
  -8 -12   2    9.30   10.10
   8  12  -2   29.50   10.00
   8  12  -2   12.90    9.90
  -7 -12   2  211.18   18.00
   7 -12  -2  194.48   12.00
   7  12  -2  191.08   17.80
   7  12  -2  207.78   17.70
   6 -12  -2    8.40    5.20
   6  12  -2   30.90    8.90
   5 -12  -2  137.49   10.60
   5  12  -2  136.29   13.40
   5  12  -2   96.09   12.50
  -4 -12   2    1.80    7.20
   4 -12  -2    6.60    5.00
   4  12  -2    6.20    6.70
   4  12  -2   11.80    7.20
   3 -12  -2  201.88   12.80
  -3 -12   2  181.78   14.40
  -3  12   2  194.08    8.60
   3  12  -2  223.18   13.80
  -3  12   2  204.08    8.60
   3  12  -2  200.88   14.00
  -2 -12   2   12.00    7.00
   2 -12  -2    9.50    5.60
  -2  12   2   15.60    4.50
   2  12  -2   21.10    6.30
  -2  12   2   14.90    4.40
  -1 -12   2  175.98   12.70
   1 -12  -2  173.68   13.10
   1  12  -2  164.58   11.40
   1  12  -2  191.58   11.30
  -1  12   2  171.08   11.00
  -1  12   2  182.58   11.00
   0 -12   2  106.19   10.40
   0 -12  -2  110.49   11.10
   0  12  -2   91.29    8.40
   0  12   2  100.59    9.80
   0  12   2   85.29    9.90
   0  12  -2   94.99    8.80
   1 -12   2   87.29    8.10
  -1 -12  -2   65.79    8.70
  -1  12  -2   74.09    6.70
   1  12   2   88.19    7.90
  -1  12  -2   79.29    6.50
   1  12   2   66.69    7.60
  -2 -12  -2   73.19    9.00
   2 -12   2   70.69    7.10
   2  12   2   73.59    8.40
   2  12   2   77.79    8.30
   3 -12   2   -4.00    4.60
  -3 -12  -2    8.40    7.80
   3  12   2    7.90    7.70
   3  12   2   -2.20    6.40
   4 -12   2    5.00    4.60
   4  12   2   -1.40    8.30
   4  12   2    8.80    7.00
   5 -12   2   18.60    4.70
   5  12   2   20.80    8.50
  -6 -12  -2   22.00    9.40
   6 -12   2    9.80    4.10
   6  12   2   15.70    8.20
   6  12   2    8.10    8.70
  -7 -12  -2    7.30    9.90
   7 -12   2   14.30    4.00
   7  12   2   -5.80    8.50
   7  12   2   13.20    9.50
   8 -12   2   -1.60    3.50
  -8 -12  -2    5.00   11.10
   8  12   2   -0.60   10.20
   8  12   2   -0.10    9.80
   9 -12   2   -5.60    3.40
  -9 -12  -2   -5.00   11.80
   9  12   2   -5.70   11.30
   9  12   2    5.60   11.30
  -9 -13   2   -8.90   12.10
   9 -13  -2   -2.00    5.90
   9  13  -2    4.10   10.80
   9  13  -2    9.00   12.30
   8 -13  -2   -0.40    5.60
  -8 -13   2    5.00   10.60
   8  13  -2   10.50   10.40
   8  13  -2    9.40   11.20
   7 -13  -2    9.90    5.70
  -7 -13   2    9.00   10.40
   7  13  -2    5.70    9.50
   7  13  -2    2.40    9.80
   6 -13  -2   -8.60    5.30
   6  13  -2   11.40    8.40
   6  13  -2   -0.10    8.20
   5 -13  -2   -4.30    5.50
   5  13  -2   -1.40    7.40
  -4 -13   2   -0.90    8.00
   4 -13  -2    3.50    5.90
   4  13  -2   -5.50    6.80
   4  13  -2   18.70   12.80
  -3 -13   2   26.00    8.00
   3 -13  -2   22.40    6.80
  -3  13   2   25.30    3.30
   3  13  -2   30.20    7.70
   3  13  -2   22.00    7.20
  -3  13   2   18.20    2.90
  -2 -13   2   39.90    8.40
   2 -13  -2   45.10    7.50
  -2  13   2   39.90    5.50
   2  13  -2   43.40    7.60
  -2  13   2   32.20    5.20
   1 -13  -2    3.30    6.20
  -1  13   2   -2.60    5.00
  -1  13   2    1.80    5.20
   1  13  -2   -6.70    5.40
   1  13  -2   -0.20    5.20
   0 -13  -2   24.50    7.60
   0 -13   2   29.80    7.20
   0  13  -2   34.10    5.60
   0  13   2   29.00    6.50
   0  13  -2   30.90    5.80
  -1 -13  -2   86.39    9.90
   1 -13   2   87.19    8.70
  -1  13  -2   88.79    7.10
   1  13   2   56.49    8.10
  -1  13  -2   86.29    7.00
   1  13   2   91.49    9.10
  -2 -13  -2   13.80    7.80
   2 -13   2    3.20    5.60
   2  13   2   -2.50    6.30
   2  13   2    0.20    6.80
  -3 -13  -2   30.00    8.90
   3 -13   2   30.10    6.40
   3  13   2   27.60    7.90
   4 -13   2   49.60    6.60
   4  13   2   55.79    9.30
   5 -13   2   38.80    5.90
   5  13   2   40.20    9.80
   5  13   2   43.50    9.30
  -6 -13  -2   22.80   10.30
   6 -13   2   11.30    4.90
   6  13   2   -0.20    8.80
   6  13   2   -1.80    9.20
  -7 -13  -2   -7.20   10.30
   7 -13   2    9.10    4.60
   7  13   2    2.80    9.40
   7  13   2    0.20   10.10
  -8 -13  -2   68.49   14.30
   8 -13   2   74.69    8.30
   8  13   2   65.19   13.30
   8  13   2   52.79   12.80
  -8 -14   2   17.50   12.60
   8 -14  -2   17.40    6.90
   8  14  -2   29.80   12.40
   8  14  -2   24.90   11.80
   7 -14  -2   27.10    7.10
  -7 -14   2   -3.70   11.00
   7  14  -2   14.90   11.00
   7  14  -2   19.50   10.60
   6 -14  -2   82.39    8.80
  -6 -14   2  109.69   13.00
   6  14  -2   71.69   12.20
   6  14  -2   95.69   12.30
  -5 -14   2    2.30    9.10
   5 -14  -2    4.30    6.50
   5  14  -2    1.20    9.70
   5  14  -2    0.90    8.70
  -4 -14   2   40.40   10.10
   4 -14  -2   28.00    7.40
   4  14  -2   38.50    9.30
   4  14  -2   33.20    8.70
  -3 -14   2    8.20    8.10
  -3  14   2   12.70    2.80
   3  14  -2   10.00    7.50
   2 -14  -2  121.89   13.10
  -2 -14   2   90.89   10.80
  -2  14   2  101.89    9.30
   2  14  -2  100.59   10.20
   2  14  -2   96.69    9.60
  -2  14   2  103.19    8.80
   1 -14  -2   -0.40    6.80
  -1 -14   2   11.90    7.40
  -1  14   2    5.40    5.70
   1  14  -2    2.20    6.20
  -1  14   2   15.40    5.90
   0 -14  -2  234.38   16.40
   0 -14   2  219.48   16.10
   0  14  -2  233.08   12.60
   0  14  -2  240.18   13.10
   0  14   2  200.68   14.50
  -1 -14  -2    4.00    7.80
   1 -14   2   11.20    9.30
  -1  14  -2    7.70    3.90
  -1  14  -2    6.90    4.10
   1  14   2   12.00    6.90
   1  14   2    4.10    6.60
  -2 -14  -2   25.90    8.90
   2 -14   2   28.90    7.20
   2  14   2   36.60    8.20
   2  14   2   40.00    8.60
   3 -14   2   15.00    6.40
  -3 -14  -2    4.60    8.60
   3  14   2   13.80    8.10
   3  14   2    6.20    9.40
  -4 -14  -2   27.30    9.40
   4 -14   2   25.60    6.70
   4  14   2    9.10    8.50
   4  14   2   30.40    9.20
  -5 -14  -2   16.90   10.30
   5 -14   2   29.40    6.50
   5  14   2   13.50    8.80
   5  14   2   26.40   10.30
   6 -14   2   40.40    6.60
  -6 -14  -2   37.80   12.00
   6  14   2   37.30   10.70
   6  14   2   40.70   11.50
   7 -14   2    5.50    5.60
  -7 -14  -2   -3.30   11.90
   7  14   2   11.90   11.20
   7  14   2   18.00   11.60
  -7 -15   2   22.70   13.20
   7  15  -2    1.00   11.70
   7  15  -2   15.90   11.70
   6 -15  -2   -5.10   11.70
  -6 -15   2  -20.10   10.20
   6  15  -2    4.60   10.40
   6  15  -2   10.80   11.30
  -5 -15   2    7.40   10.70
   5 -15  -2    0.00    7.00
   5  15  -2   -4.10    9.30
   5  15  -2   -2.80    9.30
   4 -15  -2  -15.50    6.80
  -4 -15   2   10.60   10.10
   4  15  -2    9.30    9.30
  -3 -15   2   -3.60    9.20
   3 -15  -2    3.50    7.40
   3  15  -2    5.00    7.80
   3  15  -2  -10.50    7.90
  -2 -15   2  105.69   11.90
   2 -15  -2   80.19   10.70
   2  15  -2  109.69   11.00
   2  15  -2  125.19   13.10
  -2  15   2  133.89    9.60
  -2  15   2  120.29   10.10
   1 -15  -2  136.89   15.60
  -1 -15   2  110.39   12.10
  -1  15   2  103.79   11.80
   1  15  -2  142.19   13.20
   0 -15   2   -0.60    7.10
   0 -15  -2   13.00    8.60
   0  15  -2   -1.60    5.50
   0  15   2   -6.30    6.30
   0  15  -2    1.10    5.40
   0  15   2    8.60    6.80
   1 -15   2   17.60    7.70
  -1 -15  -2   12.60    9.00
  -1  15  -2    9.40    3.90
  -1  15  -2    0.30    3.70
   1  15   2    9.60    7.60
   1  15   2    7.70    8.60
   2 -15   2   50.29    8.40
  -2 -15  -2   32.90   10.30
   2  15   2   30.50    9.10
   2  15   2   36.90    9.50
  -3 -15  -2   12.70    9.70
   3  15   2    9.30    8.50
  -4 -15  -2    4.40   10.70
   4 -15   2   17.40    7.30
   4  15   2   23.40   10.20
   4  15   2   20.30    9.70
  -5 -15  -2   18.30   11.90
   5 -15   2   22.30    7.30
   5  15   2   32.50   10.70
   5  15   2   13.90   10.50
  -6 -15  -2  -19.30   11.60
   6 -15   2    8.80    6.80
   6  15   2   10.00   11.20
   6  15   2   12.30   10.60
  -6 -16   2    4.10   12.90
   6 -16  -2   17.70    8.60
   6  16  -2    2.60   12.50
   6  16  -2   31.50   12.30
   5 -16  -2   45.10    9.60
  -5 -16   2   18.40   12.50
   5  16  -2   60.59   12.40
   5  16  -2   68.59   12.80
   4 -16  -2    0.20    8.80
  -4 -16   2    4.00   11.40
   4  16  -2   25.20   10.10
   4  16  -2   -3.60    9.30
   3 -16  -2   71.39   10.50
  -3 -16   2   76.79   12.90
   3  16  -2   74.79   13.00
   3  16  -2   66.39   10.70
  -2 -16   2   63.69   11.80
   2 -16  -2   59.99   10.30
   2  16  -2   68.39    9.80
  -2  16   2   50.19    6.10
  -2  16   2   45.10    6.10
  -1 -16   2   22.50    9.90
   1 -16  -2   10.20    9.30
  -1  16   2   25.20    7.10
  -1  16   2   27.10    7.60
   1  16  -2   41.20    7.40
   1  16  -2   35.80    8.30
   0 -16   2    3.80    8.50
   0 -16  -2   17.00   10.00
   0  16  -2    4.50    6.10
   0  16   2   -4.90    7.20
   0  16   2    1.10    7.60
   0  16  -2   -1.00    5.50
  -1 -16  -2    7.00    9.80
   1 -16   2    4.50    8.30
   1  16   2   -1.90   13.70
  -1  16  -2   -5.10    3.40
   1  16   2   -8.90    7.70
  -1  16  -2   -1.60    3.70
  -2 -16  -2   15.70   10.70
   2 -16   2  -10.80    7.70
   2  16   2    2.70    9.30
   3 -16   2   55.89    9.40
  -3 -16  -2   69.79   13.30
   3  16   2  102.09   12.20
   3  16   2   70.09   11.70
   4 -16   2   20.40    8.40
  -4 -16  -2   24.90   12.20
   4  16   2   23.50   11.10
   4  16   2   43.10   11.10
   5 -16   2    4.90    8.90
  -5 -16  -2   17.40   13.00
   5  16   2    6.70   10.90
   5  16   2    6.30   12.10
   4 -17  -2    6.20    9.80
  -4 -17   2    9.30   13.30
   4  17  -2   10.40   11.20
   4  17  -2  -15.00    9.70
  -3 -17   2    0.10   11.80
   3 -17  -2    3.00   10.10
   3  17  -2   13.60   10.30
  -2 -17   2  -15.80   10.50
   2 -17  -2  -12.20    9.80
   2  17  -2    9.10    9.50
  -2  17   2   20.50    5.60
  -2  17   2    1.10    4.60
   2  17  -2   16.20   11.10
   1 -17  -2   35.30   11.50
  -1 -17   2   28.50   11.70
  -1  17   2   30.10    8.20
   1  17  -2   48.00    9.00
   1  17  -2   42.90    8.80
   0 -17   2   50.89   12.00
   0 -17  -2   73.09   13.10
   0  17  -2   56.99    7.80
   0  17   2   62.69   10.00
   0  17   2   82.59   10.60
   0  17  -2   70.19    7.70
   1 -17   2   67.69   11.90
  -1 -17  -2   61.19   13.00
   1  17   2   56.29   10.70
   1  17   2   73.79   11.20
  -2 -17  -2    0.00   11.50
   2 -17   2   -4.70    9.30
   2  17   2    0.00   10.30
   2  17   2    0.50   10.40
   3 -17   2    9.80    9.70
  -3 -17  -2   23.20   12.80
   3  17   2    0.30   10.40
   3  17   2   10.30   11.00
  13   0  -3   -6.30    8.60
  13   0  -3   -8.80    9.10
  12   0  -3   15.40    8.30
  12   0  -3   10.00    7.40
  11   0  -3    4.20    6.20
  10   0  -3   -5.60    5.60
   9   0  -3   15.10    6.00
   9   0  -3   22.10    5.40
   8   0  -3   -5.20    4.00
   8   0  -3    4.30    4.60
  -8   0   3   -5.20    3.20
  -7   0   3  507.05   18.60
   7   0  -3  538.25   19.40
   7   0  -3  499.95   19.40
  -6   0   3   -4.30    3.10
   6   0  -3    2.90    3.40
   6   0  -3   -1.60    3.50
   5   0  -3  239.38   10.50
   5   0  -3  220.58   10.10
  -5   0   3  234.98   10.10
  -4   0   3   -2.90    2.70
   4   0  -3   -1.40    2.80
   4   0  -3    3.10    3.10
  -4   0   3   -2.00    2.80
   3   0  -3  389.86   14.40
  -3   0   3  400.96   14.20
   3   0  -3  400.36   14.30
  -3   0   3  377.06   13.90
   2   0  -3    1.70    2.70
  -2   0   3   -3.60    2.70
  -2   0   3   -1.90    2.50
   2   0  -3   -0.90    2.70
  -1   0   3  268.97   10.10
   1   0  -3  252.67    9.90
  -1   0   3  265.37    9.90
   1   0  -3  258.67   10.00
   0   0   3    1.10    2.40
   0   0   3    0.50    2.50
   0   0  -3    1.90    2.60
   0   0  -3    2.20    2.30
  -1   0  -3   70.59    4.90
   1   0   3   70.89    4.70
  -1   0  -3   79.49    4.70
  -2   0  -3   -0.70    1.90
  -2   0  -3   -0.20    2.10
   2   0   3   -0.20    2.10
  -3   0  -3   53.29    3.70
   3   0   3   45.40    4.30
   4   0   3   -1.30    2.40
  -4   0  -3   -1.30    1.70
   5   0   3  792.42   26.10
  -5   0  -3  752.02   24.70
  -5   0  -3  791.72   24.70
   6   0   3    0.00    3.10
   7   0   3  280.27   12.30
   8   0   3    3.90    4.20
   9   0   3  411.66   17.60
  10   0   3   -1.20    5.70
  11   0   3  309.37   15.30
  12   0   3   -5.20    7.80
  13  -1  -3   15.00    8.40
  13   1  -3    5.60   10.70
  13   1  -3    1.40    9.00
  12  -1  -3   23.00    8.70
  12   1  -3   22.10    9.40
  12   1  -3   13.40    8.10
  11  -1  -3   35.20    7.20
  11   1  -3   43.00    8.40
  11   1  -3   43.90    9.50
  10  -1  -3   24.30    6.70
 -10  -1   3   21.40    4.80
  10  -1  -3   14.20    5.80
  10   1  -3   22.80    6.80
  -9  -1   3   56.49    5.80
   9  -1  -3   62.29    6.60
   9  -1  -3   68.19    7.20
   9   1  -3   53.29    6.80
   9   1  -3   65.89    7.60
  -8  -1   3  143.69    9.10
   8  -1  -3  152.08    9.70
   8  -1  -3  146.99    9.50
   8   1  -3  151.98   10.50
   8   1  -3  158.08   10.90
   7  -1  -3  139.39    8.50
  -7  -1   3  142.89    8.60
   7  -1  -3  134.99    8.50
   7   1  -3  148.59    9.10
   7   1  -3  143.99    9.70
  -6  -1   3  461.65   16.90
   6  -1  -3  444.96   16.60
   6  -1  -3  418.36   16.30
   6   1  -3  446.06   17.10
   6   1  -3  454.85   17.40
   5  -1  -3  374.66   14.10
  -5  -1   3  374.46   14.40
   5  -1  -3  361.56   13.80
   5   1  -3  368.26   14.50
   5   1  -3  369.56   14.40
  -4  -1   3  446.96   16.40
   4  -1  -3  463.85   16.20
  -4  -1   3  443.66   16.30
   4  -1  -3  455.65   16.30
   4   1  -3  457.05   16.60
   4   1  -3  460.95   16.60
  -4   1   3  451.65   15.80
  -3  -1   3  307.97   11.90
   3  -1  -3  301.57   11.90
   3  -1  -3  312.87   11.70
  -3  -1   3  320.07   12.10
   3   1  -3  313.77   12.10
   3   1  -3  322.87   12.20
  -3   1   3  300.37   11.50
  -2  -1   3  542.75   18.30
   2  -1  -3  534.65   18.10
   2  -1  -3  525.75   18.10
  -2  -1   3  526.15   18.20
  -2   1   3  524.35   18.00
   2   1  -3  535.15   18.30
   2   1  -3  533.15   18.20
  -1  -1   3 1209.18   38.60
   1  -1  -3 1213.78   38.60
  -1  -1   3 1200.58   38.50
   1   1  -3 1211.78   38.60
  -1   1   3 1224.38   38.60
   1   1  -3 1197.58   38.50
   0  -1   3  203.68    8.10
   0  -1  -3  198.38    8.30
   0  -1   3  203.78    8.00
   0   1  -3  193.08    7.90
   0   1   3  207.38    8.30
   0   1  -3  198.68    8.00
   1  -1   3  495.05   16.70
  -1  -1  -3  507.75   17.10
   1  -1   3  511.25   16.70
  -1   1  -3  520.55   16.50
   1   1   3  480.35   17.10
  -1   1  -3  511.85   16.40
  -2  -1  -3   15.80    2.90
   2  -1   3   21.00    2.30
   2  -1   3   21.90    2.40
  -2   1  -3   24.60    2.30
  -2   1  -3   21.30    2.10
   2   1   3   18.60    3.10
   3  -1   3   42.90    3.70
  -3  -1  -3   41.10    4.40
   3   1   3   44.80    4.90
   4  -1   3  115.09    5.70
  -4  -1  -3  114.29    6.20
   4   1   3  121.69    6.80
   5  -1   3   72.89    5.10
  -5  -1  -3   74.59    5.30
   5   1   3   70.49    6.20
  -6  -1  -3  136.29    6.90
   6  -1   3  131.19    7.20
   6   1   3  146.79    8.40
  -7  -1  -3   12.20    2.70
   7  -1   3   13.00    3.50
   7   1   3   12.10    4.30
   8  -1   3  171.68    9.90
  -8  -1  -3  194.98    8.50
   8   1   3  169.48   11.00
   9  -1   3    1.00    4.50
   9   1   3    4.00    5.50
  10  -1   3   -2.90    5.30
  11   1   3   -0.90    7.10
  12  -1   3    3.90    7.60
  13  -2  -3   12.20    8.30
  13  -2  -3   -8.40    9.70
  13   2  -3   11.50   10.50
  13   2  -3   15.40    9.90
 -12  -2   3    4.80    4.90
  12  -2  -3   20.70    7.90
  12  -2  -3    8.50    7.20
  12   2  -3   10.80    8.50
  12   2  -3   14.00    9.50
  11   2  -3   10.10    7.60
  10  -2  -3   -0.40    5.10
  10  -2  -3   -5.20    5.60
 -10  -2   3   -0.10    5.10
  10   2  -3   -1.30    6.10
  10   2  -3   -4.80    6.00
   9  -2  -3   11.00    4.90
   9  -2  -3   -0.10    4.30
  -9  -2   3    6.80    4.80
   9   2  -3    7.40    5.70
   8  -2  -3  225.38   11.40
   8  -2  -3  229.28   11.50
  -8  -2   3  218.28   11.80
   8   2  -3  240.78   12.70
   8   2  -3  248.18   13.40
   7  -2  -3    9.60    3.70
  -7  -2   3   11.50    4.40
   7  -2  -3    9.00    3.80
   7   2  -3   10.50    4.70
   7   2  -3   11.30    4.70
   6  -2  -3  456.05   17.20
   6  -2  -3  475.85   17.40
  -6  -2   3  477.05   18.00
   6   2  -3  494.25   18.70
   6   2  -3  476.25   18.40
   5  -2  -3    2.10    2.80
  -5  -2   3   -0.40    3.40
   5  -2  -3    2.00    2.90
   5   2  -3    0.40    3.60
   5   2  -3    1.40    3.60
   4  -2  -3   73.29    5.70
   4  -2  -3   60.09    5.20
  -4  -2   3   72.29    6.20
  -4  -2   3   73.69    6.40
  -4   2   3   62.69    4.70
   4   2  -3   69.59    6.50
   4   2  -3   66.89    6.30
  -3  -2   3   35.00    3.90
  -3  -2   3   30.10    3.90
   3  -2  -3   26.90    3.20
  -3   2   3   41.40    4.20
   3   2  -3   29.60    4.10
   3   2  -3   32.00    4.10
   2  -2  -3  247.48    9.90
  -2  -2   3  260.87   10.50
  -2  -2   3  260.97   10.40
  -2   2   3  258.37   10.00
   2   2  -3  251.67   10.40
   2   2  -3  261.87   10.40
  -1  -2   3   -1.80    2.60
  -1  -2   3    3.50    2.80
   1  -2  -3   -0.60    2.70
   1   2  -3   -0.20    2.60
  -1   2   3    1.40    2.70
   1   2  -3    1.30    2.70
   0  -2  -3 1303.97   42.10
   0  -2   3 1310.27   41.70
   0  -2   3 1310.87   41.70
   0   2  -3 1299.67   41.60
   0   2   3 1371.86   42.20
   0   2  -3 1317.57   41.60
   1  -2   3  504.15   16.70
   1  -2   3  511.65   16.70
  -1  -2  -3  512.25   17.70
  -1   2  -3  518.45   16.30
  -1   2  -3  506.75   16.30
   1   2   3  497.65   17.60
   2  -2   3  517.05   16.70
  -2  -2  -3  497.55   17.80
   2  -2   3  517.15   16.60
   2   2   3  529.65   18.10
   3  -2   3  104.39    4.50
   3  -2   3  105.69    4.40
  -3  -2  -3   99.89    6.20
   3   2   3  102.49    6.60
   4  -2   3  190.18    7.20
  -4  -2  -3  201.58    9.00
   4   2   3  195.88    9.30
   5  -2   3  225.28    8.80
  -5  -2  -3  237.88   10.30
   5   2   3  245.48   11.10
  -6  -2  -3  703.73   24.60
   6  -2   3  716.73   23.70
   6   2   3  724.73   25.50
  -7  -2  -3   37.60    4.40
   7  -2   3   48.00    5.30
   7   2   3   43.40    5.90
  -8  -2  -3  221.78   10.50
   8  -2   3  241.78   10.60
   8   2   3  227.38   13.10
  -9  -2  -3   75.69    6.30
   9  -2   3   82.59    8.00
  10  -2   3  137.59   10.50
  10   2   3  163.28   13.00
  11  -2   3   16.10    6.20
  11   2   3    0.40    7.80
  12   2   3   29.40   10.30
  13  -3  -3   37.90   10.30
 -13  -3   3   25.70    6.70
  13  -3  -3   42.20    8.80
  13   3  -3   18.30   11.10
  13   3  -3   45.70   12.30
  12  -3  -3   14.90    7.00
 -12  -3   3    7.40    6.60
  12  -3  -3   14.20    7.30
  12   3  -3    4.90    8.80
  12   3  -3    4.30    9.00
  11  -3  -3  102.39    9.60
 -11  -3   3  104.69   11.60
  11  -3  -3   97.39   10.90
  11   3  -3   89.09   10.30
  11   3  -3  130.69   14.90
 -10  -3   3   91.49   10.40
  10  -3  -3  100.39    9.80
  10  -3  -3   89.59    9.40
  10   3  -3   81.19    9.70
  10   3  -3   68.19    9.20
   9  -3  -3   61.49    6.30
   9  -3  -3   59.99    6.20
  -9  -3   3   82.59    9.40
   9   3  -3   62.99    7.90
   8  -3  -3   60.69    6.90
   8  -3  -3   55.39    5.40
  -8  -3   3   42.00    6.00
   8   3  -3   51.89    7.00
   8   3  -3   48.90    6.80
   7  -3  -3 1321.87   43.80
  -7  -3   3 1350.86   45.00
   7  -3  -3 1353.36   44.00
   7   3  -3 1328.67   45.30
   7   3  -3 1367.16   45.70
   6  -3  -3  400.66   15.00
   6  -3  -3  402.56   14.80
  -6  -3   3  389.56   16.20
   6   3  -3  400.96   16.40
   6   3  -3  392.86   16.50
  -5  -3   3  551.54   20.20
   5  -3  -3  525.85   19.00
   5  -3  -3  538.65   18.90
   5   3  -3  547.15   20.40
   5   3  -3  567.54   20.50
  -4  -3   3  361.26   14.20
  -4  -3   3  359.46   14.20
   4  -3  -3  358.86   13.00
  -4   3   3  356.56   12.30
   4   3  -3  342.97   14.30
   4   3  -3  347.07   14.20
  -3  -3   3  927.21   31.40
   3  -3  -3  942.21   30.60
  -3  -3   3  966.10   31.40
  -3   3   3  942.11   30.20
   3   3  -3  916.81   31.30
   3   3  -3  940.91   31.30
  -2  -3   3  784.72   25.90
  -2  -3   3  770.12   25.80
   2  -3  -3  767.82   25.40
  -2   3   3  774.62   25.20
   2   3  -3  759.32   25.70
   2   3  -3  746.23   25.70
   0  -3  -3 9999.00  308.77
   1  -3   3  886.01   28.20
   1  -3   3  890.21   28.20
  -1  -3  -3  904.91   29.30
   1   3   3  882.91   29.30
  -1   3  -3  878.91   27.60
  -1   3  -3  857.31   27.60
  -2  -3  -3  601.94   20.60
   2  -3   3  588.24   18.70
   2  -3   3  583.94   18.70
   2   3   3  576.34   20.60
  -3  -3  -3  587.44   20.30
   3  -3   3  510.85   18.00
   3  -3   3  579.24   17.80
   3   3   3  596.44   20.40
  -4  -3  -3    6.80    3.50
   4  -3   3    6.60    1.10
   4   3   3   10.90    4.00
  -5  -3  -3   10.30    3.90
   5  -3   3   12.40    1.70
   5   3   3   13.20    4.30
  -6  -3  -3  283.07   12.30
   6  -3   3  255.97    9.70
   6   3   3  281.77   13.20
   7  -3   3    8.90    2.60
  -7  -3  -3   14.20    4.40
   7   3   3    4.00    4.80
  -8  -3  -3    1.90    4.30
   8  -3   3   10.40    3.20
  -9  -3  -3   -3.00    4.40
   9  -3   3    4.20    3.70
  10  -3   3    1.10    4.40
 -10  -3  -3   -2.80    4.20
  10   3   3    2.50    6.70
  11  -3   3   10.80    5.40
 -11  -3  -3   -1.00    3.20
  11   3   3   -5.00   12.80
  12   3   3    3.30    9.60
 -13  -4   3   -2.70    7.90
  13  -4  -3   17.70    9.40
  13   4  -3  -15.70   10.50
  13   4  -3    9.40   10.60
  12  -4  -3    6.20    6.50
 -12  -4   3   14.40    7.80
  12   4  -3    4.30    9.60
  12   4  -3    3.80    9.60
  11  -4  -3   14.50    6.40
 -11  -4   3   -1.10    6.80
  11  -4  -3   10.50    5.60
  11   4  -3   -1.60    8.10
  11   4  -3   19.20    8.80
 -10  -4   3   52.59    8.30
  10  -4  -3   72.39    7.10
  10  -4  -3   52.69    6.30
  10   4  -3   52.19    8.80
  10   4  -3   58.19    9.20
   9  -4  -3    8.80    4.30
  -9  -4   3   -1.10    5.90
   9  -4  -3    5.60    4.50
   9   4  -3    5.50    6.70
   9   4  -3    4.50    6.60
  -8  -4   3   -2.00    5.00
   8  -4  -3    3.90    3.80
   8  -4  -3    4.60    3.60
   8   4  -3    0.20    5.50
  -7  -4   3   86.39    8.60
   7  -4  -3   86.59    6.80
   7  -4  -3   74.59    6.40
   7   4  -3   70.19    7.40
   7   4  -3   64.99    7.30
   6  -4  -3   24.90    3.70
  -6  -4   3   14.40    4.80
   6  -4  -3   24.70    3.40
   6   4  -3    9.10    4.70
   6   4  -3   25.90    5.30
  -5  -4   3  845.12   29.20
   5  -4  -3  828.12   27.60
   5   4  -3  824.92   29.20
   5   4  -3  828.52   29.30
   4  -4  -3   43.70    4.80
  -4  -4   3   37.70    4.90
  -4  -4   3   31.90    4.90
   4   4  -3   34.10    4.60
  -4   4   3   39.20    3.50
   4   4  -3   35.20    5.00
  -3  -4   3  174.58    9.40
   3  -4  -3  173.58    7.90
  -3  -4   3  165.38    9.00
   3   4  -3  171.28    9.00
   3   4  -3  170.88    9.00
  -3   4   3  171.88    7.40
   2  -4  -3   38.20    3.80
  -2  -4   3   42.40    4.40
  -2  -4   3   37.20    4.20
  -2   4   3   40.60    4.70
   2   4  -3   37.60    4.30
   2   4  -3   37.40    4.40
  -1  -4   3 2137.59   66.79
  -1  -4   3 2095.49   66.69
   1  -4  -3 2072.89   66.69
   1   4  -3 2131.79   66.49
   1   4  -3 2096.39   66.49
  -1   4   3 2124.89   66.69
   0  -4  -3  499.15   18.20
   0  -4   3  493.85   17.40
   0  -4   3  491.45   17.50
   0   4  -3  519.05   17.20
   0   4  -3  522.45   17.20
   0   4   3  524.35   18.20
   1  -4   3  188.58    7.40
  -1  -4  -3  179.48    9.10
   1  -4   3  179.88    7.40
  -1   4  -3  187.48    6.40
   1   4   3  187.58    9.10
  -1   4  -3  186.78    6.40
   2  -4   3  278.47    9.70
   2  -4   3  283.07    9.70
  -2  -4  -3  277.47   12.00
   2   4   3  298.57   12.10
  -3  -4  -3 1098.49   36.60
   3   4   3 1097.89   36.70
  -4  -4  -3    8.70    4.10
   4   4   3   11.60    4.30
  -5  -4  -3  601.44   22.10
   5   4   3  610.04   22.60
   6  -4   3    1.90    1.30
  -6  -4  -3   -2.40    4.00
   6   4   3    0.60    4.40
   7  -4   3   35.30    3.70
  -7  -4  -3   40.60    5.80
   9  -4   3  205.88    9.60
  -9  -4  -3  203.28   12.70
   9   4   3  194.98   13.90
  10  -4   3   27.10    4.70
 -10  -4  -3   28.80    6.40
  10   4   3   28.00    8.70
  11  -4   3   12.80    5.30
 -11  -4  -3    6.10    5.60
  11   4   3    2.10    9.00
 -12  -4  -3   12.20    4.40
  12  -4   3   13.70    6.40
  12   4   3   18.80   11.20
  13  -5  -3    1.10    7.70
 -13  -5   3    6.80    9.50
  13   5  -3   12.60   11.20
  13   5  -3    0.20   11.30
  12  -5  -3   58.99    7.60
 -12  -5   3   46.10    9.60
  12   5  -3   51.89   10.80
  12   5  -3   56.49   11.30
  11  -5  -3   47.00    7.20
  11  -5  -3   37.90    6.30
 -11  -5   3   31.20    8.70
  11   5  -3   35.10    9.90
  11   5  -3   25.90    9.50
  10  -5  -3  163.08   11.30
  10  -5  -3  163.28   10.70
 -10  -5   3  174.18   14.20
  10   5  -3  179.18   15.10
   9  -5  -3   11.70    4.40
  -9  -5   3    6.70    6.50
   9  -5  -3    5.70    4.50
   9   5  -3   15.90    7.20
   8  -5  -3  334.87   14.20
  -8  -5   3  324.27   16.40
   8  -5  -3  357.36   13.90
   8   5  -3  337.37   16.80
   8   5  -3  344.37   17.40
   7  -5  -3   55.39    6.00
  -7  -5   3   45.00    6.50
   7  -5  -3   50.99    4.90
   7   5  -3   79.29    8.10
   7   5  -3   47.20    6.90
   6  -5  -3  102.49    6.50
  -6  -5   3   83.09    8.70
   6   5  -3   97.19    9.10
   6   5  -3   90.59    8.90
  -5  -5   3   20.80    5.00
   5  -5  -3   23.70    3.40
   5   5  -3   27.40    5.40
   5   5  -3   31.30    5.40
  -4  -5   3 1220.18   41.60
   4  -5  -3 1235.68   40.10
   4   5  -3 1270.57   41.60
   4   5  -3 1266.77   41.60
  -4   5   3 1214.88   39.00
  -3  -5   3   30.80    4.80
  -3  -5   3   18.90    4.50
   3  -5  -3   20.10    3.40
  -3   5   3   18.50    2.80
   3   5  -3   20.50    4.40
   3   5  -3   23.80    4.30
  -2  -5   3  854.91   29.30
  -2  -5   3  842.52   29.30
   2  -5  -3  877.01   28.80
  -2   5   3  885.91   28.50
   2   5  -3  868.51   29.20
   2   5  -3  857.81   29.20
  -1  -5   3   20.80    3.60
  -1  -5   3   22.50    3.70
   1  -5  -3   24.20    3.90
  -1   5   3   17.60    3.60
   1   5  -3   26.20    3.60
   1   5  -3   20.40    3.60
   0  -5   3  112.09    6.40
   0  -5  -3  105.09    7.20
   0  -5   3  105.59    6.40
   0   5   3  104.79    7.00
   0   5  -3  107.09    5.80
   0   5  -3  107.09    5.90
  -1  -5  -3  364.76   14.90
   1  -5   3  390.86   13.40
   1  -5   3  389.66   13.50
   1   5   3  375.86   14.80
  -1   5  -3  370.76   12.40
  -1   5  -3  382.86   12.40
  -2  -5  -3  403.36   16.30
   2  -5   3  422.96   14.10
   2  -5   3  431.16   14.10
   2   5   3  417.76   16.40
   3  -5   3   48.90    2.60
  -3  -5  -3   43.50    5.40
   3  -5   3   48.30    2.70
   3   5   3   50.99    5.70
  -4  -5  -3  165.28    9.80
   4   5   3  170.28   10.10
  -5  -5  -3   21.20    4.90
   5   5   3   16.10    5.20
  -6  -5  -3   13.40    5.30
   6   5   3   17.10    5.30
  -7  -5  -3  309.17   14.90
   7  -5   3  311.47   10.30
   7   5   3  295.27   15.00
   8  -5   3  168.38    7.20
  -8  -5  -3  172.88   12.60
   8   5   3  156.28   12.80
  -9  -5  -3   -5.60    5.90
   9  -5   3   -3.30    2.80
   9   5   3   -0.90    6.70
 -10  -5  -3    2.00    6.50
  10  -5   3   -3.30    3.60
  10   5   3   22.60    8.90
 -11  -5  -3   -8.70    7.00
  11  -5   3  -11.90    4.20
  11   5   3    1.20    9.70
 -12  -5  -3   -7.40    6.60
  12  -5   3    0.60    5.70
  12  -5   3   -3.70    5.30
  12   5   3    6.80   11.30
 -13  -6   3    7.10   12.20
  13  -6  -3   12.00    7.30
  13   6  -3    0.10   11.80
  13   6  -3    3.80   12.30
 -12  -6   3   -3.50   10.30
  12  -6  -3    8.60    7.00
  12  -6  -3    1.70    6.00
  12   6  -3   19.50   10.80
  12   6  -3    2.20   10.10
  11  -6  -3    7.70    5.30
  11  -6  -3   12.90    5.80
  11   6  -3    9.20    9.20
  11   6  -3    5.70    8.80
  10  -6  -3    8.20    5.00
  10  -6  -3    6.10    4.50
 -10  -6   3   -2.50    7.00
  10   6  -3    4.40    8.30
  10   6  -3   11.20    8.40
   9  -6  -3    6.60    4.10
   9  -6  -3   16.10    4.80
  -9  -6   3   14.60    7.20
   9   6  -3    9.90    7.00
   9   6  -3   10.80    7.60
   8  -6  -3   11.80    4.30
   8  -6  -3    6.50    3.70
  -8  -6   3   13.30    6.50
   8   6  -3   10.70    6.80
   8   6  -3    9.90    6.60
   7  -6  -3   54.89    6.10
  -7  -6   3   39.10    6.80
   7   6  -3   42.90    7.10
  -6  -6   3   -0.40    4.90
   6  -6  -3    3.80    3.00
   6   6  -3   -3.20    4.50
  -5  -6   3   36.50    5.80
   5  -6  -3   29.80    3.60
   5   6  -3   29.70    5.70
   5   6  -3   26.70    5.40
  -4  -6   3  405.76   17.00
   4  -6  -3  421.56   15.10
   4   6  -3  384.16   16.80
  -4   6   3  416.46   13.50
   4   6  -3  407.76   16.70
  -3  -6   3   63.99    7.50
  -3  -6   3   80.49    7.60
   3  -6  -3   66.49    5.80
   3   6  -3   73.69    7.10
  -3   6   3   69.09    5.10
   3   6  -3   65.49    7.20
  -2  -6   3 1230.88   40.10
   2  -6  -3 1173.58   39.40
  -2  -6   3 1177.58   40.00
   2   6  -3 1220.88   39.90
   2   6  -3 1218.28   39.80
  -2   6   3 1210.28   39.10
   1  -6  -3   66.29    6.80
  -1  -6   3   72.69    6.50
  -1  -6   3   79.29    6.40
  -1   6   3   70.79    6.10
   1   6  -3   75.29    6.40
   1   6  -3   71.99    5.90
   0  -6   3  323.87   12.60
   0  -6   3  324.17   12.70
   0  -6  -3  324.77   13.60
   0   6  -3  315.37   12.00
   0   6  -3  321.97   12.00
   0   6   3  316.47   13.30
   1  -6   3  336.87   12.30
  -1  -6  -3  318.77   13.80
   1  -6   3  327.37   12.30
   1   6   3  326.67   13.70
  -1   6  -3  330.17   11.10
  -1   6  -3  331.27   11.10
  -2  -6  -3  327.27   14.20
   2  -6   3  336.07   11.80
   2  -6   3  324.17   11.70
   2   6   3  320.37   14.00
   3  -6   3  234.08    8.40
  -3  -6  -3  233.38   11.90
   3  -6   3  230.68    8.30
   3   6   3  231.88   11.90
   4  -6   3    3.80    0.90
  -4  -6  -3    3.50    4.60
   4   6   3    6.70    4.60
  -5  -6  -3   39.50    6.10
   5   6   3   45.00    6.30
  -6  -6  -3   26.80    6.20
   6   6   3  -10.80    4.90
  -7  -6  -3   23.80    6.70
   7   6   3   15.70    6.80
  -8  -6  -3   83.99    8.80
   8  -6   3   90.49    4.50
   8   6   3   93.49   10.10
  -9  -6  -3   26.40    7.40
   9  -6   3   21.80    3.00
   9   6   3   24.80    8.70
  10  -6   3   15.70    3.60
 -10  -6  -3   20.50    8.30
  10   6   3   10.60    9.10
 -11  -6  -3    7.90    8.40
  11  -6   3   10.80    4.30
  11   6   3   11.70   10.50
 -12  -6  -3    7.80    8.80
  12  -6   3   -2.80    5.00
  12  -6   3    7.10    5.40
  12   6   3   -2.20   12.20
  12   6   3    6.90   11.00
  12  -7  -3   -1.00    5.80
  12  -7  -3    5.00    7.00
 -12  -7   3   11.50   13.70
  12   7  -3   21.40   11.40
  12   7  -3   22.90   11.40
 -11  -7   3   46.20   10.30
  11  -7  -3   54.09    6.50
  11  -7  -3   32.50    6.60
  11   7  -3   43.80   10.60
  11   7  -3   64.79   11.60
  10  -7  -3   78.79    8.70
 -10  -7   3   72.99   10.40
  10  -7  -3   99.29    9.80
  10   7  -3   67.49   10.50
  10   7  -3   53.29   10.60
   9  -7  -3   18.80    4.90
   9  -7  -3   19.20    4.50
  -9  -7   3   12.50    9.10
   9   7  -3   24.70    7.90
   9   7  -3   17.90    7.90
   8  -7  -3    0.20    3.60
  -8  -7   3   -1.20    6.20
   8   7  -3    7.70    6.70
   8   7  -3    2.50    6.80
  -7  -7   3  117.39   11.50
   7  -7  -3  116.29    7.80
   7   7  -3  125.59   11.70
   7   7  -3  136.79   11.40
   6  -7  -3    9.10    3.30
  -6  -7   3    3.20    5.40
   6   7  -3   23.60    5.10
   6   7  -3    7.90    5.20
  -5  -7   3   45.40    6.20
   5  -7  -3   49.30    5.70
   5   7  -3   38.50    6.00
   5   7  -3   39.00    6.20
  -4  -7   3   46.90    5.90
   4  -7  -3   44.80    4.50
   4   7  -3   54.59    6.20
  -4   7   3   56.29    3.30
   4   7  -3   53.49    6.40
   3  -7  -3   76.19    6.40
  -3  -7   3   75.69    7.90
   3   7  -3   83.39    7.80
   3   7  -3   73.89    7.60
  -3   7   3   67.49    5.30
  -2  -7   3  693.33   24.20
   2  -7  -3  668.93   23.40
  -2  -7   3  653.83   24.00
   2   7  -3  645.44   23.60
  -2   7   3  659.03   22.90
   2   7  -3  671.83   23.80
  -1  -7   3  190.78    9.90
   1  -7  -3  201.58   10.00
  -1  -7   3  211.48   10.40
  -1   7   3  201.68    9.90
   1   7  -3  198.28    9.60
   1   7  -3  181.48    9.20
   0  -7   3   64.59    6.40
   0  -7  -3   75.39    7.30
   0  -7   3   73.49    6.60
   0   7   3   60.69    7.20
   0   7  -3   67.09    5.50
   0   7  -3   78.19    5.50
  -1  -7  -3   89.59    7.90
   1  -7   3   77.79    5.90
   1  -7   3   83.79    6.00
   1   7   3   70.89    7.40
  -1   7  -3   78.19    4.20
  -1   7  -3   74.69    4.30
  -2  -7  -3   -0.90    4.20
   2  -7   3   -1.30    2.30
   2  -7   3   -1.60    2.40
   2   7   3    1.10    3.80
   3  -7   3  222.88    8.60
   3  -7   3  217.48    8.60
  -3  -7  -3  223.38   12.20
   3   7   3  233.88   12.10
   4  -7   3   59.59    3.50
   4  -7   3   60.29    3.60
  -4  -7  -3   53.19    6.70
   4   7   3   66.49    7.00
  -5  -7  -3  126.29   11.00
   5  -7   3  124.49    4.20
  -6  -7  -3    8.90    5.60
   6   7   3    1.60    5.90
  -7  -7  -3    5.30    6.30
   7   7   3    2.70    6.60
  -8  -7  -3    5.80    7.20
   9  -7   3    0.70    2.10
  -9  -7  -3    4.70    7.70
   9   7   3   -4.80    8.30
 -10  -7  -3    4.40    8.70
  10  -7   3   -1.60    2.80
  10   7   3   18.90    9.90
  11  -7   3    1.60    3.80
  11  -7   3    2.10    3.50
  11   7   3   -8.60   10.40
 -12  -8   3   18.30   12.10
  12  -8  -3    6.70    7.00
  12  -8  -3    0.50    8.60
  12   8  -3    6.50   11.40
  12   8  -3  -14.30   11.50
  11  -8  -3   -0.80    5.10
  11  -8  -3    2.70    5.70
  11   8  -3   18.20   10.10
  11   8  -3    3.20   10.60
  10  -8  -3    4.90    5.40
 -10  -8   3   17.70   11.20
  10  -8  -3   18.60    5.10
  10   8  -3   22.90    9.60
  10   8  -3   20.40    9.70
   9  -8  -3    7.50    4.40
   9  -8  -3    2.00    4.70
  -9  -8   3   -8.00    7.40
   9   8  -3   -1.20    8.00
   9   8  -3   -6.20    7.80
   8  -8  -3   50.79    5.20
  -8  -8   3   38.00   10.10
   7  -8  -3    7.00    3.70
  -7  -8   3   -3.70    6.30
   7   8  -3    8.60    6.60
  -6  -8   3   10.00    6.20
   6  -8  -3    4.00    3.40
   6   8  -3   -3.20    5.60
   6   8  -3    2.10    5.80
   5  -8  -3  259.27   11.70
  -5  -8   3  257.47   14.30
   5   8  -3  278.17   14.80
  -4  -8   3  430.86   18.30
   4  -8  -3  425.56   16.40
  -4   8   3  427.46   13.90
   4   8  -3  421.76   18.00
  -4   8   3  423.96   14.00
   4   8  -3  426.76   18.50
  -3  -8   3  398.16   16.80
   3  -8  -3  378.76   15.40
   3   8  -3  379.36   16.30
  -3   8   3  378.46   14.00
   3   8  -3  383.66   16.20
   2  -8  -3  134.29    8.40
  -2  -8   3  141.79    9.30
   2   8  -3  124.29    9.00
   2   8  -3  131.19    8.80
  -2   8   3  122.79    7.80
  -1  -8   3  248.18   12.20
   1  -8  -3  273.67   12.60
  -1  -8   3  285.87   12.50
  -1   8   3  283.97   12.20
   1   8  -3  267.37   11.90
   1   8  -3  279.07   12.10
   0  -8   3  317.17   13.40
   0  -8  -3  306.17   14.00
   0  -8   3  302.67   13.00
   0   8  -3  333.87   12.50
   0   8   3  303.37   13.50
   0   8  -3  313.27   12.40
  -1  -8  -3    3.20    4.20
   1  -8   3   10.10    3.60
   1  -8   3    7.10    3.40
   1   8   3    6.90    4.30
  -1   8  -3    8.60    2.10
  -1   8  -3    9.30    2.20
  -2  -8  -3  328.57   15.00
   2  -8   3  318.67   12.70
   2  -8   3  328.77   12.70
   2   8   3  321.37   14.70
   3  -8   3  103.09    6.00
  -3  -8  -3  109.39    9.80
   3  -8   3  108.49    6.30
   3   8   3  128.39    9.70
  -4  -8  -3  230.48   13.30
   4  -8   3  214.08    8.60
   4  -8   3  224.18    8.70
  -5  -8  -3   22.80    6.40
   5  -8   3   20.40    2.20
   5  -8   3   20.10    2.20
   5   8   3   17.80    6.10
   6  -8   3  120.99    4.50
  -6  -8  -3  135.09   12.00
   6  -8   3  111.79    5.10
   6   8   3  154.58   12.40
  -7  -8  -3   -2.30    6.60
   7   8   3   11.30    9.60
  -8  -8  -3   23.60    9.80
   8   8   3    5.10    8.10
  -9  -8  -3   12.40    8.70
   9  -8   3   18.00    2.00
   9   8   3   14.30    9.60
  10  -8   3    3.30    2.50
  10  -8   3    7.20    2.30
 -10  -8  -3   11.70    9.50
  10   8   3   14.60   10.10
  11  -8   3    5.40    3.40
  11  -8   3   -0.70    3.10
 -11  -8  -3    0.20   10.70
  11   8   3    2.50   11.50
  11   8   3  -21.40   10.00
  11  -9  -3   -6.30    5.30
 -11  -9   3   -7.60   10.00
  11  -9  -3    3.90    6.30
  11   9  -3   -8.20    9.80
  11   9  -3   13.50   11.90
  10  -9  -3   14.60    5.10
  10  -9  -3   15.00    5.90
 -10  -9   3    2.90    9.20
  10   9  -3   22.80   10.60
  10   9  -3   -3.80    9.40
   9  -9  -3    6.50    4.50
   9   9  -3    3.70    8.30
   8  -9  -3    7.40    4.20
  -8  -9   3    2.60    7.80
   8   9  -3   -1.40    7.30
  -7  -9   3   -0.90    6.80
   7  -9  -3   -5.00    3.70
   7   9  -3    1.20    7.90
  -6  -9   3    9.50    6.40
   6  -9  -3   -1.30    3.70
   6   9  -3    0.00    6.00
   6   9  -3   12.60    6.50
   5  -9  -3   12.00    4.00
  -5  -9   3   15.60    5.60
   5   9  -3   14.80    6.40
   5   9  -3   13.60    5.90
   4  -9  -3  138.29    8.80
  -4  -9   3  136.69   10.90
   4   9  -3  100.29   10.20
  -4   9   3  116.69    4.80
   3  -9  -3   60.59    6.00
  -3  -9   3   63.79    7.30
  -3   9   3   65.89    5.80
   3   9  -3   78.29    8.80
   3   9  -3   71.09    7.10
   2  -9  -3    0.60    4.00
  -2  -9   3    4.60    4.70
  -2   9   3    0.90    3.40
   2   9  -3    3.70    4.60
   2   9  -3   -2.10    3.90
   1  -9  -3   24.00    5.00
  -1  -9   3   28.50    5.10
   1   9  -3   16.60    4.40
  -1   9   3   20.60    4.50
   1   9  -3   28.10    4.50
   0  -9  -3   61.69    6.50
   0  -9   3   60.79    6.00
   0  -9   3   74.19    7.70
   0   9   3   62.79    6.30
   0   9  -3   62.49    6.00
   0   9  -3   60.79    6.20
  -1  -9  -3   33.00    5.90
   1  -9   3   34.70    4.80
   1  -9   3   36.90    4.70
  -1   9  -3   40.10    4.30
   1   9   3   34.60    5.70
  -1   9  -3   39.50    4.20
   2  -9   3   24.40    4.10
   2  -9   3   25.00    4.20
  -2  -9  -3   31.60    5.70
   2   9   3   26.50    5.50
   3  -9   3   14.90    3.40
  -3  -9  -3   33.60    5.90
   3  -9   3   19.60    3.50
   4  -9   3   87.19    5.80
  -4  -9  -3   80.59    8.40
   4  -9   3   91.19    6.00
   4   9   3   77.29    8.50
  -5  -9  -3    7.70    6.30
   5  -9   3    3.00    2.30
   5  -9   3   -1.80    2.20
   5   9   3   -3.10    6.00
   6  -9   3   24.30    2.50
   6  -9   3   19.40    2.50
   6   9   3   25.50    7.50
  -7  -9  -3    0.20    7.50
   7  -9   3    8.20    1.70
   7  -9   3    8.40    1.70
   7   9   3    7.20    7.50
  -8  -9  -3   14.10    8.60
   8   9   3   31.00    9.50
   9   9   3   -1.40    9.50
  10  -9   3    1.50    1.70
  10   9   3    2.70   10.30
  11 -10  -3    3.30    5.70
  11 -10  -3   -0.30    6.60
 -11 -10   3   -2.40   11.50
  11  10  -3   -4.90   11.00
  11  10  -3  -13.30   11.50
 -10 -10   3   -0.10   10.40
  10 -10  -3    1.40    5.90
  10 -10  -3   -1.70    5.00
  10  10  -3  -13.20   10.40
  10  10  -3   -7.60    9.60
   9 -10  -3   93.09    9.30
  -9 -10   3   84.49   11.70
   9  10  -3   78.49   11.70
   8 -10  -3  155.28   10.20
   8  10  -3  135.19   12.80
   7 -10  -3   -2.30    4.10
  -7 -10   3   -9.20    7.10
   7  10  -3    5.70    6.90
   6 -10  -3   40.80    5.40
  -6 -10   3   47.60   11.70
   6  10  -3   62.89    8.70
   6  10  -3   56.49    8.60
  -5 -10   3  136.19   14.30
   5 -10  -3  163.28   10.10
   5  10  -3  160.08   12.50
   5  10  -3  136.09   12.20
  -4 -10   3   76.49    8.50
   4 -10  -3   85.19    8.30
   4  10  -3   78.99    8.30
   3 -10  -3  378.06   16.30
  -3 -10   3  358.96   17.90
   3  10  -3  384.06   17.00
  -3  10   3  365.86   14.20
  -3  10   3  374.06   14.20
   2 -10  -3  160.38   10.90
  -2 -10   3  151.28   11.20
  -2  10   3  154.68    9.20
   2  10  -3  162.48   10.50
   2  10  -3  161.98   10.90
   1 -10  -3  375.76   16.80
  -1 -10   3  363.96   16.40
  -1  10   3  360.36   15.60
   1  10  -3  364.36   15.50
   1  10  -3  368.86   15.50
   0 -10   3   11.20    4.80
   0 -10  -3    5.10    5.00
   0  10   3    7.70    4.60
   0  10  -3    2.80    3.50
   0  10  -3    5.50    3.60
   1 -10   3  708.63   26.00
  -1 -10  -3  734.43   27.70
  -1  10  -3  722.23   23.80
   1  10   3  731.83   26.90
  -1  10  -3  706.83   23.80
  -2 -10  -3   54.09    7.30
   2 -10   3   40.90    5.00
   2 -10   3   41.60    5.10
   3 -10   3  241.68   11.10
   3 -10   3  239.88   11.00
  -3 -10  -3  218.48   14.20
   3  10   3  233.68   13.90
  -4 -10  -3   11.10    7.30
   4 -10   3   15.20    3.60
   4 -10   3   18.40    3.70
   4  10   3   17.50    7.00
   5 -10   3  215.88    9.60
   5 -10   3  225.48    9.60
  -5 -10  -3  216.48   15.20
   5  10   3  219.58   15.20
  -6 -10  -3   -5.90    6.90
   6 -10   3   -3.10    2.50
   6  10   3   16.80    8.00
   7 -10   3   83.39    5.10
   7  10   3   74.99   10.90
   8 -10   3    5.80    2.10
   8  10   3   -3.70    9.00
   9 -10   3   19.50    1.90
  -9 -10  -3   22.70   10.90
   9  10   3   17.10   10.70
 -10 -10  -3    9.10   11.30
  10  10   3   21.80   12.30
  10  10   3   -3.50   11.20
 -10 -11   3   19.90   11.50
  10 -11  -3   10.20    5.70
  10  11  -3   16.80   11.30
  10  11  -3   10.40   10.90
  -9 -11   3   46.20   11.80
   9 -11  -3   46.10    6.50
   9  11  -3   61.59   11.70
   9  11  -3   38.40   11.50
  -8 -11   3   -4.20    8.70
   8 -11  -3    2.40    5.00
   8  11  -3   -2.90    8.70
   8  11  -3   -3.40    8.30
   7 -11  -3    6.80    4.90
   7  11  -3    3.00    7.50
   6 -11  -3    9.10    5.00
   6  11  -3   13.80    7.60
   6  11  -3   11.70    7.30
   5 -11  -3   54.99    6.40
   5  11  -3   71.09    8.70
   4 -11  -3   23.10    5.40
   4  11  -3   17.00    6.40
   4  11  -3   24.50    7.00
  -3 -11   3  125.49   11.90
   3 -11  -3  134.39   10.60
   3  11  -3  129.99   11.80
  -3  11   3  142.29    8.20
  -3  11   3  141.89    8.10
   3  11  -3  114.09    9.80
   2 -11  -3   22.40    5.90
  -2 -11   3   30.70    6.40
   2  11  -3   24.00    5.90
   2  11  -3   23.30    6.00
  -2  11   3   25.40    4.70
  -2  11   3   23.80    4.80
  -1 -11   3  195.98   12.60
   1 -11  -3  196.88   12.50
   1  11  -3  219.98   11.60
   1  11  -3  208.68   11.60
  -1  11   3  204.08   11.50
   0 -11  -3   28.90    6.60
   0 -11   3   23.30    5.90
   0  11  -3   34.00    4.80
   0  11  -3   31.50    4.60
   0  11   3   21.10    5.80
   1 -11   3   48.60    6.10
  -1 -11  -3   68.99    8.20
  -1  11  -3   72.39    5.50
  -1  11  -3   65.39    5.50
   2 -11   3  134.19    9.60
  -2 -11  -3  121.19   12.10
   2  11   3  117.59   10.90
   3 -11   3   94.69    8.50
  -3 -11  -3  117.09   13.40
   3  11   3   85.99    9.30
   4 -11   3    5.80    3.90
   4  11   3   -3.00    6.70
  -5 -11  -3   12.50    8.60
   5 -11   3   14.10    4.00
   5  11   3   27.50    8.20
   6 -11   3   39.60    4.30
   6  11   3   34.40    9.20
  -7 -11  -3   34.10    9.60
   7 -11   3   19.70    3.50
   7  11   3   18.50    9.50
   8 -11   3   44.10    5.00
  -8 -11  -3   42.40   11.30
   8  11   3   34.40   10.90
   9 -11   3    5.80    2.40
  -9 -11  -3    2.70   11.20
   9  11   3   -1.60   10.90
   9  11   3   24.20   11.60
 -10 -12   3    9.50   12.10
  10 -12  -3   -0.40    6.10
  10  12  -3  -16.40   12.90
  10  12  -3   18.20   11.20
  -9 -12   3   20.70   11.70
   9 -12  -3   -4.30    5.60
   9  12  -3   -3.20   11.00
   9  12  -3    7.20    9.80
   8 -12  -3   -0.30    5.50
  -8 -12   3   -3.80    9.90
   8  12  -3    9.50    9.00
   8  12  -3   -7.70    9.30
   7 -12  -3    1.90    5.40
  -7 -12   3   -0.50    8.70
   7  12  -3    6.10    8.50
   7  12  -3    0.90    8.60
   6 -12  -3  125.89   11.20
   6  12  -3  151.98   14.30
   5 -12  -3    9.40    5.40
   5  12  -3    9.60    7.10
   5  12  -3   -1.20    8.10
  -4 -12   3  122.69   13.30
   4 -12  -3   96.39   10.70
   4  12  -3  115.19   11.50
   4  12  -3   89.99    9.90
   3 -12  -3   -1.40    5.20
  -3 -12   3   -3.30    6.60
  -3  12   3   -2.80    3.40
   3  12  -3    0.20    5.80
   3  12  -3   -7.40    5.90
  -3  12   3    1.20    3.80
   2 -12  -3   72.49    8.20
  -2 -12   3   65.69    8.50
   2  12  -3   58.09    7.40
  -2  12   3   56.29    6.10
   2  12  -3   72.49    7.60
  -2  12   3   83.49    8.40
   1 -12  -3   17.50    6.40
  -1 -12   3   31.00    6.80
   1  12  -3   27.90    5.60
   1  12  -3   27.40    5.90
  -1  12   3   27.90    5.90
  -1  12   3   45.30    6.30
   0 -12  -3   94.29    9.60
   0 -12   3  114.59   10.50
   0  12   3   81.99    8.40
   0  12   3  113.89    9.60
   0  12  -3  113.99    8.40
   0  12  -3  112.39    8.90
   1 -12   3   -5.50    5.10
   1  12   3   -2.00    5.50
  -1  12  -3    3.90    2.80
  -1  12  -3   -1.10    2.80
   2 -12   3  248.68   13.20
  -2 -12  -3  251.57   16.00
   2  12   3  234.08   14.80
   3 -12   3   -4.90    4.50
   3  12   3   -4.50    6.60
   4 -12   3  117.89    9.50
   4  12   3  135.19   13.60
  -5 -12  -3    3.60    8.20
   5 -12   3    3.40    4.20
   5  12   3   -5.90    7.70
   6 -12   3  206.38   10.70
  -6 -12  -3  189.28   18.10
   6  12   3  221.08   17.60
  -7 -12  -3   -7.40    9.50
   7 -12   3   -1.80    3.70
   7  12   3    6.10    9.60
  -8 -12  -3   29.20   12.20
   8 -12   3   20.80    4.00
   8  12   3   10.50   10.50
   8  12   3   16.70   10.90
  -9 -12  -3    6.90   12.30
   9 -12   3    5.70    3.20
   9  12   3   16.70   12.30
   9  12   3    5.70   12.20
  -9 -13   3    4.50   12.30
   9 -13  -3    1.40    6.50
   9  13  -3  -18.00   10.50
   9  13  -3  -23.60   11.60
   8 -13  -3   21.80    6.80
  -8 -13   3   20.50   11.60
   8  13  -3   33.60   11.10
   8  13  -3   35.30   11.70
   7 -13  -3  119.19   11.80
  -7 -13   3   94.79   13.20
   7  13  -3   84.29   11.70
   7  13  -3  104.89   13.10
   6 -13  -3   40.60    7.00
   6  13  -3   39.10    9.70
   6  13  -3   36.20    9.60
   5 -13  -3   23.60    6.50
  -5 -13   3   24.00   12.10
   5  13  -3    4.60    8.00
  -4 -13   3   81.89   10.50
   4 -13  -3  104.09   11.40
   4  13  -3   72.19   11.10
   4  13  -3   80.29   10.00
  -3 -13   3   20.20    8.00
   3 -13  -3   26.10    6.80
   3  13  -3   19.40    7.40
   3  13  -3   42.60    8.10
  -3  13   3   38.50    4.60
  -3  13   3   34.40    4.60
  -2 -13   3  206.18   15.10
   2 -13  -3  190.48   13.40
   2  13  -3  201.78   13.80
  -2  13   3  183.98   11.60
  -2  13   3  196.08   11.60
   1  13  -3  121.09   11.00
  -1  13   3  116.09   11.00
   1  13  -3  119.59   10.40
  -1  13   3  127.99   11.00
   0 -13  -3  172.28   15.20
   0 -13   3  172.78   13.70
   0  13   3  202.78   13.00
   0  13  -3  180.48   10.80
   0  13  -3  203.38   11.50
   1 -13   3   30.50    6.60
  -1 -13  -3   47.90    8.70
  -1  13  -3   32.50    3.80
   1  13   3   35.70    7.30
  -1  13  -3   36.10    3.90
   1  13   3   34.40    7.10
  -2 -13  -3   22.00    8.00
   2 -13   3   10.30    5.80
   2  13   3   24.00    8.50
   2  13   3   14.70    7.30
   3 -13   3  112.29   10.80
   3  13   3  119.79   13.40
   3  13   3  113.89   12.80
   4 -13   3    6.30    5.10
   4  13   3   -4.00    7.60
  -5 -13  -3   -0.20    9.00
   5 -13   3    8.50    5.10
   5  13   3    4.20    8.50
   5  13   3    3.10    8.40
   6 -13   3    1.70    4.60
  -6 -13  -3   -5.30    9.90
   6  13   3    3.00    9.20
   6  13   3   -0.10    9.10
   7 -13   3   11.00    4.80
  -7 -13  -3   21.20   11.60
   7  13   3   22.80   11.10
   7  13   3   33.60   10.90
  -8 -13  -3   -9.50   12.30
   8 -13   3    5.10    4.30
   8  13   3    1.90   11.40
   8  13   3   -2.40   11.30
  -8 -14   3    4.70   12.30
   8 -14  -3   -0.60    7.00
   8  14  -3  -14.90   10.60
   8  14  -3   -8.10   11.80
   7 -14  -3   20.30    7.10
  -7 -14   3   12.50   11.60
   7  14  -3   20.60   11.30
   7  14  -3   15.40   10.40
   6 -14  -3   21.30    7.60
  -6 -14   3   27.60   10.60
   6  14  -3   20.60   10.40
   6  14  -3    8.50    9.30
   5 -14  -3   16.00   10.10
  -5 -14   3    3.20    9.40
   5  14  -3    4.70    8.50
  -4 -14   3    5.00    9.00
   4  14  -3   12.20    8.40
   4  14  -3   14.50    8.20
   3 -14  -3   35.40    7.70
  -3 -14   3   37.20    9.50
   3  14  -3   21.40   12.30
  -3  14   3   23.30    4.30
   3  14  -3   22.10    8.30
  -3  14   3   30.30    4.80
  -2 -14   3    4.70    7.70
   2 -14  -3    0.70    6.70
   2  14  -3   -1.90    6.90
  -2  14   3    2.00    5.30
   2  14  -3    3.90    6.30
  -2  14   3   -2.50    4.90
  -1 -14   3  207.78   15.80
   1 -14  -3  212.58   16.40
  -1  14   3  192.88   13.40
   1  14  -3  213.18   13.40
   0 -14  -3  101.99   10.90
   0 -14   3   82.69   10.00
   0  14  -3   92.79    9.80
   0  14   3   94.29    9.40
   0  14  -3   99.29    9.30
   0  14   3   87.69    9.00
   1 -14   3   10.80   11.60
  -1 -14  -3    3.50    8.10
  -1  14  -3    1.90    2.70
   1  14   3    9.00    7.40
  -1  14  -3    6.30    3.30
   1  14   3   -0.80    6.70
  -2 -14  -3   11.20    8.70
   2 -14   3   23.90    7.10
   2  14   3   19.00    7.60
   2  14   3   20.60    8.20
  -3 -14  -3   15.00    9.20
   3 -14   3   18.80    6.60
   3  14   3   12.50    8.20
  -4 -14  -3    8.70    9.30
   4 -14   3   -6.40    5.50
   4  14   3    7.00    8.60
   4  14   3    2.70    8.20
   5 -14   3   70.59    7.60
  -5 -14  -3   69.69   12.30
   5  14   3   75.39   11.40
   5  14   3   51.69   11.10
  -6 -14  -3   32.50   12.20
   6 -14   3    6.90    5.60
   6  14   3   13.30   10.60
   6  14   3   10.70   10.60
   7 -14   3   12.10    5.60
  -7 -14  -3    4.30   12.70
   7  14   3   25.60   11.70
   7  14   3   13.40   11.80
   7 -15  -3    7.40    8.10
  -7 -15   3   24.10   13.30
   7  15  -3   17.50   12.50
   7  15  -3   11.80   11.40
   6 -15  -3   80.19    9.70
  -6 -15   3   42.50   12.80
   6  15  -3   64.79   12.80
   6  15  -3   81.69   12.60
  -5 -15   3   11.00   10.90
   5 -15  -3   27.30    8.60
   5  15  -3   37.40   10.60
   5  15  -3   49.90   10.80
   4 -15  -3   13.20    7.80
  -4 -15   3   30.40   11.00
   4  15  -3   19.10    9.60
  -3 -15   3   55.69   11.00
   3 -15  -3   56.99    9.60
   3  15  -3   62.09   10.10
   3  15  -3   50.79   15.40
  -3  15   3   51.39    5.20
  -3  15   3   63.39    6.60
  -2 -15   3  161.98   17.90
   2 -15  -3  192.88   16.80
   2  15  -3  200.88   14.90
  -2  15   3  190.28   12.60
   2  15  -3  183.88   15.40
  -2  15   3  189.18   12.60
   1 -15  -3   19.70    8.70
  -1 -15   3    7.60    8.50
  -1  15   3   15.40    6.90
   1  15  -3   18.70    7.00
   0 -15  -3   21.40    9.10
   0 -15   3    0.40    8.00
   0  15   3    5.80    7.20
   0  15  -3   -5.00    5.10
   0  15  -3    5.30    5.60
   0  15   3   12.00    7.70
   1 -15   3   10.00    7.90
  -1 -15  -3   14.60    9.60
   1  15   3    7.20    7.70
  -1  15  -3   19.00    2.80
  -2 -15  -3    3.10    9.70
   2 -15   3    8.50    7.70
   2  15   3    6.00    8.80
  -3 -15  -3    7.10   10.30
   3  15   3   19.40    8.80
   3  15   3   14.00    9.20
   4 -15   3   28.60    7.50
  -4 -15  -3    0.80   10.80
   4  15   3   19.20   10.20
   4  15   3   22.10   10.20
   5 -15   3   20.10    7.30
  -5 -15  -3   11.90   11.70
   5  15   3   21.90   11.40
   5  15   3    5.30   10.10
  -6 -15  -3   -6.90   12.70
   6 -15   3    9.90    6.80
   6  15   3   -6.10   11.10
   6  15   3   -0.30   11.20
  -6 -16   3   -5.70   13.20
   6 -16  -3   22.80    9.50
   6  16  -3   15.70   12.40
   6  16  -3   -4.50   12.10
  -5 -16   3   16.10   12.50
   5 -16  -3   14.40    9.20
   5  16  -3    5.40   11.00
   5  16  -3    5.90   10.90
  -4 -16   3    7.90   11.20
   4 -16  -3   21.30    9.00
   4  16  -3   21.10   10.00
   4  16  -3   21.10   10.30
   3 -16  -3    2.10    8.90
  -3 -16   3    6.70   10.50
  -3  16   3    0.70    5.00
   3  16  -3   13.00    9.50
  -3  16   3    1.50    3.50
   3  16  -3   -6.20    8.50
   2 -16  -3   11.30    8.90
  -2 -16   3   14.00   10.40
  -2  16   3    7.50    6.30
  -2  16   3   17.90    6.30
   2  16  -3   11.60    8.00
   2  16  -3   10.60    8.60
   1 -16  -3    8.90    9.50
  -1 -16   3    3.20    9.00
  -1  16   3   -2.20    7.20
   1  16  -3   -8.40    6.90
   0 -16  -3  136.59   14.40
   0 -16   3  154.38   16.40
   0  16   3  182.18   15.20
   0  16   3  158.08   15.50
   0  16  -3  161.88   11.60
   0  16  -3  165.38   11.20
  -1 -16  -3   -6.10    9.90
   1 -16   3   16.60    9.00
   1  16   3    3.70    8.80
   1  16   3    3.80    8.60
   2 -16   3   72.59   10.30
  -2 -16  -3   59.19   12.60
   2  16   3   63.99   11.60
  -3 -16  -3  -18.40   11.00
   3 -16   3  -14.50    7.80
   3  16   3  -19.50    9.70
   3  16   3   16.00   10.30
  -4 -16  -3   20.10   12.40
   4 -16   3   39.30    9.00
   4  16   3   34.70   11.20
   4  16   3   24.20   11.40
  -5 -16  -3   -5.70   13.50
   5 -16   3   -7.80   12.30
   5  16   3  -23.30   11.00
   5  16   3  -20.10   10.90
   4 -17  -3   33.90   11.10
  -4 -17   3   34.00   13.40
   4  17  -3    8.70   10.60
   4  17  -3   40.80   12.10
   3 -17  -3    1.80    9.90
  -3 -17   3   11.50   12.20
   3  17  -3    5.30    9.60
  -2 -17   3   -1.00   11.30
   2 -17  -3   -4.80   10.30
  -2  17   3    9.90    6.50
  -2  17   3   10.60    6.30
  -1 -17   3   -2.30   10.60
   1 -17  -3   -6.80   10.60
  -1  17   3   -1.70    7.30
  -1  17   3    3.30    8.10
   1  17  -3    3.30    8.00
   0 -17  -3  -18.70   10.70
   0 -17   3   15.20   10.60
   0  17  -3   -3.90    5.80
   0  17  -3    6.00    5.90
   1 -17   3   -0.80    9.40
  -1 -17  -3    2.90   11.80
   1  17   3  -27.40    9.60
   2 -17   3   10.50    9.80
  -2 -17  -3    9.30   12.20
   2  17   3    1.20   11.00
   2  17   3   -3.10   10.50
  -3 -17  -3  -10.50   12.70
   3 -17   3   19.10   10.20
   3  17   3    6.60   11.30
   3  17   3   25.10   11.40
  13   0  -4   -5.10    9.80
  13   0  -4    5.70    8.90
  12   0  -4    7.80    9.20
  12   0  -4   -9.70    7.10
  11   0  -4    1.70    6.70
  11   0  -4    7.60    7.50
  10   0  -4   13.90    6.50
   9   0  -4    6.30    5.90
   9   0  -4    4.00    5.20
   8   0  -4   24.50    5.40
  -8   0   4   23.20    4.40
   8   0  -4   25.60    5.50
   7   0  -4   -0.30    4.00
   7   0  -4   -3.80    3.90
  -7   0   4   -6.40    3.40
   6   0  -4   26.00    4.50
  -6   0   4   24.00    3.90
  -6   0   4   21.50    4.20
   6   0  -4   28.70    4.70
   5   0  -4    1.10    3.40
  -5   0   4    4.90    3.40
  -5   0   4   -1.00    3.40
   5   0  -4   -0.60    3.40
   4   0  -4  757.52   25.50
  -4   0   4  725.03   25.30
   4   0  -4  738.43   25.40
  -4   0   4  760.02   25.50
  -3   0   4   -0.20    3.20
  -3   0   4    2.20    3.10
   3   0  -4    2.90    3.10
   3   0  -4    1.80    3.30
   2   0  -4 1097.29   35.30
   2   0  -4 1096.59   35.40
  -2   0   4 1069.59   35.30
  -2   0   4 1081.09   35.40
   1   0  -4   -1.90    3.10
   1   0  -4   -0.90    2.70
  -1   0   4   -1.40    2.90
  -1   0   4    1.10    3.10
   0   0   4 2393.96   73.49
   0   0   4 2315.97   73.29
   0   0  -4 2303.67   73.29
   0   0  -4 2334.87   73.29
  -1   0  -4    0.10    2.30
   1   0   4   -0.80    2.50
  -1   0  -4    1.00    2.70
   2   0   4   17.20    2.80
  -2   0  -4   17.30    2.80
  -2   0  -4   19.20    2.70
   3   0   4    2.70    2.60
  -3   0  -4   -0.60    2.10
  -3   0  -4    3.00    2.20
   4   0   4   38.20    3.90
  -4   0  -4   47.10    3.90
  -4   0  -4   38.80    3.80
  -5   0  -4    1.30    1.80
   5   0   4   -2.80    2.90
  -5   0  -4    0.60    1.60
   6   0   4   83.59    6.80
   7   0   4   -2.10    3.80
   8   0   4   58.89    6.10
   9   0   4   -5.40    4.80
  10   0   4  190.78   11.00
  11   0   4   -9.00    6.60
  12   0   4   18.90    9.20
  13  -1  -4  -13.10    8.00
  13  -1  -4  -17.70   10.90
  13   1  -4    8.60    9.30
  13   1  -4  -17.00   10.30
  12  -1  -4   -6.60    7.30
  12  -1  -4   -7.20    8.20
  12   1  -4   -6.30    7.60
  11  -1  -4   10.60    6.60
  11   1  -4   19.50    8.10
  10  -1  -4    3.30    5.50
 -10  -1   4    4.50    4.90
  10   1  -4    5.90    6.30
  -9  -1   4   33.50    5.60
   9  -1  -4   32.40    5.80
   9  -1  -4   35.90    6.50
   9   1  -4   33.90    6.20
   8  -1  -4   59.89    6.30
   8  -1  -4   65.39    7.60
  -8  -1   4   79.69    7.80
   8   1  -4   82.49    9.60
   8   1  -4   71.69    7.20
   7  -1  -4   92.29    7.90
   7  -1  -4   92.69    7.80
  -7  -1   4  110.29    8.30
   7   1  -4   98.59    9.00
   7   1  -4  100.09    8.40
   6  -1  -4  116.99    7.70
   6  -1  -4  115.09    7.80
  -6  -1   4  118.99    8.30
   6   1  -4  121.29    8.30
  -6   1   4  118.99    6.90
   6   1  -4  118.19    8.30
   5  -1  -4   22.90    3.90
  -5  -1   4   24.30    4.20
   5  -1  -4   23.00    4.00
  -5  -1   4   25.20    4.20
   5   1  -4   27.40    4.50
   5   1  -4   21.60    4.30
  -5   1   4   23.00    3.60
   4  -1  -4    0.60    3.30
  -4  -1   4    0.80    3.30
   4  -1  -4   -0.10    2.90
  -4  -1   4   -0.60    3.30
   4   1  -4    1.30    3.60
   4   1  -4    4.90    3.50
  -4   1   4    0.50    3.00
  -3  -1   4 1165.18   38.10
   3  -1  -4 1172.08   38.10
  -3  -1   4 1177.58   38.20
   3  -1  -4 1169.48   38.00
  -3   1   4 1156.88   37.80
   3   1  -4 1155.78   38.10
   3   1  -4 1187.88   38.30
  -2  -1   4  185.88    8.80
   2  -1  -4  187.58    8.50
   2  -1  -4  192.08    8.80
  -2  -1   4  190.18    8.70
   2   1  -4  185.88    8.60
   2   1  -4  188.08    8.80
  -2   1   4  182.98    8.50
   1  -1  -4  118.49    6.70
  -1  -1   4  116.99    6.80
  -1  -1   4  118.89    6.60
   1  -1  -4  119.39    6.90
   1   1  -4  114.29    6.70
   1   1  -4  121.79    6.80
  -1   1   4  120.69    6.80
   0  -1   4  438.96   15.60
   0  -1  -4  441.66   15.80
   0  -1   4  461.55   15.70
   0   1   4  447.66   15.90
   0   1  -4  452.75   15.40
   0   1  -4  437.36   15.40
   1  -1   4 1294.57   40.90
  -1  -1  -4 1267.67   41.20
   1  -1   4 1283.47   41.00
  -1   1  -4 1294.37   40.70
  -1   1  -4 1284.97   40.70
   1   1   4 1285.27   41.30
   2  -1   4  192.08    7.70
  -2  -1  -4  181.18    8.10
  -2   1  -4  181.88    7.00
   2   1   4  183.78    8.60
  -2   1  -4  179.08    7.10
   3  -1   4 1115.89   35.10
  -3  -1  -4 1102.09   35.40
  -3   1  -4 1057.99   34.10
   3   1   4 1107.19   35.80
  -3   1  -4 1085.99   34.20
  -4  -1  -4  162.78    7.60
   4  -1   4  155.48    7.20
   4   1   4  156.28    8.00
   5  -1   4  376.76   13.70
  -5  -1  -4  354.86   13.50
   5   1   4  374.96   14.70
  -6  -1  -4   26.00    3.30
   6  -1   4   35.00    3.90
   6   1   4   28.30    4.60
  -7  -1  -4  238.48    9.50
   7  -1   4  253.47   11.20
   7   1   4  246.68   12.30
   8  -1   4   -3.10    3.80
   8   1   4   -5.70    4.50
   9  -1   4    2.30    4.70
   9   1   4   15.30    5.30
  11   1   4   -0.40    7.10
  12  -1   4    5.30    8.00
  12   1   4  -11.30   10.70
  13  -2  -4   65.99   13.60
  13  -2  -4   18.30    9.00
  13   2  -4   16.20   11.00
  13   2  -4   30.20   10.70
 -12  -2   4   -4.50    5.80
  12  -2  -4   11.90    8.60
  12   2  -4  -20.50    8.80
  12   2  -4   10.10    8.80
 -11  -2   4   -0.40    5.70
  11  -2  -4    4.10    6.20
  11   2  -4    1.60    6.90
  11   2  -4    0.60    7.50
  10  -2  -4    9.40    6.00
 -10  -2   4    3.90    5.50
  10  -2  -4   -1.60    5.40
  10   2  -4    4.90    7.10
  10   2  -4    1.80    6.90
   9  -2  -4   27.80    5.90
   9  -2  -4   25.50    5.40
  -9  -2   4   27.30    5.70
   9   2  -4   28.10    6.50
   8  -2  -4   10.10    4.70
   8  -2  -4   -4.50    4.10
  -8  -2   4    6.20    4.70
   8   2  -4   -0.90    5.20
   8   2  -4    4.00    5.20
  -7  -2   4   19.10    4.90
   7  -2  -4   19.90    4.30
   7  -2  -4   20.10    4.20
   7   2  -4   18.60    5.10
   7   2  -4   17.90    5.00
   6  -2  -4    0.80    3.40
   6  -2  -4    5.80    3.80
  -6  -2   4    4.30    4.10
   6   2  -4    1.60    4.30
   6   2  -4    9.80    4.20
   5  -2  -4  164.38    8.60
   5  -2  -4  173.68    8.70
  -5  -2   4  173.38    9.10
  -5  -2   4  179.98    9.30
  -5   2   4  163.58    7.90
   5   2  -4  157.48    9.40
   5   2  -4  156.08    9.40
   4  -2  -4    2.40    3.10
  -4  -2   4    2.90    3.50
   4  -2  -4   -2.60    3.00
  -4  -2   4    1.30    3.50
  -4   2   4   -1.50    2.70
   4   2  -4    5.20    3.90
   4   2  -4   -3.00    3.40
  -3  -2   4  208.18   10.20
   3  -2  -4  224.98    9.70
  -3  -2   4  237.08   10.00
   3  -2  -4  223.38    9.60
  -3   2   4  228.48    9.50
   3   2  -4  226.78   10.10
   3   2  -4  205.18   10.10
  -2  -2   4   -2.70    2.80
  -2  -2   4   -2.40    3.20
   2  -2  -4   -1.10    2.90
   2   2  -4    0.00    2.80
  -2   2   4    2.20    3.00
   2   2  -4   -1.80    2.90
   1  -2  -4  243.98   10.30
  -1  -2   4  246.08   10.30
  -1  -2   4  251.67   10.30
   1   2  -4  255.77   10.10
  -1   2   4  260.07   10.40
   1   2  -4  242.88   10.00
   0  -2   4   28.00    3.30
   0  -2   4   28.10    3.30
   0  -2  -4   26.70    3.80
   0   2  -4   27.90    3.00
   0   2  -4   30.90    3.20
   0   2   4   29.60    3.80
   1  -2   4  270.47   10.00
   1  -2   4  270.77   10.00
  -1  -2  -4  259.37   10.80
   1   2   4  254.47   11.10
  -1   2  -4  264.37    9.50
  -1   2  -4  261.37    9.50
   2  -2   4   68.89    4.60
  -2  -2  -4   66.89    5.70
   2  -2   4   77.69    4.50
   2   2   4   67.59    6.00
  -2   2  -4   72.49    2.80
  -3  -2  -4   97.69    6.70
   3  -2   4  102.89    5.20
   3  -2   4   93.59    5.00
   3   2   4   90.49    7.10
  -4  -2  -4    1.50    3.10
   4  -2   4    0.00    2.00
   4   2   4   -3.90    3.40
   5  -2   4   14.00    2.60
  -5  -2  -4   14.80    3.60
   5   2   4   15.50    4.40
  -6  -2  -4    3.30    3.40
   6  -2   4    0.20    2.60
   6   2   4   -1.20    3.90
   7  -2   4    4.70    3.10
  -7  -2  -4    3.10    3.50
   7   2   4   -3.00    4.40
   8  -2   4    1.20    3.60
  -8  -2  -4   -4.00    3.40
   8   2   4   -3.40    4.90
  -9  -2  -4   17.90    3.20
   9  -2   4   24.30    4.90
  10  -2   4    5.60    5.10
  10   2   4   -3.10    6.80
  11  -2   4    6.70    6.20
  11   2   4   11.70    9.40
  12   2   4  -11.00   10.00
  13  -3  -4    6.40   10.30
  13  -3  -4   19.70    8.70
 -13  -3   4    0.00    6.90
  13   3  -4   -5.70   10.70
  13   3  -4   -5.00   10.20
  12  -3  -4    7.00    8.00
  12  -3  -4  -12.00    6.40
 -12  -3   4    8.60    7.00
  12   3  -4    4.00    9.10
  12   3  -4    0.80    8.60
 -11  -3   4   17.20    6.90
  11  -3  -4   17.00    6.50
  11   3  -4   33.50    8.90
  10  -3  -4   93.39    9.70
  10  -3  -4   79.39    8.30
 -10  -3   4   71.19    8.50
  10   3  -4   86.79    9.90
   9  -3  -4    1.50    4.40
   9  -3  -4    6.80    4.90
  -9  -3   4    3.00    5.80
   9   3  -4    7.20    6.40
   9   3  -4   24.60    6.00
   8  -3  -4   69.79    7.70
  -8  -3   4   53.69    7.00
   8  -3  -4   55.99    5.70
   8   3  -4   67.69    7.50
   7  -3  -4   90.19    7.30
   7  -3  -4   81.49    7.50
  -7  -3   4   89.29    8.60
   7   3  -4   87.79    9.00
   7   3  -4   85.99    9.10
  -6  -3   4  167.48   10.20
   6  -3  -4  169.58    9.20
   6  -3  -4  181.78    9.10
   6   3  -4  183.98   10.50
   6   3  -4  189.88   10.70
   5  -3  -4   29.90    4.30
   5  -3  -4   34.70    4.10
  -5  -3   4   31.70    5.00
  -5  -3   4   34.00    5.00
   5   3  -4   34.70    5.10
  -5   3   4   30.20    3.30
   5   3  -4   33.20    5.20
   4  -3  -4 2205.88   70.39
  -4  -3   4 2193.68   71.09
  -4  -3   4 2263.47   71.29
   4   3  -4 2194.68   71.09
   4   3  -4 2269.47   71.19
  -4   3   4 2218.68   69.99
  -3  -3   4  130.79    7.80
   3  -3  -4  130.19    7.40
  -3  -3   4  112.09    7.80
   3   3  -4  127.59    7.90
  -3   3   4  132.09    7.00
   3   3  -4  132.69    8.00
   2  -3  -4 1128.29   36.10
  -2  -3   4 1090.09   36.30
  -2  -3   4 1098.39   36.30
   2   3  -4 1124.69   36.30
   2   3  -4 1091.69   36.20
  -2   3   4 1095.19   35.90
   1  -3  -4   22.90    3.80
  -1  -3   4   19.30    3.50
  -1  -3   4   17.00    3.40
  -1   3   4   21.30    3.80
   1   3  -4   19.90    3.50
   1   3  -4   18.80    3.40
   0  -3   4 4693.13  145.29
   0  -3  -4 4678.73  145.89
   0  -3   4 4774.02  145.29
   0   3  -4 4667.13  144.99
   0   3   4 4612.14  145.79
   0   3  -4 4661.73  145.09
  -1  -3  -4  841.52   28.70
   1  -3   4  846.32   27.70
   1  -3   4  865.11   27.70
  -1   3  -4  865.91   27.10
  -1   3  -4  847.12   27.10
   1   3   4  852.71   28.80
  -2  -3  -4  880.31   30.40
   2  -3   4  915.51   29.00
   2  -3   4  891.11   29.00
   2   3   4  939.11   30.70
   3  -3   4  849.72   27.30
   3  -3   4  860.41   27.30
  -3  -3  -4  845.62   29.00
   3   3   4  861.61   29.20
  -4  -3  -4 1290.17   41.10
   4  -3   4 1228.78   39.20
   4  -3   4 1221.78   39.10
   4   3   4 1222.98   41.20
  -5  -3  -4   25.10    4.60
   5  -3   4   21.60    2.40
   5   3   4   27.80    4.70
   6  -3   4  576.54   19.40
  -6  -3  -4  565.44   21.40
   6   3   4  596.34   22.10
  -7  -3  -4   77.69    7.90
   7  -3   4   66.89    5.60
   7   3   4   72.99    7.40
   8  -3   4   86.59    7.00
  -8  -3  -4  106.99    8.80
  -9  -3  -4    2.70    4.70
   9  -3   4    1.10    4.00
   9   3   4  -12.80    6.40
  10  -3   4   86.69    9.20
 -10  -3  -4   80.69    7.70
  10   3   4   86.39   10.40
  11  -3   4    3.30    5.80
  11   3   4    7.50    9.50
  12   3   4   -0.10   11.00
 -13  -4   4    4.40    8.60
  13  -4  -4   21.90   10.40
  13  -4  -4   13.10    8.10
  13   4  -4    6.80   10.60
  13   4  -4   20.30   10.70
  12  -4  -4   67.59    8.50
 -12  -4   4   88.19   10.30
  12   4  -4   69.39   11.70
  12   4  -4   82.39   11.70
  11  -4  -4   10.10    5.90
 -11  -4   4   11.80    7.30
  11  -4  -4    7.40    6.10
  11   4  -4    4.40    8.60
  11   4  -4    1.40    8.10
  10  -4  -4  318.37   15.80
  10  -4  -4  358.16   16.40
 -10  -4   4  314.67   17.70
  10   4  -4  357.66   19.60
  10   4  -4  346.47   19.80
  -9  -4   4  273.67   15.40
   9  -4  -4  261.57   13.20
   9  -4  -4  272.17   13.50
   9   4  -4  278.67   16.20
   9   4  -4  251.57   16.00
  -8  -4   4   69.49    7.70
   8  -4  -4   69.79    7.60
   8  -4  -4   74.59    8.10
   8   4  -4   98.69    8.00
   8   4  -4   65.89    8.10
   7  -4  -4   71.69    7.20
   7  -4  -4   86.49    7.10
  -7  -4   4   54.99    6.90
   7   4  -4   73.99    7.50
   7   4  -4   63.89    7.20
   6  -4  -4  709.23   24.50
  -6  -4   4  685.43   25.70
   6  -4  -4  702.23   24.30
   6   4  -4  699.93   25.90
   6   4  -4  705.13   26.00
  -5  -4   4   88.19    7.90
   5  -4  -4  104.69    6.90
  -5  -4   4   98.99    8.40
   5   4  -4   89.79    8.40
  -5   4   4   93.39    5.40
   5   4  -4  105.59    8.50
   4  -4  -4  176.18    8.80
  -4  -4   4  176.78    9.90
  -4  -4   4  171.08    9.80
   4   4  -4  178.08   10.00
   4   4  -4  183.78   10.00
  -4   4   4  178.08    8.00
  -3  -4   4  924.91   31.10
  -3  -4   4  924.21   31.20
   3  -4  -4  917.71   30.40
  -3   4   4  913.01   30.10
   3   4  -4  923.81   31.10
   3   4  -4  883.61   31.00
  -2  -4   4  188.18    9.40
  -2  -4   4  190.38    9.40
   2  -4  -4  185.38    8.90
  -2   4   4  186.68    8.90
   2   4  -4  193.78    9.40
   2   4  -4  194.28    9.20
   1  -4  -4  377.36   14.60
  -1  -4   4  372.66   14.30
  -1  -4   4  386.26   14.30
   1   4  -4  389.46   14.30
   1   4  -4  376.06   14.10
  -1   4   4  382.56   14.50
   0  -4  -4 1258.37   41.50
   0  -4   4 1247.48   40.70
   0  -4   4 1290.77   40.80
   0   4   4 1263.57   41.40
   0   4  -4 1266.37   40.40
   0   4  -4 1271.07   40.40
  -1  -4  -4  666.43   24.10
   1  -4   4  698.33   22.80
   1  -4   4  703.13   22.80
  -1   4  -4  692.23   22.00
   1   4   4  684.13   24.10
  -1   4  -4  690.03   22.00
  -2  -4  -4    6.20    3.80
   2  -4   4    5.10    2.10
   2  -4   4    5.60    2.10
   2   4   4    7.70    3.90
   3  -4   4  120.89    5.10
  -3  -4  -4  123.69    8.20
   3  -4   4  116.89    5.10
   3   4   4  124.69    8.50
   4  -4   4   17.00    1.80
  -4  -4  -4   16.20    4.60
   4  -4   4   17.20    1.90
   4   4   4   16.60    4.60
   5  -4   4  152.88    6.00
  -5  -4  -4  143.09    9.20
   5  -4   4  146.09    5.80
   5   4   4  174.18   10.10
   6  -4   4    3.50    1.90
  -6  -4  -4    6.40    4.60
   6   4   4    6.50    5.00
  -7  -4  -4   16.30    5.30
   7  -4   4   20.80    2.80
  -8  -4  -4   95.69   10.20
   8  -4   4   99.79    6.40
   8   4   4  101.99    9.80
  -9  -4  -4   42.80    6.70
   9  -4   4   43.80    4.70
   9   4   4   51.19    9.00
  10  -4   4    1.70    4.30
 -10  -4  -4   -2.70    5.70
  10   4   4  -14.10   13.00
  11  -4   4    1.40    5.20
 -11  -4  -4    3.50    5.30
  11   4   4    6.90    9.50
  12  -4   4   19.40    6.90
  12   4   4   -5.70   11.80
  13  -5  -4   -6.10    9.40
 -13  -5   4    8.30   10.20
  13  -5  -4   -4.10    8.30
  13   5  -4  -14.50   10.80
  13   5  -4   11.00   11.80
 -12  -5   4    6.70    8.80
  12  -5  -4    4.90    6.60
  12   5  -4    2.00    9.60
  12   5  -4    6.20   10.10
  11  -5  -4    1.90    5.60
  11  -5  -4   11.40    6.40
 -11  -5   4   10.30    8.50
  11   5  -4    3.90    8.90
  11   5  -4   -7.90    8.40
  10  -5  -4   -4.70    4.80
  10  -5  -4   -9.20    5.00
 -10  -5   4    2.50    7.30
  10   5  -4   -7.50    7.50
  10   5  -4   10.60   12.40
   9  -5  -4  185.98   10.80
  -9  -5   4  159.68   13.80
   9  -5  -4  158.08   10.90
   9   5  -4  168.48   16.90
   9   5  -4  167.38   13.60
  -8  -5   4   -8.30    5.80
   8  -5  -4    7.10    4.30
   8  -5  -4    3.80    3.90
   8   5  -4    2.80    6.40
   8   5  -4  -12.20    5.60
   7  -5  -4   56.89    5.60
   7  -5  -4   67.19    6.90
  -7  -5   4   55.69    7.20
   7   5  -4   65.49    7.70
   6  -5  -4   40.30    4.50
  -6  -5   4   48.00    6.30
   6   5  -4   42.30    6.30
   6   5  -4   44.50    6.30
   5  -5  -4  696.83   24.20
  -5  -5   4  731.83   25.80
  -5  -5   4  717.23   25.90
   5   5  -4  704.93   25.80
   5   5  -4  666.33   25.60
  -5   5   4  701.63   22.90
  -4  -5   4  381.56   15.90
   4  -5  -4  374.56   14.40
  -4  -5   4  377.96   15.60
   4   5  -4  378.26   15.70
   4   5  -4  356.06   15.60
  -4   5   4  388.26   13.60
  -3  -5   4 2615.14   81.29
  -3  -5   4 2529.25   81.19
   3  -5  -4 2490.05   80.49
  -3   5   4 2518.05   79.99
   3   5  -4 2504.55   80.99
   3   5  -4 2610.94   81.19
  -2  -5   4   98.29    7.40
   2  -5  -4   96.49    6.90
  -2  -5   4  101.79    7.40
   2   5  -4   81.79    7.00
  -2   5   4  101.69    7.00
   2   5  -4   82.39    6.90
  -1  -5   4 1894.41   60.39
   1  -5  -4 1938.01   60.79
  -1  -5   4 1893.31   60.49
   1   5  -4 1839.22   60.09
  -1   5   4 1912.91   60.49
   1   5  -4 1861.51   60.09
   0  -5   4  236.48   10.00
   0  -5  -4  230.38   10.90
   0  -5   4  225.58    9.80
   0   5  -4  233.08    9.40
   0   5  -4  233.38    9.40
   0   5   4  224.88   10.80
  -1  -5  -4 3018.50   91.59
   1  -5   4 2863.91   90.19
   1  -5   4 2895.81   90.19
  -1   5  -4 2825.02   89.29
   1   5   4 2937.01   91.49
  -1   5  -4 2770.32   89.29
   2  -5   4  124.49    6.10
  -2  -5  -4  143.39    8.80
   2  -5   4  126.89    6.10
   2   5   4  134.49    8.80
   3  -5   4 1219.78   38.30
  -3  -5  -4 1211.68   40.80
   3  -5   4 1225.88   38.30
   3   5   4 1204.88   40.90
  -4  -5  -4   11.40    4.70
   4  -5   4   11.90    1.60
   4  -5   4   11.90    1.50
   4   5   4   13.90    4.60
  -5  -5  -4  353.86   15.50
   5  -5   4  360.96   11.50
   5  -5   4  347.17   11.40
   5   5   4  342.07   15.80
   6  -5   4   49.40    3.10
  -6  -5  -4   57.69    6.50
   6  -5   4   54.09    3.40
   6   5   4   47.20    6.60
   7  -5   4  331.77   11.80
  -7  -5  -4  344.57   16.70
   7   5   4  350.26   17.00
  -8  -5  -4    9.10    6.00
   8  -5   4   10.70    2.70
   8   5   4   13.50    7.30
  -9  -5  -4   51.29    7.60
   9  -5   4   43.80    4.20
   9   5   4   48.90   10.90
  10  -5   4    4.40    3.90
 -10  -5  -4    0.20    6.60
  10   5   4  -12.60    8.80
 -11  -5  -4   32.00    7.90
  11  -5   4   38.80    5.80
  11   5   4   67.39   12.20
 -13  -6   4   11.60   11.10
  13  -6  -4   31.60    9.90
  13   6  -4   10.50   12.20
  13   6  -4   39.50   12.40
  12  -6  -4    6.80    6.60
 -12  -6   4   18.50    9.90
  12   6  -4   15.90   10.30
  12   6  -4   17.10   10.90
  11  -6  -4   14.90    5.90
 -11  -6   4    5.30    9.20
  11  -6  -4   33.00    7.00
  11   6  -4   34.60   10.10
  11   6  -4   27.70   10.20
  10  -6  -4   66.69    7.30
 -10  -6   4   57.49    9.90
  10  -6  -4   67.69    6.90
  10   6  -4   56.99   10.10
  10   6  -4   96.59   10.80
  -9  -6   4   49.10    8.60
   9  -6  -4   35.40    5.30
   9  -6  -4   40.10    5.90
   9   6  -4   31.30    8.40
   9   6  -4   40.70    8.60
   8  -6  -4   29.20    5.10
   8  -6  -4   19.20    4.50
  -8  -6   4   21.40    7.10
   8   6  -4   27.40    7.30
   8   6  -4   25.80    7.70
  -7  -6   4  435.76   19.00
   7  -6  -4  416.16   16.50
   7   6  -4  433.26   19.50
   7   6  -4  404.06   18.80
  -6  -6   4  149.69   11.10
   6  -6  -4  147.09    8.60
   6   6  -4  162.28   10.40
   6   6  -4  154.58   10.90
  -5  -6   4  165.08   10.70
   5  -6  -4  147.09    8.40
   5   6  -4  151.38   10.80
   5   6  -4  148.29   10.30
  -5   6   4  148.69    6.20
  -4  -6   4    0.40    4.30
   4  -6  -4   -2.20    3.00
  -4  -6   4   -4.30    4.30
   4   6  -4   -2.00    4.30
  -4   6   4    1.50    2.50
   4   6  -4   -5.90    4.00
  -3  -6   4  116.89    8.80
  -3  -6   4  133.49    8.90
   3  -6  -4  123.19    7.50
   3   6  -4  117.19    8.50
  -3   6   4  116.99    7.20
   3   6  -4  124.89    8.50
  -2  -6   4   35.80    5.00
   2  -6  -4   35.30    4.60
  -2  -6   4   36.40    4.90
   2   6  -4   23.90    4.40
   2   6  -4   33.60    4.60
  -2   6   4   31.30    4.20
   1  -6  -4   58.99    6.50
  -1  -6   4   41.10    4.70
  -1  -6   4   36.60    4.60
  -1   6   4   38.50    4.80
   1   6  -4   44.10    4.50
   1   6  -4   43.30    4.50
   0  -6   4  306.57   12.20
   0  -6   4  294.07   12.10
   0  -6  -4  283.97   13.00
   0   6  -4  296.47   11.40
   0   6  -4  289.17   11.20
   0   6   4  293.47   13.10
  -1  -6  -4   -0.70    3.70
   1  -6   4    1.10    2.80
   1  -6   4    5.70    2.70
  -1   6  -4    0.20    1.60
  -1   6  -4    1.40    1.70
   1   6   4    1.50    4.00
  -2  -6  -4    6.80    4.40
   2  -6   4    6.90    2.40
   2  -6   4    6.70    2.40
   2   6   4   10.50    4.20
   3  -6   4   38.30    3.60
  -3  -6  -4   31.50    5.50
   3  -6   4   41.10    3.60
   3   6   4   29.90    5.20
   4  -6   4   24.70    2.70
   4  -6   4   25.20    2.70
  -4  -6  -4   31.20    5.50
   4   6   4   25.60    5.40
  -5  -6  -4    3.60    5.20
   5  -6   4    1.40    1.20
   5  -6   4    2.90    1.20
   5   6   4   14.40    5.00
   6  -6   4  238.68    7.80
  -6  -6  -4  216.08   13.30
   6   6   4  244.88   14.20
   7  -6   4   66.79    3.50
  -7  -6  -4   75.39    8.40
   7   6   4   63.79    8.50
   8  -6   4    2.50    2.10
  -8  -6  -4   -7.50    6.30
   8   6   4    4.80    7.00
  -9  -6  -4    6.70    6.90
   9   6   4    2.90    8.20
 -10  -6  -4    8.10    8.00
  10  -6   4   23.60    3.90
  10   6   4   13.10    9.70
 -11  -6  -4    7.70    8.70
  11  -6   4   14.10    4.70
  11   6   4  -14.40   10.50
  12  -7  -4    0.60    6.50
  12  -7  -4  -21.00    7.20
  12   7  -4   -1.80   11.40
  12   7  -4   -1.20   10.30
  11  -7  -4   13.30    6.50
 -11  -7   4   -0.60    9.30
  11  -7  -4    5.00    5.60
  11   7  -4  -10.30    8.70
  11   7  -4    9.80   10.50
  10  -7  -4  107.79   10.20
  10  -7  -4  133.49   11.20
 -10  -7   4  122.59   12.00
  10   7  -4   95.19   11.50
  10   7  -4  102.59   12.20
   9  -7  -4    1.50    5.00
  -9  -7   4   -2.40    8.10
   9  -7  -4    3.20    4.50
   9   7  -4    5.00    7.30
   9   7  -4   -1.30    7.80
  -8  -7   4   16.70    7.10
   8  -7  -4   19.00    5.00
   8  -7  -4    7.40    4.20
   8   7  -4   17.40    7.10
   8   7  -4   10.60    7.30
  -7  -7   4  134.89   12.00
   7  -7  -4  129.39    8.80
   7   7  -4  134.49   12.00
   7   7  -4  135.69   11.90
   6  -7  -4   65.49    7.00
  -6  -7   4   58.49    7.40
   6   7  -4   63.29    7.30
  -5  -7   4    6.00    5.00
   5  -7  -4    3.40    3.40
  -5   7   4    1.50    1.70
   5   7  -4    8.00    4.90
  -4  -7   4  544.25   21.50
   4  -7  -4  545.45   20.20
  -4  -7   4  549.45   21.80
  -4   7   4  566.24   19.00
   4   7  -4  547.35   21.40
   4   7  -4  575.84   21.70
  -3  -7   4    6.40    4.60
  -3  -7   4    9.10    4.60
   3  -7  -4    6.40    3.80
  -3   7   4    9.90    3.30
   3   7  -4    9.30    4.30
   3   7  -4    6.60    4.30
  -2  -7   4   94.29    8.00
   2  -7  -4   72.89    7.20
  -2  -7   4   90.19    7.80
   2   7  -4   83.69    7.20
  -2   7   4   80.69    6.90
   2   7  -4   73.89    7.70
  -1  -7   4  408.76   16.50
   1  -7  -4  427.96   16.90
  -1  -7   4  396.96   16.20
   1   7  -4  410.16   15.80
  -1   7   4  418.06   16.50
   1   7  -4  419.76   15.90
   0  -7   4  709.73   24.80
   0  -7  -4  736.53   25.90
   0  -7   4  717.53   24.80
   0   7   4  698.13   25.60
   0   7  -4  713.93   24.10
   0   7  -4  717.03   24.10
   1  -7   4  138.69    7.60
   1  -7   4  131.79    7.40
  -1  -7  -4  135.69    9.40
  -1   7  -4  138.89    5.60
   1   7   4  125.69    9.00
  -1   7  -4  128.49    5.60
   2  -7   4  382.26   14.10
  -2  -7  -4  385.16   16.50
   2  -7   4  392.66   14.10
   2   7   4  379.56   16.30
   3  -7   4    7.00    2.40
   3  -7   4   11.90    2.50
  -3  -7  -4    5.60    4.90
   3   7   4   17.00    5.30
   4  -7   4  381.96   12.60
   4  -7   4  376.56   12.60
  -4  -7  -4  387.26   16.90
   4   7   4  301.87   15.90
   5  -7   4    6.40    1.60
   5  -7   4    9.40    1.60
  -5  -7  -4    9.80    5.90
  -6  -7  -4  152.48   12.80
   6  -7   4  161.98    5.50
   6   7   4  156.48   13.20
  -7  -7  -4   -9.20    6.50
   7  -7   4    1.70    1.10
   7   7   4    2.50    6.80
   8  -7   4   79.29    4.00
  -8  -7  -4   71.39    9.70
   8   7   4   60.79    9.70
  -9  -7  -4   25.40    8.50
   9  -7   4   20.40    2.80
   9   7   4   17.30    9.30
 -10  -7  -4   41.90   11.10
  10  -7   4   39.60    3.90
  10   7   4   45.60   11.10
  11  -7   4   -1.20    4.20
 -11  -7  -4  -10.10   11.60
  11   7   4   11.70   11.30
 -12  -8   4    8.30   12.10
  12  -8  -4   21.10    7.50
  12  -8  -4   -5.10    6.30
  12   8  -4    7.50   12.50
  12   8  -4  -12.20   10.90
  11  -8  -4   28.60    6.60
  11  -8  -4   36.30    7.60
 -11  -8   4    6.80   11.30
  11   8  -4   36.80   11.00
  11   8  -4   16.00   11.10
  10  -8  -4    4.40    5.20
  10  -8  -4    2.40    5.70
  10   8  -4   -5.00    9.00
  10   8  -4   10.40    9.40
   9  -8  -4   86.79    9.90
  -9  -8   4   86.99   10.70
   9  -8  -4   67.39    6.70
   9   8  -4   84.69   10.50
  -8  -8   4   66.99    9.30
   8  -8  -4   90.69    8.30
   8   8  -4   61.89   11.00
   7  -8  -4    2.30    4.00
  -7  -8   4    0.90    6.40
   7   8  -4    4.80    6.30
   6  -8  -4  173.18   10.00
  -6  -8   4  188.68   13.00
   6   8  -4  189.08   12.60
   6   8  -4  191.78   12.90
  -5  -8   4   64.39    7.30
   5  -8  -4   67.39    7.30
   5   8  -4   62.89    7.20
   4  -8  -4   61.79    7.10
  -4  -8   4   53.29    6.90
   4   8  -4   46.30    6.40
  -4   8   4   60.19    5.20
   4   8  -4   61.29    7.00
  -3  -8   4   -3.10    4.50
   3  -8  -4   -2.40    3.70
  -3  -8   4   -9.50    4.30
  -3   8   4   -0.10    3.20
   3   8  -4    1.20    4.30
   3   8  -4  -10.30    4.00
  -2  -8   4  361.86   15.80
  -2  -8   4  362.16   15.70
   2  -8  -4  368.16   15.40
  -2   8   4  384.06   14.90
   2   8  -4  352.86   15.20
   2   8  -4  365.86   15.50
  -1  -8   4    7.10    4.30
   1  -8  -4   13.50    4.60
  -1  -8   4    6.70    4.20
   1   8  -4   17.10    4.00
   1   8  -4   10.50    3.80
  -1   8   4   14.30    4.30
   0  -8   4  105.99    7.80
   0  -8   4  104.29    7.90
   0  -8  -4   97.09    8.80
   0   8   4  100.49    8.90
   0   8  -4  100.89    6.70
   0   8  -4   99.09    6.40
   1  -8   4   29.30    4.20
   1  -8   4   27.40    4.10
  -1  -8  -4   21.20    5.40
  -1   8  -4   28.60    3.30
  -1   8  -4   31.80    3.30
   1   8   4   30.10    5.30
   2  -8   4  208.88    9.50
   2  -8   4  211.08    9.50
  -2  -8  -4  193.18   11.80
   2   8   4  206.78   12.10
   3  -8   4  196.68    8.80
   3  -8   4  198.18    8.80
  -3  -8  -4  217.78   12.60
   4  -8   4   11.40    2.60
  -4  -8  -4    8.90    5.80
   4  -8   4   10.30    2.40
   4   8   4   29.20    5.90
   5  -8   4    7.10    2.10
   5  -8   4   11.20    2.20
  -5  -8  -4    9.80    6.20
   5   8   4   12.50    5.90
   6  -8   4   60.09    3.50
   6  -8   4   60.09    3.50
  -6  -8  -4   62.39    8.50
   6   8   4   64.79    8.70
   7  -8   4   52.69    2.70
  -7  -8  -4   47.60    9.70
   7   8   4   49.60    8.90
   8  -8   4   34.10    2.40
  -8  -8  -4   31.80    8.60
   8   8   4   49.90   10.00
   9  -8   4   72.69    4.10
  -9  -8  -4   72.39   10.60
   9   8   4   72.99   11.60
  10  -8   4   15.30    2.90
 -10  -8  -4   22.00    9.90
  10   8   4   19.90   10.60
 -11  -8  -4    6.00   11.60
  11  -8   4    7.00    3.60
  11   8   4  -25.90   11.30
  11  -9  -4   25.30    6.70
  11  -9  -4   47.20    8.30
 -11  -9   4   36.10   11.60
  11   9  -4   34.00   12.70
  11   9  -4   23.50   11.40
  10  -9  -4   11.10    6.70
  10  -9  -4   14.10    5.60
 -10  -9   4   12.60    9.60
  10   9  -4   31.30   10.20
  10   9  -4   20.10   10.60
   9  -9  -4   44.60    6.20
   9   9  -4   79.69   10.80
   8  -9  -4   -1.10    4.30
  -8  -9   4    1.40    7.80
   8   9  -4    5.70    8.00
  -7  -9   4  271.67   16.60
   7  -9  -4  251.97   12.60
   7   9  -4  236.28   18.90
  -6  -9   4    4.70    7.40
   6  -9  -4    2.60    4.30
   6   9  -4    4.40    6.40
   6   9  -4    7.80    6.40
  -5  -9   4   67.49    7.80
   5  -9  -4   78.79    8.00
   5   9  -4   56.09    7.70
   5   9  -4   73.19    8.20
   4  -9  -4    1.80    4.20
  -4  -9   4    3.10    5.70
  -4   9   4   -0.10    2.80
   4   9  -4    3.70    5.40
   3  -9  -4  210.78   11.50
  -3  -9   4  200.48   12.80
   3   9  -4  200.88   11.50
  -3   9   4  202.88    9.90
   3   9  -4  200.38   11.70
  -2  -9   4   15.40    5.00
  -2  -9   4   10.00    5.00
   2  -9  -4   11.20    4.70
  -2   9   4    9.80    4.00
   2   9  -4   14.60    4.50
   2   9  -4    6.90    4.60
  -1  -9   4   80.69    8.20
   1  -9  -4   90.89    9.40
  -1  -9   4   95.09    9.20
  -1   9   4   99.89    8.60
   1   9  -4   84.09    7.60
   1   9  -4   99.99    7.60
   0  -9  -4    5.90    5.00
   0  -9   4    1.80    3.90
   0  -9   4    6.70    4.00
   0   9  -4    5.70    3.30
   0   9  -4    4.70    3.30
   0   9   4    6.90    4.50
  -1  -9  -4   99.19    9.80
   1  -9   4  107.99    7.80
   1  -9   4   92.59    7.90
  -1   9  -4  102.99    5.30
   1   9   4  103.19    9.20
  -1   9  -4  101.49    5.20
  -2  -9  -4   28.60    6.00
   2  -9   4   23.10    4.10
   2  -9   4   28.60    4.20
  -3  -9  -4  283.17   15.10
   3  -9   4  265.67   11.30
   3  -9   4  260.47   11.40
   3   9   4  282.87   14.80
   4  -9   4   -2.20    2.60
  -4  -9  -4    4.80    6.10
   4  -9   4    0.40    2.80
   4   9   4    2.10    6.00
   5  -9   4  104.29    6.00
   5  -9   4  108.29    6.00
  -5  -9  -4  102.49   11.90
   5   9   4  117.69   13.10
   6  -9   4    8.90    2.30
  -6  -9  -4    8.80    6.90
   6  -9   4   10.00    2.20
   6   9   4   15.10    9.00
   7  -9   4  110.29    4.90
  -7  -9  -4  116.29   11.40
   7  -9   4  113.99    4.90
   7   9   4   98.29   11.10
   8  -9   4    3.20    1.40
  -8  -9  -4    7.70    9.80
   8   9   4   -3.00    8.70
   9   9   4    0.80    9.50
 -10  -9  -4  -19.30   11.10
  10   9   4    8.20   10.70
  11 -10  -4   -3.20    6.20
 -11 -10   4    8.70   11.90
  11  10  -4  -19.10   11.90
  11  10  -4   -1.90   10.90
  10 -10  -4   35.00    7.60
  10 -10  -4   27.00    6.40
 -10 -10   4   37.00   11.30
  10  10  -4   41.40   11.20
  10  10  -4   60.29   12.30
  -9 -10   4   43.60   10.70
   9 -10  -4   41.00    6.40
   9  10  -4   60.89   11.10
   8 -10  -4   23.70    5.50
   8  10  -4   30.20    9.10
   7 -10  -4   38.30    6.00
   7  10  -4   54.89    9.10
   6 -10  -4  139.39   10.20
   6  10  -4  122.39   12.80
   6  10  -4  144.09   13.40
   5 -10  -4   22.10    5.10
   5  10  -4   17.10    6.70
   5  10  -4   11.90    6.50
  -4 -10   4   73.49    8.40
   4 -10  -4   61.59    6.60
   4  10  -4   66.89    7.90
  -4  10   4   74.99    5.70
  -4  10   4   74.39    5.90
   3 -10  -4  115.79   10.10
  -3 -10   4  141.19   11.50
  -3  10   4  133.79    8.50
   3  10  -4  135.59   10.60
  -2 -10   4    6.50    5.40
   2 -10  -4   -0.60    4.60
   2  10  -4   -3.60    4.90
   2  10  -4    1.40    4.60
  -2  10   4    2.00    4.10
   1 -10  -4   -2.40    4.70
  -1 -10   4    8.90    4.90
  -1 -10   4   -3.50    4.50
   1  10  -4    3.30    4.10
   1  10  -4   -1.70    4.00
  -1  10   4   -5.20    4.40
   0 -10   4  100.09    9.10
   0 -10   4   79.29    8.90
   0 -10  -4   85.19    9.60
   0  10   4   83.09    8.70
   0  10  -4   85.49    7.00
   0  10  -4   77.29    7.00
  -1 -10  -4  127.69   11.20
   1 -10   4  110.89    9.10
   1 -10   4  119.79    8.80
  -1  10  -4  115.39    5.80
  -1  10  -4  114.79    5.70
  -2 -10  -4   -4.30    5.60
   2 -10   4    2.20    3.90
   2 -10   4    6.60    4.00
   2  10   4   12.90    5.60
   3 -10   4   -3.10    3.50
  -3 -10  -4    4.90    6.20
   3 -10   4    0.40    3.50
   3  10   4   11.40    6.20
   4 -10   4    4.20    3.40
   4 -10   4    4.10    3.40
  -4 -10  -4    6.70    7.60
   4  10   4    0.60    6.40
   5 -10   4    0.20    2.90
   5 -10   4    1.00    3.00
  -5 -10  -4    7.20    7.30
   5  10   4    1.70    8.20
  -6 -10  -4   16.80    8.00
   6 -10   4   20.40    3.20
   6 -10   4   13.60    3.00
   6  10   4   25.50    8.50
   7 -10   4    2.10    2.40
   7 -10   4    6.00    2.50
   7  10   4   -1.00    8.20
   8 -10   4   95.69    4.90
  -8 -10  -4   50.79   11.40
   8 -10   4   88.89    4.70
   8  10   4   93.59   12.60
  -9 -10  -4    9.30   10.90
   9  10   4   -7.20   10.20
 -10 -10  -4    7.00   12.20
  10  10   4    5.10   12.10
  10 -11  -4   25.00    7.60
 -10 -11   4   10.80   11.90
  10 -11  -4   19.80    6.60
  10  11  -4   12.90   11.80
  10  11  -4   18.60   10.90
   9 -11  -4    9.30    5.80
  -9 -11   4   -2.90    9.50
   9  11  -4   27.70   11.00
   9  11  -4    1.50    8.70
  -8 -11   4  182.08   17.70
   8 -11  -4  150.98   11.60
   8  11  -4  141.89   15.70
   8  11  -4  129.89   13.60
   7 -11  -4   30.40    6.10
   7  11  -4   21.90    8.90
   6 -11  -4   68.39    7.30
   6  11  -4   66.19    9.50
   6  11  -4   89.19   10.20
   5 -11  -4    7.70    5.20
   5  11  -4   13.30    7.00
   4 -11  -4   17.70    5.70
  -4 -11   4   17.00    7.60
   4  11  -4   19.50    6.70
   4  11  -4   15.70    6.80
  -4  11   4   20.50    3.30
  -4  11   4   19.20    3.40
  -3 -11   4   11.30    6.60
   3 -11  -4   29.50    6.20
   3  11  -4   29.90    5.50
   3  11  -4   17.90    6.60
  -3  11   4   17.10    4.60
  -2 -11   4   53.09    7.70
   2 -11  -4   48.80    6.90
  -2  11   4   53.79    6.00
   2  11  -4   55.59    6.70
   2  11  -4   57.99    6.90
  -1 -11   4   14.00    5.70
   1 -11  -4   14.40    6.10
   1  11  -4   12.60    4.80
   1  11  -4   15.90    4.80
  -1  11   4    9.30    5.20
   0 -11   4  116.49   10.50
   0 -11  -4  124.89   11.40
   0  11  -4  108.99    8.00
   0  11  -4  103.99    7.70
   0  11   4   79.09    9.00
   1 -11   4    4.60    5.10
  -1 -11  -4    2.70    6.20
   1 -11   4    2.30    4.70
  -1  11  -4    8.40    3.50
  -1  11  -4    4.90    2.30
   2 -11   4  248.58   12.90
   2 -11   4  268.47   12.90
   2  11   4  265.97   15.00
   3 -11   4   52.99    5.70
   3 -11   4   43.90    5.40
   3  11   4   51.19    8.30
   4 -11   4  217.28   10.80
   4 -11   4  224.88   10.90
   4  11   4  166.48   17.50
   5 -11   4    4.10    3.60
   5 -11   4    3.20    3.60
   5  11   4    7.40    7.40
   6 -11   4  123.59    7.70
   6 -11   4  125.59    7.70
   6  11   4  136.19   15.10
  -7 -11  -4   59.49   10.70
   7 -11   4   36.70    3.90
   7  11   4   47.60   10.70
  -8 -11  -4   82.29   12.60
   8 -11   4   88.09    5.60
   8  11   4   84.49   13.00
   9 -11   4   -3.20    2.00
  -9 -11  -4   -8.20   11.80
   9  11   4   15.70   11.10
 -10 -12   4  -10.10   12.40
  10 -12  -4   -9.00    6.50
  10  12  -4   -7.10   10.70
  10  12  -4    4.90   12.20
   9 -12  -4   44.70    7.50
  -9 -12   4   42.50   12.60
   9  12  -4   67.99   13.00
   9  12  -4   67.39   11.80
  -8 -12   4   23.90   10.90
   8 -12  -4   44.60    7.30
   8  12  -4   45.20   10.90
   8  12  -4   47.60   10.60
  -7 -12   4   12.60    9.20
   7 -12  -4   15.20    6.30
   7  12  -4    8.70    8.90
   7  12  -4   31.50    9.10
   6 -12  -4   16.20    6.00
   6  12  -4    6.90    8.10
   5 -12  -4  108.09   11.20
   5  12  -4  130.19   13.50
   5  12  -4  112.89   13.20
   4 -12  -4    7.20    5.90
  -4 -12   4    2.50    7.10
   4  12  -4   -0.90    6.80
  -4  12   4    1.80    2.90
   4  12  -4    4.00    6.50
  -4  12   4   -0.50    3.00
   3 -12  -4   50.89    7.40
  -3 -12   4   64.09    8.80
  -3  12   4   43.80    5.50
   3  12  -4   55.19    8.00
   3  12  -4   57.69    7.90
  -3  12   4   55.49    5.80
   2 -12  -4   35.80    7.10
  -2 -12   4   40.80    8.00
   2  12  -4   35.60    6.80
  -2  12   4   42.30    6.30
  -1 -12   4  189.58   13.10
   1 -12  -4  160.18   13.90
   1  12  -4  192.88   11.80
   1  12  -4  188.08   11.40
   0 -12   4    3.80    5.90
   0  12  -4    6.70    4.30
   0  12  -4   10.80    4.30
   1 -12   4  114.09   11.00
  -1 -12  -4  107.09   12.30
   1  12   4  111.39   11.00
  -1  12  -4  112.19    5.60
  -1  12  -4   97.49    5.50
   2 -12   4    7.40    5.20
  -2 -12  -4    8.00    7.30
   2  12   4    4.90    6.80
   3 -12   4   31.30    5.60
   3  12   4   27.30   13.00
   4 -12   4   11.00    4.80
   4  12   4   18.60    8.10
  -5 -12  -4   19.40    8.60
   5 -12   4    3.90    4.30
   5  12   4   14.90    8.20
  -6 -12  -4   -4.10    9.40
   6 -12   4   12.10    4.20
   6  12   4    4.10    8.60
   7 -12   4    1.20    3.70
  -7 -12  -4   17.90   10.50
   7  12   4    9.70    9.70
   8 -12   4   -1.30    3.40
  -8 -12  -4   10.10   11.40
   8  12   4    8.50   11.20
   9 -13  -4   -5.60    6.90
  -9 -13   4  -14.30   11.90
   9  13  -4   14.80   11.50
   9  13  -4  -12.60   12.00
  -8 -13   4   -1.30   11.20
   8 -13  -4   14.10    7.10
   8  13  -4   -4.40    9.70
   8  13  -4   16.80   11.20
  -7 -13   4   53.19   11.30
   7 -13  -4   21.00    7.00
   7  13  -4   12.10    9.30
   7  13  -4    2.00   10.30
   6 -13  -4   82.09    9.00
   6  13  -4   74.89   11.10
   6  13  -4  123.89   14.30
  -5 -13   4   12.40    8.80
   5 -13  -4    6.40    6.60
   5  13  -4    4.10    7.50
   4 -13  -4   12.10    6.70
  -4 -13   4   -6.00    7.70
   4  13  -4    2.70    7.30
   4  13  -4   -5.80    7.10
  -4  13   4   -2.60    2.50
  -4  13   4   -1.00    3.00
  -3 -13   4    6.90    7.70
   3 -13  -4   19.40   11.70
  -3  13   4    9.10    4.90
   3  13  -4    9.90    7.10
   3  13  -4    9.90    7.30
  -3  13   4   12.70    4.90
  -2 -13   4   26.00    8.00
   2 -13  -4   21.10    7.50
   2  13  -4   40.00    6.30
   2  13  -4   30.00    6.90
  -2  13   4   29.60    6.20
  -2  13   4   22.90    5.90
  -1 -13   4   87.49   11.80
   1 -13  -4   83.89    9.80
   1  13  -4  105.09    9.90
   1  13  -4   89.79   10.60
  -1  13   4   98.19   10.80
   0 -13   4   87.39    9.10
   0 -13  -4   90.29   10.20
   0  13  -4   93.39    8.40
   0  13  -4   98.59    8.60
   0  13   4   82.89    8.80
  -1 -13  -4    1.50    7.30
   1 -13   4   14.60    6.50
   1  13   4    8.00    7.00
  -1  13  -4   22.30    2.50
  -2 -13  -4   -1.60    7.40
   2 -13   4   -1.60    5.50
   3 -13   4   31.00    6.50
   3  13   4   49.50    9.50
   4 -13   4    5.70    5.30
   4  13   4    5.20    8.00
   5 -13   4   42.80    6.10
  -5 -13  -4   53.79   11.50
   5  13   4   46.40   10.20
   6 -13   4   51.59    6.00
  -6 -13  -4   34.90   11.50
   6  13   4   34.70   10.80
  -7 -13  -4   40.80   12.90
   7 -13   4   43.50    5.60
   7  13   4   48.50   11.70
   8 -13   4   -1.90    4.30
  -8 -13  -4   -0.50   12.70
   8  13   4   11.10   12.00
   8  13   4   -7.60   12.30
   8 -14  -4   19.10    8.00
  -8 -14   4   26.10   13.10
   8  14  -4   11.20   10.90
   8  14  -4   16.30   12.40
   7 -14  -4   18.20    7.90
  -7 -14   4    1.50   11.30
   7  14  -4   14.10   10.10
   7  14  -4    0.60   10.90
  -6 -14   4   55.89   12.00
   6 -14  -4   37.60    8.20
   6  14  -4   31.30   10.40
   6  14  -4   39.10   10.50
   5 -14  -4   23.30    7.80
  -5 -14   4   24.00   10.50
   5  14  -4   11.90    8.90
   4 -14  -4   48.70    8.60
  -4 -14   4   50.09   10.50
  -4  14   4   54.49    4.90
   4  14  -4   41.30    9.20
   4  14  -4   46.70   10.00
  -3 -14   4   33.90    9.10
   3 -14  -4   22.40    7.90
  -3  14   4   20.00    5.50
   3  14  -4   23.60    8.50
   3  14  -4   16.20    8.20
  -3  14   4   21.70    5.20
  -2 -14   4   26.00    8.80
   2 -14  -4   43.00    8.90
  -2  14   4   41.00    6.80
  -2  14   4   37.10    6.60
   2  14  -4   37.60    7.00
   2  14  -4   50.69    8.10
  -1 -14   4   68.19    9.70
   1 -14  -4   74.09   10.20
   1  14  -4   70.19    7.70
   1  14  -4   63.69    7.80
  -1  14   4   78.19    8.70
   0 -14  -4   -2.30    7.90
   0 -14   4   14.50    7.00
   0  14   4    8.80    6.80
   0  14  -4    9.20    5.10
   0  14  -4    2.20    4.30
   0  14   4    2.90    6.70
  -1 -14  -4   24.70    9.10
   1  14   4   14.20    7.40
   1  14   4    5.50    8.80
  -2 -14  -4    2.90    8.50
   2 -14   4    2.50    6.60
   2  14   4    3.00    8.20
   3 -14   4   24.80    6.80
  -3 -14  -4   12.40    9.40
   3  14   4   10.80    8.90
  -4 -14  -4   -2.60    9.20
   4 -14   4    3.80    7.00
   4  14   4  -15.30    8.10
  -5 -14  -4   -7.40   10.50
   5 -14   4    1.00    5.70
   5  14   4  -11.50    9.30
   5  14   4    0.20    9.30
   6 -14   4   -0.20    5.60
  -6 -14  -4   19.80   11.60
   6  14   4   25.20   11.20
   6  14   4    8.70   10.60
   7 -14   4    5.10    5.60
  -7 -14  -4    3.70   12.80
   7  14   4    4.60   12.20
   7  14   4   -0.60   11.60
   7 -15  -4   -2.80    8.30
  -7 -15   4    6.00   12.50
   7  15  -4   -9.50   11.70
   7  15  -4    9.70   10.90
   6 -15  -4   10.10    8.40
  -6 -15   4   24.40   12.10
   6  15  -4   43.20   12.20
   6  15  -4   -2.90    9.60
  -5 -15   4   48.60   12.30
   5 -15  -4   19.60    8.40
   5  15  -4   60.09   11.40
   5  15  -4   44.60   10.50
   4 -15  -4   17.50    8.40
  -4 -15   4   11.80   10.30
   4  15  -4    3.00    9.70
  -3 -15   4   53.19   11.00
   3 -15  -4   64.39   10.10
   3  15  -4   74.69   10.40
  -3  15   4   56.19    6.40
  -3  15   4   60.09    6.50
  -2 -15   4   52.59   10.60
   2 -15  -4   46.80    9.60
   2  15  -4   49.80    8.40
  -2  15   4   42.00    7.30
   2  15  -4   52.19    9.00
  -1 -15   4   27.10    9.30
   1 -15  -4    4.50    8.70
  -1  15   4   10.00    7.00
  -1  15   4    3.40    7.00
   1  15  -4    1.10    6.50
   0 -15   4  206.38   17.60
   0 -15  -4  247.38   18.00
   0  15   4  234.28   20.70
   0  15  -4  240.08   12.10
   0  15  -4  210.58   12.30
   0  15   4  242.28   16.60
  -1 -15  -4   59.39   11.50
   1 -15   4   55.89    9.20
   1  15   4   59.19    9.40
   1  15   4   54.39    9.80
  -2 -15  -4  -16.30    8.90
   2 -15   4    2.20    7.10
   2  15   4   -3.10    8.80
  -3 -15  -4   31.10   11.60
   3  15   4   18.80    9.40
   3  15   4   23.50   10.00
   4 -15   4   37.00    7.90
  -4 -15  -4   17.70   11.50
   4  15   4   37.30   10.70
   4  15   4   23.10   10.40
  -5 -15  -4    9.70   12.80
   5 -15   4   38.30    7.70
   5  15   4   42.10   12.00
   5  15   4   47.30   12.00
  -6 -15  -4   27.20   14.60
   6 -15   4   28.00    7.40
   6  15   4   33.40   12.80
   6  15   4   21.80   12.60
   5 -16  -4   32.40   10.10
  -5 -16   4   10.60   12.60
   5  16  -4   31.80   11.70
   5  16  -4   29.40   11.70
  -4 -16   4   -0.50   11.10
   4 -16  -4   -0.90    9.20
   4  16  -4   -4.90   10.30
   4  16  -4   12.20   10.30
  -3 -16   4    3.50   10.20
   3 -16  -4   17.30    9.10
   3  16  -4   -2.10    8.60
   3  16  -4    0.70    8.80
  -3  16   4   -4.10    5.20
  -3  16   4   -5.20    4.80
   2 -16  -4   28.70   10.10
  -2 -16   4   -7.40    9.40
  -2  16   4   -3.80    6.60
   2  16  -4   -6.00    8.10
   2  16  -4   16.80    8.00
   1 -16  -4   -3.30    9.40
  -1 -16   4   -6.50    9.10
   1  16  -4   -1.80    7.00
  -1  16   4    2.60    7.80
  -1  16   4   -8.00    7.30
   0 -16   4   10.60    9.10
   0 -16  -4   13.30   10.20
   0  16  -4    3.10    4.90
   0  16   4   -3.40   11.60
   0  16   4   -0.50    8.10
   0  16  -4    3.40    5.00
   1 -16   4    8.40    9.00
  -1 -16  -4   13.50   11.00
   1  16   4   23.70    9.70
   2 -16   4   -9.40    7.90
  -2 -16  -4  -20.10   10.40
   2  16   4   17.90   10.30
   2  16   4    3.30    9.10
  -3 -16  -4   16.10   12.30
   3 -16   4   -3.80    8.30
   3  16   4   -0.70   10.50
   3  16   4  -13.00    9.90
  -4 -16  -4  -17.40   12.20
   4 -16   4   -9.30    7.70
   4  16   4   24.80   11.10
   4  16   4   -1.90   11.40
   3 -17  -4   19.20   10.90
  -3 -17   4    5.40   12.00
  -3  17   4    5.90    4.40
  -3  17   4   -1.80    5.10
   3  17  -4    1.60   10.10
   2 -17  -4   64.39   12.30
  -2 -17   4   53.39   12.60
  -2  17   4   74.79    8.90
   2  17  -4   71.69   10.50
   2  17  -4   61.39   10.90
   1 -17  -4   41.80   12.20
  -1 -17   4   31.10   12.10
   1  17  -4   33.10    8.30
  -1  17   4   42.90    9.40
  -1  17   4   43.40    9.80
   0 -17   4   66.99   12.90
   0 -17  -4   72.89   13.80
   0  17  -4   62.29    6.20
   0  17  -4   58.09    5.60
   0  17   4   58.19   11.00
   0  17   4   71.69   11.30
  -1 -17  -4    2.10   11.90
   1 -17   4   22.70   10.40
   1  17   4    4.60   10.40
   1  17   4   23.50   10.90
  -2 -17  -4   20.50   13.70
   2 -17   4   43.20   11.50
   2  17   4   42.40   12.10
   2  17   4   30.60   11.80
  13   0  -5   39.60   12.20
  13   0  -5   27.20    9.90
  12   0  -5   15.90    8.30
  12   0  -5   18.80   11.30
  11   0  -5   -1.40    7.40
  10   0  -5   -3.90    6.00
  -9   0   5  379.86   16.30
   9   0  -5  387.26   18.10
   9   0  -5  400.96   18.00
  -8   0   5    7.00    4.30
   8   0  -5   -6.60    4.80
   8   0  -5   -8.90    4.50
  -7   0   5  399.46   15.70
   7   0  -5  396.26   16.50
  -7   0   5  383.56   16.10
   7   0  -5  412.66   17.10
  -6   0   5   -3.90    3.80
  -6   0   5    3.70    3.50
   6   0  -5   -0.60    3.70
   6   0  -5   -4.90    3.70
  -5   0   5  268.97   12.00
   5   0  -5  289.67   12.40
  -5   0   5  255.97   11.60
   5   0  -5  282.17   12.20
   4   0  -5   -0.40    3.50
   4   0  -5    0.10    3.50
  -4   0   5   -4.60    3.50
  -4   0   5   -1.40    3.30
   3   0  -5   -0.40    3.00
   3   0  -5   -1.00    3.30
  -3   0   5    1.90    3.30
  -3   0   5    1.10    3.40
  -2   0   5   -1.50    3.00
  -2   0   5   -1.00    3.40
   2   0  -5   -0.20    3.20
   2   0  -5   -0.70    3.40
   1   0  -5    7.90    3.30
  -1   0   5    8.50    3.60
   1   0  -5   10.50    3.40
  -1   0   5    6.60    3.40
   0   0  -5   -3.20    3.00
   0   0   5   -1.30    3.00
   0   0  -5    1.70    2.90
   1   0   5   15.00    3.40
  -1   0  -5   10.20    3.30
  -1   0  -5   16.00    3.10
  -2   0  -5   -4.10    2.40
  -2   0  -5   -1.00    2.70
   2   0   5    0.90    2.80
  -3   0  -5   45.60    4.80
  -3   0  -5   49.50    4.60
   3   0   5   39.60    4.10
   4   0   5    5.90    3.20
  -4   0  -5    2.50    2.20
  -4   0  -5   -1.70    2.40
  -5   0  -5   22.90    2.50
   5   0   5   27.30    4.00
  -5   0  -5   21.40    2.50
   6   0   5    1.00    3.60
   7   0   5    2.80    4.30
   8   0   5   -5.30    4.60
   9   0   5   38.30    6.70
  11   0   5   19.20    8.40
  13  -1  -5   -6.60    8.80
  13  -1  -5   -0.20   10.90
  13   1  -5    2.80    9.30
  13   1  -5   25.70   11.10
  12  -1  -5   -3.80    8.80
  12  -1  -5   -4.00    7.30
  12   1  -5   12.30    9.30
  12   1  -5    7.50    8.60
  11  -1  -5   20.00    7.20
 -11  -1   5   11.70    5.80
  11  -1  -5   21.30    7.90
  11   1  -5   16.70    7.80
  11   1  -5   11.70    7.90
  10  -1  -5    5.10    6.00
 -10  -1   5    2.50    5.20
  10   1  -5    7.20    6.50
  10   1  -5    4.30    7.10
   9  -1  -5   13.10    5.80
  -9  -1   5   18.30    5.40
   9  -1  -5   14.60    5.40
   9   1  -5    9.30    5.80
  -8  -1   5  114.59    9.30
   8  -1  -5  118.49    9.50
   8  -1  -5   99.49    9.70
   8   1  -5   97.19    8.70
   8   1  -5  108.19   10.40
   7  -1  -5   -1.70    3.90
  -7  -1   5   -0.10    4.20
   7  -1  -5    3.50    4.10
   7   1  -5    2.70    4.50
  -7   1   5    4.30    3.60
   7   1  -5   -3.70    4.40
  -6  -1   5    9.30    4.00
   6  -1  -5    5.00    3.90
  -6  -1   5    4.30    3.90
   6  -1  -5    3.90    3.80
   6   1  -5   -0.50    4.10
   6   1  -5    4.90    4.20
  -6   1   5    4.00    3.40
   5  -1  -5    4.90    3.70
  -5  -1   5    1.20    3.90
   5  -1  -5    8.70    4.10
  -5  -1   5    6.90    3.90
   5   1  -5    1.50    3.80
  -5   1   5    6.00    3.60
   5   1  -5    1.90    3.90
  -4  -1   5  577.54   21.00
  -4  -1   5  590.24   21.00
   4  -1  -5  574.64   20.70
   4  -1  -5  590.64   21.10
   4   1  -5  579.74   21.10
  -4   1   5  569.24   20.40
   4   1  -5  582.84   21.00
  -3  -1   5   -2.70    3.50
   3  -1  -5   -1.30    3.60
   3  -1  -5   -0.80    3.20
  -3  -1   5    1.00    3.50
  -3   1   5    0.20    3.10
   3   1  -5   -2.30    3.50
   3   1  -5    2.20    3.40
   2  -1  -5   68.49    6.10
  -2  -1   5   67.39    6.10
  -2  -1   5   61.49    6.30
   2  -1  -5   66.39    6.40
  -2   1   5   58.29    5.90
   2   1  -5   75.29    6.20
   2   1  -5   54.99    6.10
   1  -1  -5  265.97   11.40
  -1  -1   5  261.17   11.00
  -1  -1   5  274.07   11.20
   1  -1  -5  282.37   11.20
  -1   1   5  270.97   11.30
   1   1  -5  266.37   10.90
   1   1  -5  264.37   11.00
   0  -1   5    0.10    3.00
   0  -1   5    2.80    3.10
   0  -1  -5    0.70    3.40
   0  -1  -5    1.50    3.10
   0   1  -5    0.70    3.00
   0   1   5    5.40    3.30
   0   1  -5   -0.50    2.80
   1  -1   5   65.99    5.30
  -1  -1  -5   55.79    5.80
   1  -1   5   59.69    5.50
  -1  -1  -5   60.99    5.90
   1   1   5   65.99    5.90
  -1   1  -5   70.39    5.10
  -1   1  -5   67.09    5.10
   2  -1   5    0.70    2.70
  -2  -1  -5   -2.00    3.00
   2   1   5   -0.50    3.20
  -2   1  -5   -0.20    2.30
  -2   1  -5   -0.10    2.10
  -3  -1  -5  114.59    6.70
   3  -1   5  117.59    6.50
   3   1   5  115.69    7.10
  -3   1  -5  105.99    5.10
  -3   1  -5  114.49    5.30
   4  -1   5  278.57   11.00
  -4  -1  -5  270.27   11.00
   4   1   5  269.77   12.00
   5  -1   5  348.27   13.50
  -5  -1  -5  343.77   13.20
   5   1   5  355.26   14.20
  -6  -1  -5  225.78    9.70
   6  -1   5  226.48   10.70
  -6  -1  -5  235.48    9.70
   6   1   5  239.38   11.70
  -7  -1  -5   78.79    5.30
  -7  -1  -5   79.39    5.10
   7  -1   5   72.19    7.60
   7   1   5   86.39    8.80
   8  -1   5  127.69    9.90
   8   1   5  140.89   11.10
   9  -1   5   19.70    5.80
  10  -1   5  116.29   11.30
  10   1   5  102.99   10.40
  11   1   5   14.00    8.70
  12  -1   5    1.90    9.20
  12   1   5   19.90   11.20
  13  -2  -5    0.80    8.30
  13  -2  -5   -0.60   13.20
  13   2  -5   10.80   10.40
  13   2  -5  -10.60   10.50
  12  -2  -5   70.19   11.20
 -12  -2   5   39.40    7.40
  12  -2  -5   37.80    8.80
  12   2  -5   51.09   10.30
  12   2  -5   82.19   11.40
 -11  -2   5   10.30    6.50
  11  -2  -5   18.60    7.00
  11   2  -5   22.60    8.90
  11   2  -5   16.40    8.10
  10  -2  -5   46.70    7.10
 -10  -2   5   38.70    7.00
  10   2  -5   53.09    8.80
  10   2  -5   30.90    9.30
   9  -2  -5   16.30    5.20
   9  -2  -5   25.20    5.80
  -9  -2   5   15.30    5.70
   9   2  -5   20.50    6.70
   8  -2  -5  256.37   12.90
   8  -2  -5  250.57   13.10
  -8  -2   5  269.67   14.00
   8   2  -5  285.97   15.10
   8   2  -5  337.37   15.00
  -7  -2   5    1.80    4.40
   7  -2  -5   -0.90    3.80
   7  -2  -5   -5.40    3.90
   7   2  -5    0.20    4.80
   7   2  -5    4.70    4.70
  -6  -2   5  399.46   16.10
   6  -2  -5  374.66   15.60
   6  -2  -5  386.76   15.50
  -6  -2   5  387.36   15.80
   6   2  -5  388.66   16.30
  -6   2   5  384.66   14.70
   6   2  -5  378.66   16.40
  -5  -2   5   48.30    5.50
   5  -2  -5   57.09    6.40
  -5  -2   5   60.79    7.00
   5  -2  -5   54.39    5.30
   5   2  -5   60.39    5.90
  -5   2   5   57.49    5.80
   5   2  -5   53.59    5.70
   4  -2  -5  108.29    7.60
  -4  -2   5  107.09    7.90
  -4  -2   5  118.49    7.80
   4  -2  -5  110.09    7.50
   4   2  -5  115.19    8.00
  -4   2   5   98.39    6.70
   4   2  -5  102.09    7.80
   3  -2  -5  145.59    8.20
  -3  -2   5  144.69    8.40
  -3  -2   5  139.89    8.50
   3  -2  -5  146.09    8.00
  -3   2   5  148.99    7.80
   3   2  -5  139.49    8.30
   3   2  -5  141.79    8.40
   2  -2  -5    0.10    3.60
   2  -2  -5    2.50    3.30
  -2  -2   5    4.40    3.60
  -2  -2   5    5.40    3.60
  -2   2   5    3.00    3.40
   2   2  -5    5.30    3.40
   2   2  -5    5.00    3.40
  -1  -2   5   18.20    3.70
  -1  -2   5   15.00    3.50
   1  -2  -5   15.60    3.60
   1   2  -5   12.60    3.30
  -1   2   5   24.10    4.10
   1   2  -5   14.80    3.60
   0  -2   5    4.20    3.00
   0  -2   5    3.40    3.10
   0  -2  -5   -0.70    3.40
   0   2   5   -1.60    3.20
   0   2  -5    5.10    2.80
   0   2  -5    2.10    2.80
   1  -2   5  430.96   15.30
  -1  -2  -5  428.56   16.10
   1  -2   5  425.86   15.50
  -1   2  -5  441.26   15.00
   1   2   5  441.56   16.30
  -1   2  -5  433.66   15.00
   2  -2   5  256.07   10.10
   2  -2   5  255.57   10.00
  -2  -2  -5  256.37   10.80
  -2   2  -5  241.28    9.00
   2   2   5  257.57   11.40
  -2   2  -5  252.67    9.00
  -3  -2  -5   17.00    3.70
   3  -2   5   10.50    2.80
   3  -2   5   10.70    2.70
   3   2   5   10.70    3.90
  -4  -2  -5   79.99    6.80
   4  -2   5   82.29    5.50
   4   2   5   82.49    7.60
   5  -2   5    4.30    2.70
  -5  -2  -5    0.70    3.30
   5   2   5   -1.10    3.80
   6  -2   5  245.98   10.50
  -6  -2  -5  243.38   11.20
   6   2   5  238.38   12.50
   7  -2   5    2.00    3.60
  -7  -2  -5   -0.60    3.60
   7   2   5   11.40    5.40
  -8  -2  -5   33.30    4.20
   8  -2   5   35.30    5.10
  -9  -2  -5   48.40    4.90
   9  -2   5   47.50    6.20
  -9  -2  -5   45.10    5.10
  10  -2   5    7.30    6.00
  10   2   5   12.50    7.60
  11   2   5    5.90   10.90
  12  -2   5   28.40    9.20
  12   2   5   48.40   12.10
 -13  -3   5   -6.60    7.80
  13  -3  -5  -13.90   19.20
  13  -3  -5    8.60    8.70
  13   3  -5   -0.10   10.50
  13   3  -5  -13.00   10.30
  12  -3  -5   35.80    9.60
 -12  -3   5   35.50    8.50
  12  -3  -5   57.99   14.50
  12   3  -5   40.80   10.70
  12   3  -5   38.70   10.50
 -11  -3   5   26.50    7.70
  11  -3  -5   21.00    6.90
  11   3  -5   26.60    8.90
  11   3  -5   41.40    9.40
  10  -3  -5   81.59    8.60
 -10  -3   5  111.09   12.00
  10  -3  -5  103.89   10.70
  10   3  -5   88.99   10.40
  10   3  -5   98.49   10.60
  -9  -3   5  530.75   22.20
   9  -3  -5  539.15   21.40
   9  -3  -5  498.75   21.10
   9   3  -5  536.55   23.40
   9   3  -5  540.75   23.50
   8  -3  -5  186.08   11.10
   8  -3  -5  184.38   11.20
  -8  -3   5  178.18   11.70
   8   3  -5  200.38   12.70
  -7  -3   5   32.90    6.00
   7  -3  -5   21.20    4.50
   7  -3  -5   31.60    5.10
   7   3  -5   37.50    6.30
   7   3  -5   27.20    6.00
   6  -3  -5   35.90    4.90
  -6  -3   5   32.80    5.40
   6  -3  -5   31.40    4.70
  -6  -3   5   32.60    5.40
   6   3  -5   33.80    5.80
  -6   3   5   30.00    3.70
   6   3  -5   29.80    5.50
  -5  -3   5  677.33   24.60
   5  -3  -5  665.83   23.60
  -5  -3   5  651.13   24.50
   5  -3  -5  686.93   24.00
  -5   3   5  683.53   23.10
   5   3  -5  661.83   24.50
   5   3  -5  689.13   24.70
  -4  -3   5   -0.30    3.70
   4  -3  -5   -0.80    3.30
  -4  -3   5   -6.40    3.80
   4  -3  -5    0.70    3.60
   4   3  -5   -2.80    3.80
   4   3  -5    2.50    3.90
  -4   3   5    2.50    3.10
   3  -3  -5  831.62   28.30
  -3  -3   5  844.32   28.90
  -3  -3   5  837.72   28.70
  -3   3   5  828.62   28.10
   3   3  -5  816.02   28.60
   3   3  -5  848.82   28.70
   2  -3  -5  446.26   16.40
  -2  -3   5  437.56   16.50
  -2  -3   5  446.06   16.60
   2   3  -5  433.46   16.30
  -2   3   5  440.66   16.30
   2   3  -5  419.96   16.40
  -1  -3   5  194.38    9.00
   1  -3  -5  190.18    9.30
  -1  -3   5  197.38    9.40
  -1   3   5  180.08    9.30
   1   3  -5  185.98    8.70
   1   3  -5  182.88    9.10
   0  -3   5   53.89    5.70
   0  -3   5   45.70    4.20
   0  -3  -5   40.50    4.80
   0   3  -5   46.50    4.80
   0   3   5   44.10    4.80
   0   3  -5   52.09    5.00
  -1  -3  -5   84.99    7.00
   1  -3   5   80.69    5.80
   1  -3   5  109.29    6.10
  -1   3  -5   80.69    5.00
   1   3   5   84.69    7.20
  -1   3  -5   93.39    5.00
  -2  -3  -5  255.27   11.40
   2  -3   5  260.97   10.10
   2  -3   5  258.07   10.00
   2   3   5  251.37   11.50
  -3  -3  -5    2.60    3.70
   3  -3   5    5.80    2.40
   3  -3   5    3.40    2.20
   3   3   5    2.90    3.80
   4  -3   5    4.70    2.40
  -4  -3  -5   -0.70    3.80
   4  -3   5    4.20    2.20
   4   3   5    2.20    4.10
  -5  -3  -5  525.45   20.10
   5  -3   5  536.35   18.30
   5   3   5  545.85   20.90
  -6  -3  -5   26.70    5.00
   6  -3   5   39.30    3.80
   6   3   5   36.20    5.90
   8  -3   5    4.70    3.90
  -8  -3  -5    4.50    4.70
   9  -3   5   75.99    8.30
  -9  -3  -5   46.10    5.70
   9   3   5   83.49    9.70
 -10  -3  -5   27.80    4.20
  10  -3   5   45.40    6.50
  10   3   5   62.59   11.60
  11  -3   5   36.10    7.30
  11   3   5   22.50   10.40
  13  -4  -5   17.10   10.80
  13  -4  -5   -5.60    8.00
 -13  -4   5   -2.30    9.00
  13   4  -5   16.90   11.40
  13   4  -5   10.20   11.00
 -12  -4   5   32.10    9.10
  12  -4  -5   16.60    8.60
  12   4  -5   14.80   10.50
  12   4  -5    8.10   10.20
  11  -4  -5  147.59   12.30
 -11  -4   5  136.19   13.90
  11   4  -5   98.79   11.90
  11   4  -5  131.19   14.90
 -10  -4   5   17.50    7.20
  10  -4  -5   21.70    6.50
  10  -4  -5   14.90    5.70
  10   4  -5   12.20    7.90
  10   4  -5   13.40    8.40
  -9  -4   5   16.60    6.70
   9  -4  -5   31.00    6.00
   9  -4  -5   23.80    5.50
   9   4  -5   30.20    9.10
   9   4  -5   33.90    7.80
  -8  -4   5   78.29    8.30
   8  -4  -5   89.99    8.70
   8  -4  -5   85.09    8.90
   8   4  -5   99.89   10.50
   8   4  -5   97.09   11.10
   7  -4  -5  276.07   12.90
  -7  -4   5  247.58   14.00
   7  -4  -5  262.57   12.60
   7   4  -5  273.67   14.50
   7   4  -5  291.17   13.90
  -6  -4   5    0.00    4.60
   6  -4  -5    1.10    3.50
   6  -4  -5   -2.00    3.70
  -6  -4   5   -3.80    4.50
  -6   4   5    2.60    2.80
   6   4  -5   -1.90    4.30
   6   4  -5    5.90    5.10
   5  -4  -5  158.28    9.30
  -5  -4   5  164.38   10.00
  -5  -4   5  161.98   10.40
   5  -4  -5  162.68    9.10
  -5   4   5  147.69    8.00
   5   4  -5  174.58   10.20
   5   4  -5  156.28   10.10
   4  -4  -5    3.30    3.50
  -4  -4   5   -0.10    4.00
  -4  -4   5    3.50    4.30
   4   4  -5    0.80    3.90
  -4   4   5    3.50    3.10
   4   4  -5   -5.60    4.00
  -3  -4   5 2231.78   71.69
   3  -4  -5 2222.98   71.29
  -3  -4   5 2219.98   71.69
   3   4  -5 2226.48   71.59
  -3   4   5 2193.78   70.89
   3   4  -5 2320.37   71.69
   2  -4  -5  466.45   17.90
  -2  -4   5  485.05   18.10
  -2  -4   5  499.25   18.30
   2   4  -5  481.25   17.80
  -2   4   5  496.95   17.80
   2   4  -5  461.95   17.80
  -1  -4   5 3101.59   96.49
  -1  -4   5 3007.30   96.39
   1  -4  -5 3169.78   96.89
   1   4  -5 3053.29   96.19
  -1   4   5 3030.80   96.59
   1   4  -5 3026.10   96.19
   0  -4  -5    5.60    3.80
   0  -4   5    7.00    3.40
   0  -4   5    8.20    3.10
   0   4  -5    5.90    2.70
   0   4   5    3.00    3.50
   0   4  -5   10.10    2.90
   1  -4   5 3395.46  107.59
  -1  -4  -5 3492.65  108.79
   1  -4   5 3458.55  107.69
   1   4   5 3502.05  108.89
  -1   4  -5 3444.66  106.89
  -1   4  -5 3403.66  106.99
   2  -4   5   90.09    5.60
  -2  -4  -5   94.49    7.70
   2  -4   5   86.89    5.50
   2   4   5   92.59    7.60
   3  -4   5   70.49    4.60
  -3  -4  -5   54.09    5.80
   3  -4   5   58.79    4.60
   3   4   5   69.49    7.30
   4  -4   5    0.50    2.10
  -4  -4  -5    1.90    4.00
   4  -4   5    3.50    2.10
   4   4   5    2.10    4.30
   5  -4   5  351.86   12.50
  -5  -4  -5  350.16   15.30
   5  -4   5  349.96   12.40
   5   4   5  342.97   15.60
   6  -4   5    6.40    2.50
  -6  -4  -5    2.20    4.90
  -7  -4  -5  204.68   12.60
   7  -4   5  207.18    9.40
   7   4   5  267.77   12.80
  -8  -4  -5   88.79   10.50
   8  -4   5  101.59    7.30
   8   4   5  117.09   11.60
  -9  -4  -5   39.10    6.70
   9  -4   5   60.19    5.60
   9   4   5   61.69    9.50
  10  -4   5   83.79    9.10
 -10  -4  -5   56.39    7.00
  10   4   5   78.89   11.00
  11  -4   5   12.10    6.10
 -11  -4  -5   16.30    5.00
  11   4   5   24.60   10.80
  13  -5  -5    2.10    9.70
  13  -5  -5    9.50    8.10
  13   5  -5  -13.70   11.10
  13   5  -5   -9.60   10.90
  12  -5  -5   20.50    8.70
  12  -5  -5   19.30    7.90
  12   5  -5   22.20   10.60
  12   5  -5   32.00   10.90
  11  -5  -5   -2.90    5.90
 -11  -5   5   -5.30    8.40
  11   5  -5   11.30    9.40
  11   5  -5    3.30    8.90
 -10  -5   5   17.30    8.00
  10  -5  -5   19.20    5.80
  10  -5  -5   31.80    6.70
  10   5  -5   33.20    8.90
  10   5  -5   15.00    8.60
  -9  -5   5    4.20    7.00
   9  -5  -5   14.70    5.60
   9  -5  -5    8.00    4.90
   9   5  -5   11.20    7.40
   9   5  -5    8.70    7.40
   8  -5  -5   89.29    9.20
   8  -5  -5   84.09    8.40
  -8  -5   5   79.49    8.70
   8   5  -5   78.99    9.10
   8   5  -5  100.59   11.00
   7  -5  -5   21.20    4.90
  -7  -5   5   17.70    6.30
   7  -5  -5   20.40    4.50
   7   5  -5   14.00    6.00
   6  -5  -5  184.18   10.40
  -6  -5   5  185.68   11.50
   6  -5  -5  195.48   10.20
  -6  -5   5  179.78   12.00
   6   5  -5  190.58   12.00
   6   5  -5  198.38   11.80
  -6   5   5  193.78    8.20
  -5  -5   5   27.00    5.50
   5  -5  -5   26.30    4.40
  -5  -5   5   35.10    5.70
  -5   5   5   29.60    3.70
   5   5  -5   28.30    5.50
   5   5  -5   24.10    5.30
   4  -5  -5   16.10    4.10
  -4  -5   5    9.60    4.60
  -4  -5   5    6.90    4.30
  -4   5   5   17.00    3.50
   4   5  -5   10.80    4.60
   4   5  -5   11.20    4.70
  -3  -5   5  711.33   25.30
   3  -5  -5  682.23   24.50
  -3  -5   5  697.03   25.10
   3   5  -5  715.63   25.10
  -3   5   5  710.03   24.30
   3   5  -5  679.83   24.90
  -2  -5   5  454.55   17.20
   2  -5  -5  442.66   17.10
  -2  -5   5  453.15   17.50
   2   5  -5  460.85   17.10
   2   5  -5  423.96   17.00
  -2   5   5  430.16   16.70
  -1  -5   5  233.78   10.80
  -1  -5   5  225.08   10.50
   1  -5  -5  218.08   11.10
   1   5  -5  230.18   10.20
  -1   5   5  217.98   10.80
   1   5  -5  229.18   10.30
   0  -5  -5  213.98   11.10
   0  -5   5  236.58   10.40
   0  -5   5  221.78   10.20
   0   5   5  225.18   11.10
   0   5  -5  237.98    9.60
   0   5  -5  232.88    9.60
  -1  -5  -5   20.30    4.80
   1  -5   5   29.10    3.50
   1  -5   5   24.70    3.40
  -1   5  -5   16.90    2.20
   1   5   5   25.10    4.70
  -1   5  -5   22.60    2.30
   2  -5   5  297.07   11.20
   2  -5   5  293.17   11.20
  -2  -5  -5  282.87   13.30
   2   5   5  304.17   13.30
   3  -5   5   35.00    4.00
   3  -5   5   29.00    2.90
  -3  -5  -5   32.20    5.30
   3   5   5   25.90    5.10
   4  -5   5   18.10    2.40
  -4  -5  -5   21.00    5.20
   4  -5   5   15.70    2.40
   4   5   5   14.50    5.00
  -5  -5  -5    8.70    5.20
   5  -5   5    4.30    2.20
   5  -5   5    7.50    2.10
   6  -5   5   49.90    4.30
  -6  -5  -5   52.99    7.00
   6   5   5   63.59    6.80
   7  -5   5   41.80    4.70
  -7  -5  -5   39.20    6.90
   7   5   5   54.79    8.10
  -8  -5  -5  133.59   12.20
   8  -5   5  116.79    7.10
   8   5   5  128.69   12.80
   9  -5   5   -5.70    3.50
  -9  -5  -5    3.60    6.40
   9   5   5   17.60    9.80
 -10  -5  -5   -1.00    6.90
  10  -5   5    8.20    4.60
  10   5   5   -9.50    9.00
 -11  -5  -5    3.40    7.10
  11  -5   5   -5.00    5.30
  11   5   5   15.00   10.80
  13  -6  -5   -1.60    9.50
  13  -6  -5   -3.30    7.80
  13   6  -5    2.80   11.60
  13   6  -5   -8.50   12.60
 -12  -6   5    2.50   10.20
  12  -6  -5   13.40    7.20
  12   6  -5   -1.50   10.60
  12   6  -5   10.70   10.00
 -11  -6   5   14.30    9.50
  11  -6  -5   25.10    6.70
  11   6  -5   28.40    9.60
  11   6  -5   14.70    9.70
 -10  -6   5    5.50    8.60
  10  -6  -5    2.20    5.20
  10  -6  -5    2.40    5.90
  10   6  -5   -0.80    8.10
  10   6  -5    5.90    8.10
  -9  -6   5   55.69    8.70
   9  -6  -5   62.59    7.10
   9  -6  -5   60.59    6.70
   9   6  -5   57.39    9.10
   8  -6  -5    7.50    4.90
  -8  -6   5   -7.80    6.10
   8  -6  -5   -3.30    4.10
   8   6  -5    4.30    6.50
   7  -6  -5   51.99    6.10
  -7  -6   5   47.20    7.50
   7  -6  -5   48.00    5.70
   7   6  -5   59.59    7.90
   7   6  -5   56.29    7.70
   6  -6  -5  154.38    9.60
  -6  -6   5  176.78   12.00
  -6   6   5  160.28    7.00
   6   6  -5  168.98   11.60
   5  -6  -5  146.39    8.90
  -5  -6   5  145.99   10.60
  -5  -6   5  143.69   10.40
  -5   6   5  148.09    7.50
   5   6  -5  153.18   10.50
   5   6  -5  144.69   10.50
   4  -6  -5  289.87   12.60
  -4  -6   5  283.07   14.00
  -4  -6   5  278.47   13.80
  -4   6   5  303.67   11.90
   4   6  -5  298.17   13.70
   4   6  -5  285.87   13.70
  -3  -6   5  326.87   14.80
  -3  -6   5  342.87   14.70
   3  -6  -5  342.27   14.20
   3   6  -5  334.37   14.40
  -3   6   5  325.37   13.50
   3   6  -5  324.27   14.30
  -2  -6   5 1411.86   47.30
  -2  -6   5 1406.56   47.20
   2  -6  -5 1432.76   47.20
   2   6  -5 1435.46   47.00
   2   6  -5 1420.26   46.90
  -2   6   5 1475.25   46.90
   1  -6  -5    7.70    4.10
  -1  -6   5    8.00    4.00
  -1  -6   5    7.50    3.90
  -1   6   5   14.00    4.30
   1   6  -5    4.40    3.50
   1   6  -5    6.70    3.50
   0  -6   5 1284.07   42.00
   0  -6  -5 1287.77   42.90
   0  -6   5 1262.87   41.90
   0   6  -5 1266.37   41.20
   0   6   5 1276.07   42.70
   0   6  -5 1299.87   41.30
   1  -6   5   55.39    5.70
   1  -6   5   64.99    5.70
  -1  -6  -5   58.19    6.10
   1   6   5   51.29    5.90
  -1   6  -5   67.19    3.90
  -1   6  -5   61.29    4.00
   2  -6   5  452.85   16.00
   2  -6   5  435.06   15.90
  -2  -6  -5  465.65   18.60
   2   6   5  444.56   18.10
  -3  -6  -5  505.65   20.00
   3  -6   5  468.75   16.70
   3  -6   5  490.25   16.70
   3   6   5  481.25   19.70
   4  -6   5  430.36   15.40
  -4  -6  -5  439.86   19.00
   4  -6   5  441.06   15.40
   4   6   5  508.05   19.00
  -5  -6  -5    8.30    5.50
   5  -6   5    4.10    1.90
   5  -6   5    7.20    2.10
  -6  -6  -5    0.10    5.90
   6  -6   5    5.70    2.10
   6  -6   5   11.40    2.30
   6   6   5    1.50    6.20
  -7  -6  -5   43.20    7.50
   7  -6   5   36.60    4.10
   7   6   5   42.60    8.10
  -8  -6  -5   17.40    7.50
   8  -6   5   19.00    3.00
   9  -6   5   77.99    6.50
  -9  -6  -5   48.10    8.80
   9   6   5   84.89   11.00
 -10  -6  -5    2.80    8.00
  10  -6   5   -0.10    4.00
  10   6   5   -1.60    9.00
  11  -6   5   11.80    5.20
 -11  -6  -5    0.60    8.40
  11   6   5    4.40   11.60
  12  -7  -5    4.80    7.00
  12   7  -5    6.20   10.50
  12   7  -5    0.00   11.50
  11  -7  -5   10.60    6.40
  11   7  -5   12.60    9.80
  11   7  -5   14.20   10.60
 -10  -7   5   -4.60    8.30
  10  -7  -5   14.40    6.40
  10  -7  -5   -1.40    5.30
  10   7  -5    1.90    8.50
  10   7  -5   -3.60    8.10
   9  -7  -5    5.50    5.00
  -9  -7   5    4.80    7.40
   9  -7  -5    4.10    5.60
   9   7  -5   -9.10    7.30
   9   7  -5   11.40    7.80
  -8  -7   5    2.90    8.00
   8  -7  -5    0.80    5.00
   8  -7  -5    8.50    4.70
   8   7  -5   22.90    7.50
  -7  -7   5    8.10    6.30
   7  -7  -5    5.20    4.40
   7   7  -5    5.40    6.00
   7   7  -5    3.50    5.70
  -6  -7   5   64.99    7.80
   6  -7  -5   73.89    7.70
   6   7  -5   65.79    7.70
  -6   7   5   70.89    3.80
   6   7  -5   61.69    7.40
  -5  -7   5    5.50    5.30
   5  -7  -5   10.30    4.20
  -5   7   5   13.80    3.10
   5   7  -5    9.20    5.20
  -4  -7   5   -0.60    4.70
  -4  -7   5   -4.60    4.40
   4  -7  -5   -3.60    3.80
  -4   7   5   -1.20    3.10
   4   7  -5    0.70    4.50
   4   7  -5   -0.40    4.60
   3  -7  -5  165.78    9.90
  -3  -7   5  150.38   10.20
  -3  -7   5  153.28   10.30
   3   7  -5  161.38    9.80
   3   7  -5  164.88   10.40
  -3   7   5  162.88    9.10
  -2  -7   5   37.80    5.40
  -2  -7   5   47.80    5.80
   2  -7  -5   40.90    5.60
   2   7  -5   48.90    5.20
   2   7  -5   45.90    5.30
  -2   7   5   49.60    5.20
   1  -7  -5   33.10    5.20
  -1  -7   5   31.20    4.80
  -1  -7   5   32.50    4.90
   1   7  -5   26.60    4.20
  -1   7   5   31.30    5.10
   1   7  -5   30.20    4.30
   0  -7   5  429.96   16.40
   0  -7   5  427.76   16.50
   0  -7  -5  423.26   17.60
   0   7  -5  408.86   15.30
   0   7  -5  416.06   15.40
   0   7   5  419.66   17.20
   1  -7   5   14.20    3.40
  -1  -7  -5   12.80    4.50
   1  -7   5   15.20    3.50
  -1   7  -5    9.80    1.90
   1   7   5   10.30    4.80
  -1   7  -5   11.80    2.10
  -2  -7  -5   -4.10    4.50
   2  -7   5    1.80    2.70
   2  -7   5    0.50    2.80
   2   7   5   -3.70    4.50
  -3  -7  -5   67.79    7.40
   3  -7   5   68.69    5.50
   3  -7   5   80.49    5.40
   4  -7   5   30.90    3.00
   4  -7   5   24.80    3.00
  -4  -7  -5   24.60    6.30
   5  -7   5   16.70    2.50
  -5  -7  -5   23.70    6.40
   5  -7   5   18.00    2.50
   5   7   5   24.60    6.60
  -6  -7  -5    3.30    6.50
   6  -7   5    3.10    2.10
   6  -7   5    1.50    1.90
   6   7   5    3.30    6.50
   7  -7   5    3.80    2.20
  -7  -7  -5   11.60    7.30
   7  -7   5   -2.10    1.90
   8  -7   5    1.60    2.30
  -8  -7  -5   -6.30    7.30
   8   7   5   -3.40    7.90
  -9  -7  -5   19.20    8.50
   9  -7   5   19.80    3.30
   9   7   5   24.30    9.70
 -10  -7  -5   -0.70   14.60
  10   7   5   -3.50   10.00
 -11  -7  -5   10.50   14.50
  11  -7   5   12.40    4.70
  11   7   5   -0.70   11.60
  12  -8  -5    2.70    8.20
 -12  -8   5    8.20   12.00
  12   8  -5   -0.20   12.80
  12   8  -5   -0.10   11.00
  11  -8  -5    1.60    6.20
 -11  -8   5   10.60   10.60
  11  -8  -5   -5.10    7.20
  11   8  -5   -7.00    9.80
  11   8  -5   10.50   10.90
  10  -8  -5    1.00    5.50
  10  -8  -5   -1.50    6.20
  10   8  -5    9.30    9.30
  10   8  -5   13.10    9.10
  -9  -8   5   -4.20    8.20
   9  -8  -5    9.30    6.20
   9  -8  -5   -4.60    4.90
   9   8  -5   -8.40    7.90
  -8  -8   5    9.30    7.40
   8  -8  -5   21.10    5.30
   8   8  -5   25.20    8.00
   7  -8  -5   12.30    4.90
   7   8  -5   22.30    7.70
   7   8  -5   29.60    7.20
  -6  -8   5  108.79   11.40
   6  -8  -5   92.19    8.60
   6   8  -5   87.59   10.40
   6   8  -5   91.19    9.10
  -5  -8   5  106.59   10.40
   5  -8  -5   99.49    8.60
   5   8  -5   88.69   10.00
  -5   8   5   95.19    6.10
  -4  -8   5  280.37   14.80
   4  -8  -5  275.47   13.30
  -4   8   5  279.87   11.90
   4   8  -5  301.77   14.10
   4   8  -5  285.07   14.40
  -3  -8   5   51.09    6.70
  -3  -8   5   89.19    8.80
   3  -8  -5   73.89    8.20
   3   8  -5   53.79    6.30
   3   8  -5   57.09    6.40
  -3   8   5   49.90    5.30
  -2  -8   5   81.29    8.60
   2  -8  -5   91.29    8.40
  -2  -8   5   93.99    8.50
   2   8  -5   98.39    8.40
  -2   8   5   92.89    8.30
   2   8  -5   95.79    7.70
  -1  -8   5  124.49    9.20
  -1  -8   5  106.89    8.60
   1  -8  -5  115.39    9.40
   1   8  -5  126.39    8.30
   1   8  -5  117.39    7.80
  -1   8   5  123.29    9.30
   0  -8   5  207.58   10.90
   0  -8  -5  226.78   12.20
   0  -8   5  217.68   10.60
   0   8  -5  216.68    9.70
   0   8  -5  208.38    9.60
   0   8   5  229.58   11.80
  -1  -8  -5  153.18   10.60
   1  -8   5  144.89    8.50
   1  -8   5  145.09    8.50
  -1   8  -5  143.19    6.00
   1   8   5  151.88   10.40
  -1   8  -5  151.38    6.10
   2  -8   5  489.45   18.40
   2  -8   5  490.45   18.40
  -2  -8  -5  503.75   20.80
   2   8   5  542.65   20.40
   3  -8   5  151.68    7.90
  -3  -8  -5  149.29   11.40
   3  -8   5  148.19    7.70
   4  -8   5  143.59    7.00
   4  -8   5  135.29    7.10
  -4  -8  -5  152.48   11.90
   4   8   5  147.69   11.80
   5  -8   5   57.09    4.80
   5  -8   5   62.99    4.80
  -5  -8  -5   61.29    8.20
   5   8   5   41.60    7.60
   6  -8   5   78.69    4.90
  -6  -8  -5   84.89    9.40
   6  -8   5   77.19    4.90
   6   8   5   79.09   14.10
  -7  -8  -5   17.70    9.20
   7  -8   5   21.70    2.40
   7  -8   5   14.60    2.40
   7   8   5   29.10    8.60
  -8  -8  -5   32.70    9.00
   8  -8   5   41.70    4.00
   8   8   5   28.20    9.80
  -9  -8  -5    5.30    8.80
   9  -8   5    0.60    2.50
   9   8   5   21.90   10.00
  10  -8   5   -2.80    3.10
 -10  -8  -5   -0.20    9.60
  10   8   5    5.20   10.70
  11  -9  -5    2.60    6.50
 -11  -9   5  -14.50   10.40
  11   9  -5   11.50   11.80
  11   9  -5   15.00   10.60
  10  -9  -5    5.20    6.40
 -10  -9   5    6.20   10.10
  10   9  -5    3.20   10.00
  10   9  -5    2.60    9.10
   9  -9  -5   10.00    6.60
   9  -9  -5   -3.20    5.20
   9   9  -5   -6.20    8.50
   8  -9  -5   66.79    7.10
   8   9  -5   70.29    9.80
  -7  -9   5  -10.90    6.70
   7  -9  -5    1.40    4.80
   7   9  -5   10.20    7.60
   6  -9  -5   11.50    5.00
  -6  -9   5    3.80    8.20
   6   9  -5    5.50    7.40
   6   9  -5   13.80    6.80
  -5  -9   5   -4.80    5.50
   5  -9  -5    3.10    4.70
   5   9  -5    4.00    5.90
   5   9  -5  -10.10    5.30
  -5   9   5    2.50    2.80
  -4  -9   5    9.50    6.00
   4  -9  -5    1.40    4.60
   4   9  -5   10.80    5.80
  -4   9   5    2.30    3.50
  -3  -9   5   35.00    6.60
   3  -9  -5   31.60    5.80
   3   9  -5   33.60    6.00
  -3   9   5   44.40    5.20
   3   9  -5   44.00    6.00
  -2  -9   5    4.90    5.00
  -2  -9   5    0.70    4.70
   2  -9  -5    1.70    4.70
  -2   9   5    0.70    4.40
   2   9  -5    2.10    4.10
   2   9  -5    4.20    4.40
  -1  -9   5   17.80    5.00
  -1  -9   5   14.60    4.90
   1  -9  -5   20.10    5.50
   1   9  -5   17.10    4.20
  -1   9   5   17.60    5.10
   1   9  -5   11.30    4.20
   0  -9  -5   -2.00    4.90
   0  -9   5    2.50    4.00
   0  -9   5    7.70    4.40
   0   9  -5   -1.30    3.10
   0   9  -5    1.60    3.20
   0   9   5    0.60    4.70
   1  -9   5    9.40    4.00
  -1  -9  -5   -3.40    5.30
   1  -9   5    8.10    4.00
  -1   9  -5    1.30    2.00
  -1   9  -5    2.90    1.90
   1   9   5   17.20    4.80
   2  -9   5    3.60    3.70
   2  -9   5    6.00    3.70
  -2  -9  -5   12.00    5.80
   3  -9   5   26.70    4.00
  -3  -9  -5   42.30    7.10
   3  -9   5   33.60    4.30
   3   9   5   28.90    6.50
   4  -9   5    4.20    3.10
  -4  -9  -5    0.90    6.30
   4  -9   5    4.50    3.00
   4   9   5    0.00    6.20
   5  -9   5   20.50    3.30
  -5  -9  -5    9.00    8.50
   5  -9   5   16.40    3.00
   5   9   5   12.00    7.10
   6  -9   5    1.30    2.60
   6  -9   5    2.40    2.40
  -6  -9  -5   -8.50    6.70
   6   9   5   -2.40    7.20
   7  -9   5   12.80    2.50
   7  -9   5   15.00    2.60
  -7  -9  -5   15.40    8.60
   7   9   5   19.50    8.80
   8  -9   5    2.30    2.20
   8  -9   5    0.90    2.20
   8   9   5   -5.00    9.20
   9  -9   5    0.10    2.20
   9   9   5    4.90   10.30
  10  -9   5   -3.10    2.50
 -10  -9  -5    0.80   10.90
  10   9   5   -5.80   11.70
  11 -10  -5    4.50    7.00
 -11 -10   5   -2.40   11.50
  11  10  -5    2.30   11.20
  11  10  -5   10.20   13.00
 -10 -10   5    1.80   10.80
  10 -10  -5    2.40    6.10
  10  10  -5   27.40   11.00
  10  10  -5    1.20   10.60
  -9 -10   5    3.90    9.50
   9 -10  -5   10.90    5.90
   9  10  -5   -7.10    8.40
   9  10  -5    6.70    9.00
  -8 -10   5   -0.20    8.90
   8 -10  -5   -3.60    5.20
   8  10  -5   -3.70    7.50
   7 -10  -5  104.79   10.20
   7  10  -5   84.59   10.30
   6 -10  -5   36.50    6.10
   6  10  -5   27.30    7.80
   6  10  -5   31.70    8.10
  -5 -10   5  121.79   12.10
   5 -10  -5  117.49   10.30
  -5  10   5  119.09    6.30
   5  10  -5  110.09   11.70
   5  10  -5  114.29   12.00
   4 -10  -5   56.99    7.00
  -4 -10   5   55.19    8.20
  -4  10   5   66.29    6.70
   4  10  -5   54.29    7.50
   4  10  -5   55.49    7.30
   3 -10  -5  243.18   14.00
  -3 -10   5  263.87   14.70
  -3  10   5  253.27   12.30
   3  10  -5  236.08   14.00
  -2 -10   5   49.30    7.00
   2 -10  -5   47.90    6.70
   2  10  -5   50.79    6.20
   2  10  -5   59.19    6.40
  -2  10   5   51.49    6.20
  -1 -10   5   47.40    6.50
   1 -10  -5   59.49    7.30
  -1 -10   5   52.29    6.60
   1  10  -5   52.19    5.50
  -1  10   5   54.89    6.80
   1  10  -5   42.30    5.60
   0 -10  -5  134.69   11.30
   0 -10   5  136.39   10.10
   0 -10   5  132.39   10.20
   0  10   5   97.69   10.10
   0  10  -5  136.49    8.00
   0  10  -5  124.19    8.10
   1 -10   5  434.06   17.70
  -1 -10  -5  418.86   19.90
   1 -10   5  434.16   18.00
  -1  10  -5  439.06   14.50
  -1  10  -5  411.86   14.40
   1  10   5  486.35   18.90
   2 -10   5   51.49    5.60
  -2 -10  -5   41.00    7.40
   2 -10   5   38.80    5.30
   2  10   5   51.99    7.30
   3 -10   5  416.56   16.70
   3 -10   5  418.56   16.50
   3  10   5  443.66   20.20
  -4 -10  -5   70.79    9.10
   4 -10   5   68.09    7.00
   4 -10   5   77.59    7.00
   4  10   5   67.69   10.20
   5 -10   5  120.79    7.10
   5 -10   5  111.29    7.30
  -5 -10  -5   90.69   10.70
   5  10   5   89.39   10.70
   6 -10   5   11.40    3.20
   6 -10   5    7.20    3.10
   6  10   5    9.60    8.40
   7 -10   5   47.00    5.10
   7 -10   5   42.90    5.00
   7  10   5   42.70   10.10
  -8 -10  -5   11.70    9.80
   8 -10   5   -1.00    2.40
   8 -10   5    6.00    2.50
   8  10   5    0.10    9.50
  -9 -10  -5    9.30   11.10
   9 -10   5    9.20    2.30
   9  10   5   34.90   12.00
  10 -11  -5    2.40    6.70
 -10 -11   5   -8.20   10.90
  10 -11  -5   -1.60    7.50
  10  11  -5    5.10   10.50
  10  11  -5    7.70   12.00
  -9 -11   5   -3.90   10.40
   9 -11  -5   10.80    6.50
   9  11  -5   14.40   11.00
   9  11  -5    8.40    9.40
   8 -11  -5   -4.40    5.70
  -8 -11   5    3.70    9.60
   8  11  -5  -11.50    9.00
   8  11  -5   -9.40    8.30
   7 -11  -5    6.40    5.70
   7  11  -5    4.90    7.70
   6 -11  -5   -3.10    5.30
   6  11  -5   -1.90    7.10
   6  11  -5   -7.90    7.00
  -5 -11   5   19.30   12.40
   5 -11  -5    8.10    6.00
   5  11  -5    6.90    8.00
   5  11  -5   -0.30    6.60
  -5  11   5   -1.10    2.50
  -5  11   5    0.10    2.40
  -4 -11   5   26.60    7.70
   4 -11  -5   32.50    6.40
   4  11  -5   35.00    7.00
  -4  11   5   22.30    4.50
   4  11  -5   23.90    7.30
  -3 -11   5   11.40    6.70
   3 -11  -5    3.00    5.90
  -3  11   5    1.10    4.50
   3  11  -5    5.90    6.30
  -2 -11   5  143.99   12.10
   2 -11  -5  156.48   12.10
  -2  11   5  153.38   11.10
   2  11  -5  159.08   10.90
   2  11  -5  151.78   11.20
  -1 -11   5  197.48   12.90
   1 -11  -5  171.18   12.80
   1  11  -5  152.58   10.20
   1  11  -5  159.28   10.80
   0 -11   5   27.40    6.10
   0 -11  -5   27.70    7.00
   0 -11   5   22.10    5.80
   0  11  -5   24.00    4.20
   0  11  -5   30.00    4.60
   1 -11   5    3.60    4.80
   1 -11   5    1.70    4.80
   1  11   5    3.70    5.90
  -1  11  -5    3.20    1.70
   2 -11   5   -2.90    4.30
   2 -11   5   -1.10    4.60
   2  11   5   -8.20    6.00
   3 -11   5    4.40    4.40
   3 -11   5    0.20    4.20
   3  11   5   -1.20    8.20
   4 -11   5    4.10    4.00
   4 -11   5    0.00    3.90
   4  11   5   11.50    7.20
   5 -11   5    6.10    3.90
   5 -11   5    4.30    3.80
   5  11   5    5.20    8.10
  -6 -11  -5   18.50    9.20
   6 -11   5   -5.60    3.30
   6 -11   5    1.70    3.50
   6  11   5    6.60    8.90
   7 -11   5   -2.60    3.20
  -7 -11  -5    5.60   10.20
   7 -11   5   -3.20    3.10
   7  11   5    0.10    9.50
   8 -11   5    4.80    3.00
   8 -11   5   13.70    3.20
  -8 -11  -5    0.80   11.00
   8  11   5   27.10   10.70
   9 -11   5   -0.60    2.40
  -9 -11  -5    8.00   12.70
   9  11   5   -7.30   11.40
 -10 -12   5    5.10   13.30
  10  12  -5    7.60   13.50
  10  12  -5   22.40   11.80
  -9 -12   5   12.10   11.70
   9 -12  -5    2.90    7.10
   9  12  -5   10.70   11.40
   9  12  -5    9.70   10.60
   8 -12  -5  150.98   13.60
  -8 -12   5  132.69   15.10
   8  12  -5  173.88   17.30
   8  12  -5  182.18   18.70
  -7 -12   5    9.60   11.60
   7 -12  -5    6.30    6.40
   7  12  -5   -4.40    9.10
   7  12  -5   12.80    8.80
   6 -12  -5   33.80    7.30
   6  12  -5   59.19    9.50
  -5 -12   5   14.10    8.50
   5 -12  -5    9.50    6.10
   5  12  -5   15.10    7.40
   5  12  -5   11.40    7.70
   4 -12  -5  150.88   12.90
  -4 -12   5  131.09   14.10
   4  12  -5  142.09   13.20
  -4  12   5  137.89    8.80
   4  12  -5  139.89   12.90
  -4  12   5  145.29    8.90
  -3 -12   5   15.60    7.50
   3 -12  -5   12.40    6.80
   3  12  -5   11.50    6.50
  -3  12   5   17.40    5.40
   3  12  -5   11.90    6.20
   2 -12  -5  512.35   24.70
   2  12  -5  581.74   20.90
   2  12  -5  489.75   21.60
  -2  12   5  468.95   20.90
  -1 -12   5   49.20    7.90
   1 -12  -5   39.90    9.40
   1  12  -5   41.30    6.00
   1  12  -5   45.30    6.40
   0 -12  -5  174.68   14.20
   0 -12   5  165.38   13.00
   0  12  -5  167.98    9.80
   0  12   5  188.18   13.40
   0  12  -5  164.78    9.50
  -1 -12  -5   -1.70    6.90
   1 -12   5    4.00    5.50
   1  12   5   -1.00    6.60
   2 -12   5  347.57   16.20
   2 -12   5  330.17   16.10
   2  12   5  348.07   20.80
   3 -12   5    0.80    4.80
   3 -12   5   11.30    5.00
   3  12   5   -5.80    7.40
   4 -12   5   48.90    5.90
   4 -12   5   44.50    5.80
   4  12   5   50.79    9.50
   5 -12   5    4.20    4.50
  -5 -12  -5   -0.10    9.00
   5 -12   5   -2.20    4.30
   5  12   5   13.30    8.90
   6 -12   5   72.69    7.90
  -6 -12  -5   91.09   12.60
   6 -12   5   78.89    7.80
   6  12   5   71.39   11.70
   7 -12   5   -1.00    3.90
  -7 -12  -5   -6.40   10.80
   7  12   5    0.10   10.50
  -8 -12  -5   51.79   13.80
   8 -12   5   60.89    6.60
   8  12   5   56.19   13.10
  -9 -13   5    3.50   12.70
   9 -13  -5    4.40    7.70
   9  13  -5   -1.40   12.60
   9  13  -5   12.20   11.30
   8 -13  -5    8.30   10.20
  -8 -13   5   20.70   12.00
   8  13  -5    8.30    9.90
   8  13  -5    8.80   11.40
  -7 -13   5    0.90   10.10
   7  13  -5   -3.80   10.00
   7  13  -5   -7.40    9.00
  -6 -13   5   13.50    9.60
   6  13  -5    1.40    8.40
   6  13  -5    6.70    8.70
   5 -13  -5    2.10   11.00
  -5 -13   5    0.10    8.10
   5  13  -5   22.40    8.40
   4 -13  -5   -7.80    6.70
  -4 -13   5   -8.40    7.30
   4  13  -5    3.10    7.80
   4  13  -5   -5.30    7.50
  -4  13   5    3.10    4.30
  -4  13   5    1.90    4.10
  -3 -13   5   91.39   10.60
   3 -13  -5   79.89    9.60
   3  13  -5   82.69    9.60
  -3  13   5   79.29    9.40
  -3  13   5   81.49    9.50
   3  13  -5   95.49    9.60
  -2 -13   5    8.30    7.10
   2 -13  -5   -1.20    6.80
   2  13  -5    1.00    6.40
   1 -13  -5   31.60    8.20
  -1 -13   5   31.90    7.90
   1  13  -5   38.40    6.20
  -1  13   5   39.70    7.10
   1  13  -5   31.80    6.30
   0 -13   5    8.60    7.10
   0 -13  -5   19.10    8.20
   0  13  -5   18.90    4.60
   0  13  -5   11.80    4.30
   0  13   5   18.60    7.20
   1 -13   5   40.70    7.50
  -1 -13  -5   50.89    9.40
   1  13   5   52.99    9.20
   2 -13   5   38.80    7.00
  -2 -13  -5   22.30   10.30
   2  13   5   34.00    8.60
   3 -13   5    2.10    5.50
   3  13   5   -3.20    7.50
  -4 -13  -5   51.09   11.00
   4 -13   5   65.89    7.10
   4  13   5   52.69   10.30
  -5 -13  -5    1.40   10.10
   5 -13   5   14.40    5.40
   5  13   5   16.60    9.80
   6 -13   5   41.60    5.90
  -6 -13  -5   36.80   12.10
   6  13   5   53.89   11.30
  -7 -13  -5   12.50   12.10
   7 -13   5    8.40    4.90
   7  13   5    9.10   11.20
  -8 -14   5   -4.10   12.30
   8 -14  -5   15.40    8.40
   8  14  -5   21.70   11.10
   8  14  -5    8.60   12.20
   7 -14  -5   97.89   10.70
  -7 -14   5   77.79   14.30
   7  14  -5   80.29   13.40
   7  14  -5  106.29   12.80
   6 -14  -5   14.90    7.70
  -6 -14   5    7.00   10.60
   6  14  -5    8.40    9.80
   6  14  -5    8.70    9.20
   5 -14  -5  162.08   15.00
  -5 -14   5  168.68   19.00
   5  14  -5  145.59   15.30
   4 -14  -5    9.00    7.60
  -4 -14   5    6.50    8.90
   4  14  -5   -1.10    8.00
  -4  14   5    2.50    4.10
  -4  14   5    2.70    4.20
   4  14  -5   -7.50    8.30
   3 -14  -5  132.19   14.90
  -3 -14   5   89.79   11.40
  -3  14   5  119.49   10.90
   3  14  -5  125.99   11.40
  -3  14   5  111.79   10.50
   3  14  -5  104.19   10.40
  -2 -14   5   13.60    8.30
   2 -14  -5   -2.00    7.80
   2  14  -5    9.00    6.90
  -2  14   5   -3.60    6.00
   1 -14  -5  241.98   18.60
  -1 -14   5  257.37   17.90
  -1  14   5  289.57   16.50
   1  14  -5  277.27   15.00
   1  14  -5  253.57   14.10
   0 -14   5   10.80    7.50
   0 -14  -5   10.50    8.70
   0  14   5    4.70    7.30
   0  14  -5    8.60    4.60
   0  14  -5    8.60    4.40
  -1 -14  -5  154.98   17.40
   1  14   5  176.58   15.00
  -2 -14  -5   17.90    9.60
   2 -14   5   12.50    7.10
   2  14   5   12.00    8.60
   3 -14   5   71.09    8.70
  -3 -14  -5   97.09   12.40
   3  14   5   68.39   10.80
  -4 -14  -5    9.40   10.20
   4 -14   5   14.10    6.60
   4  14   5   10.60    9.60
   5 -14   5   19.40    6.50
  -5 -14  -5   44.00   12.50
   5  14   5   30.50   10.70
   6 -14   5   18.90    6.20
  -6 -14  -5    9.10   12.50
   6  14   5    6.50   11.20
   7 -15  -5    9.80    9.20
  -7 -15   5   -4.70   12.80
   7  15  -5    8.70   10.80
   7  15  -5    3.60   11.90
  -6 -15   5   13.40   11.30
   6 -15  -5   -0.80    8.90
   6  15  -5    6.60   11.40
   6  15  -5   30.30   10.50
   5 -15  -5   -3.20    7.90
  -5 -15   5   -5.00   10.90
   5  15  -5   12.00    9.70
   5  15  -5    0.70   10.20
   4 -15  -5   26.30    9.60
  -4 -15   5   28.60   10.70
   4  15  -5   36.20   10.60
  -4  15   5   32.50    4.40
  -4  15   5   33.50    4.60
  -3 -15   5   -7.80    9.30
   3 -15  -5    4.50    8.50
  -3  15   5    0.90    6.10
   3  15  -5    8.60   10.00
   3  15  -5   -1.50    9.40
  -3  15   5    2.70    5.90
   2 -15  -5    5.50    8.60
  -2 -15   5   -4.10    8.90
   2  15  -5    4.50    6.80
   2  15  -5    1.90    7.60
   1 -15  -5   -2.30    8.70
  -1 -15   5   -1.80    8.40
   1  15  -5    3.90    6.60
  -1  15   5    4.10    7.50
  -1  15   5   -7.40    6.80
   0 -15   5    0.70    7.70
   0 -15  -5   -2.60    8.80
   0  15   5   14.80    8.80
   0  15   5    4.90    7.60
   0  15  -5    6.50    4.40
   0  15  -5   10.60    4.80
  -1 -15  -5    0.20    9.70
   1 -15   5    0.20    7.90
   1  15   5    4.10    8.40
  -2 -15  -5    0.10   10.10
   2 -15   5   -2.10    7.30
   2  15   5    5.10    9.60
  -3 -15  -5   15.70   11.10
   3  15   5    7.10    9.80
   4 -15   5    6.20    7.20
  -4 -15  -5    1.50   11.50
   4  15   5  -15.40    9.70
  -5 -15  -5   -6.40   12.60
   5 -15   5    3.70    7.10
   5  15   5    5.10   11.00
  -5 -16   5    1.20   12.50
   5 -16  -5    8.10    9.90
   5  16  -5    0.70   11.50
   5  16  -5   -8.70   10.80
  -4 -16   5   71.19   14.00
   4 -16  -5   71.59   12.00
   4  16  -5   89.49   13.00
  -4  16   5   95.19    8.20
  -3 -16   5   -0.60   10.70
   3 -16  -5    0.70    9.30
   3  16  -5   15.30    9.40
  -3  16   5   -1.70    6.30
   3  16  -5    3.50    9.10
  -3  16   5   -2.00    6.00
   2 -16  -5  124.79   14.00
  -2 -16   5  108.29   13.70
   2  16  -5  120.89   13.70
   2  16  -5  156.88   15.10
  -2  16   5  121.39   14.00
  -2  16   5  175.58   13.00
  -1 -16   5    8.20    9.40
   1 -16  -5    3.90   10.20
   1  16  -5    4.30    7.00
  -1  16   5    1.80    8.60
   0 -16   5   61.49   10.90
   0 -16  -5   67.59   12.40
   0  16  -5   45.10    5.00
   0  16   5   46.60   10.40
   0  16   5   52.39   10.30
   0  16  -5   48.30    5.20
  -1 -16  -5   -9.50   11.00
   1 -16   5    1.50    8.70
   1  16   5   -9.00    8.80
   1  16   5   -4.00    9.10
   2 -16   5   21.70    9.80
  -2 -16  -5   16.60   11.80
   2  16   5   31.80   10.50
   2  16   5   17.00   10.70
  -3 -16  -5    2.70   12.70
   3 -16   5   11.20    8.90
   3  16   5    3.70   10.60
   3  16   5   20.70   11.40
  -2 -17   5  -10.30   11.20
   2 -17  -5    1.00   10.80
   2  17  -5   -0.40    8.20
  -2  17   5   -4.90    7.90
   2  17  -5    2.60    9.00
  -2  17   5   -1.00    7.70
  -1 -17   5   16.20   11.50
   1 -17  -5    1.20   11.70
   1  17  -5    9.80    7.70
   0 -17  -5    8.20   12.20
   0 -17   5   -5.30   10.40
   0  17   5  -11.20    9.80
  -1 -17  -5   -5.00   12.30
   1 -17   5    4.90   10.60
   1  17   5    3.70   11.00
   1  17   5   -9.40   10.80
  13   0  -6   -0.60    9.60
  13   0  -6   17.00   12.10
  12   0  -6   -2.30   10.40
  12   0  -6    9.40    7.90
  11   0  -6   -6.80    6.60
  11   0  -6   -4.90    8.60
  10   0  -6   50.79    7.90
  10   0  -6   39.70    8.60
  -9   0   6   -4.70    4.80
   9   0  -6    1.50    5.80
   8   0  -6  196.98   12.60
   8   0  -6  204.58   12.10
  -8   0   6  193.88   11.40
  -7   0   6   -1.80    4.30
   7   0  -6   -2.90    4.50
  -7   0   6   -1.80    3.80
   7   0  -6   -5.00    4.50
  -6   0   6    0.20    4.20
  -6   0   6   -8.40    3.80
   6   0  -6   -1.20    4.20
   6   0  -6   -2.10    4.10
  -5   0   6    0.30    3.90
  -5   0   6   -3.90    3.90
   5   0  -6    0.00    4.20
   5   0  -6   -0.70    3.80
   4   0  -6  697.73   25.10
  -4   0   6  687.53   24.70
   4   0  -6  717.83   25.00
  -4   0   6  717.23   25.00
  -3   0   6    3.60    3.60
   3   0  -6   -2.90    3.50
  -3   0   6   -0.70    3.50
   3   0  -6   -3.50    3.70
   2   0  -6    6.60    3.60
   2   0  -6    4.30    3.60
  -2   0   6   -0.50    3.50
  -2   0   6    2.90    3.60
   1   0  -6   -5.40    3.40
  -1   0   6   -0.60    3.60
   1   0  -6   -1.60    3.20
  -1   0   6   -1.00    3.30
   0   0  -6   72.29    6.50
   0   0  -6   69.89    6.20
   0   0   6   77.19    6.90
   1   0   6    3.30    3.50
  -1   0  -6    1.00    3.00
  -1   0  -6   -1.00    3.10
  -2   0  -6    7.00    3.40
   2   0   6    7.50    3.50
  -2   0  -6    3.20    3.10
  -3   0  -6   -1.40    2.60
  -3   0  -6    2.30    2.90
   3   0   6    2.70    3.40
   4   0   6  362.86   14.30
  -4   0  -6  354.86   13.10
  -4   0  -6  360.56   13.30
  -5   0  -6    0.20    2.40
  -5   0  -6    0.50    2.20
   5   0   6    2.10    3.70
   6   0   6   -0.40    4.10
   7   0   6    2.90    4.60
   8   0   6  104.29   10.60
  11   0   6    4.90    8.20
  13  -1  -6   19.50   11.80
  13  -1  -6    9.10    9.70
  13   1  -6    9.20   12.00
  13   1  -6   22.20   10.40
  12  -1  -6   -5.80    7.60
  12   1  -6    1.20    8.10
  12   1  -6   11.00   10.30
 -11  -1   6   12.80    6.50
  11  -1  -6    5.60    8.50
  11   1  -6   20.30    9.40
  11   1  -6   17.10    7.90
  10  -1  -6   15.40    7.00
 -10  -1   6   24.60    6.50
  10   1  -6   11.90    7.60
  10   1  -6   15.60    8.30
   9  -1  -6   90.79    9.90
  -9  -1   6  101.29   10.40
   9   1  -6   83.29    8.70
   8  -1  -6  176.18   11.20
   8  -1  -6  175.68   11.90
  -8  -1   6  179.28   11.20
   8   1  -6  188.78   12.00
  -7  -1   6  258.77   13.30
   7  -1  -6  294.47   13.70
   7  -1  -6  298.67   14.00
  -7  -1   6  270.57   13.30
  -7   1   6  278.67   12.70
   7   1  -6  272.27   13.80
   7   1  -6  297.77   14.30
  -6  -1   6  468.65   18.30
  -6  -1   6  466.95   18.30
   6  -1  -6  465.35   18.40
   6  -1  -6  457.35   18.50
   6   1  -6  461.05   18.70
  -6   1   6  453.85   17.60
   6   1  -6  447.76   18.50
  -5  -1   6  535.45   20.50
   5  -1  -6  518.65   20.30
   5  -1  -6  543.25   20.30
  -5  -1   6  544.95   20.30
  -5   1   6  565.24   19.90
   5   1  -6  558.64   20.70
   5   1  -6  535.85   20.60
   4  -1  -6   83.59    7.40
  -4  -1   6   61.99    5.90
   4  -1  -6   68.09    7.30
  -4  -1   6   67.99    7.00
  -4   1   6   61.69    6.60
   4   1  -6   71.09    7.10
   4   1  -6   67.59    7.20
   3  -1  -6  238.38   10.90
  -3  -1   6  227.18   10.70
   3  -1  -6  216.98   10.60
  -3  -1   6  220.58   10.90
   3   1  -6  232.78   10.60
   3   1  -6  219.08   10.80
  -3   1   6  212.28   10.50
  -2  -1   6  291.97   12.40
  -2  -1   6  276.27   12.20
   2  -1  -6  301.67   12.70
   2  -1  -6  277.17   12.20
   2   1  -6  279.67   12.20
   2   1  -6  295.57   12.40
  -2   1   6  298.87   12.30
   1  -1  -6  227.48   11.00
  -1  -1   6  229.58   10.70
   1  -1  -6  217.18   10.50
  -1  -1   6  239.98   10.60
   1   1  -6  238.98   10.50
   1   1  -6  254.77   10.50
  -1   1   6  218.78   10.70
   0  -1   6  301.07   12.20
   0  -1  -6  295.07   12.30
   0  -1  -6  298.77   12.10
   0  -1   6  276.87   11.90
   0   1   6  290.47   12.30
   0   1  -6  278.17   11.50
   0   1  -6  290.97   11.80
  -1  -1  -6  153.08    7.90
   1  -1   6  137.49    8.00
  -1  -1  -6  128.59    7.90
   1  -1   6  145.59    8.20
   1   1   6  139.89    8.20
  -1   1  -6  139.19    7.40
  -1   1  -6  140.69    7.60
  -2  -1  -6  563.34   20.20
   2  -1   6  577.64   19.90
  -2  -1  -6  544.95   19.80
  -2   1  -6  555.14   19.20
   2   1   6  561.14   20.50
  -2   1  -6  571.74   19.30
  -3  -1  -6  741.03   25.40
   3  -1   6  739.53   25.30
  -3  -1  -6  754.72   25.50
  -3   1  -6  721.13   24.20
  -3   1  -6  743.83   24.30
   3   1   6  747.23   26.00
  -4  -1  -6  196.58    9.20
   4  -1   6  182.58    9.00
  -4  -1  -6  178.48    9.00
  -4   1  -6  177.18    6.90
   4   1   6  197.68   10.10
  -4   1  -6  184.08    7.10
  -5  -1  -6  306.87   12.30
   5  -1   6  308.87   12.90
  -5  -1  -6  311.17   12.20
   5   1   6  288.37   13.50
   6  -1   6  223.28   11.10
  -6  -1  -6  226.68    9.80
  -6  -1  -6  223.28    9.80
   6   1   6  223.98   11.50
  -7  -1  -6   61.19    5.00
  -7  -1  -6   63.29    5.00
   7  -1   6   54.29    6.00
   7   1   6   79.19    9.10
   8  -1   6   82.59    9.50
  10   1   6   -5.90    7.20
  11  -1   6    4.80    7.90
  13  -2  -6   -1.80    8.70
  13  -2  -6  -17.40   10.60
  13   2  -6    3.40   10.50
  13   2  -6    6.00   10.30
  12  -2  -6   12.30   10.10
  12  -2  -6    7.40    7.70
 -12  -2   6   -0.80    6.90
  12   2  -6    6.80   10.60
  12   2  -6   -3.90    8.70
  11  -2  -6   76.79   10.90
 -11  -2   6   64.59    8.60
  11  -2  -6   94.19   10.00
  11   2  -6   97.09   13.60
  11   2  -6   89.39   10.50
 -10  -2   6    1.30    6.60
  10  -2  -6   -1.50    6.00
  10   2  -6   -3.30    7.30
  10   2  -6   -3.70    6.80
   9  -2  -6   55.89    7.10
   9  -2  -6   38.40    6.60
  -9  -2   6   38.90    6.90
   9   2  -6   54.69    8.00
   9   2  -6   51.89    8.60
   8  -2  -6   68.29    7.20
  -8  -2   6   87.79   10.20
   8  -2  -6   82.49    8.70
   8   2  -6   85.09    8.40
  -7  -2   6   46.50    6.20
   7  -2  -6   46.70    6.00
   7  -2  -6   49.30    6.20
  -7  -2   6   42.00    6.40
  -7   2   6   42.10    5.00
   7   2  -6   49.10    6.60
   7   2  -6   50.59    6.60
   6  -2  -6   84.59    8.30
  -6  -2   6   81.49    8.00
  -6  -2   6   73.79    7.10
   6  -2  -6   80.59    7.60
  -6   2   6   79.69    6.90
   6   2  -6   75.09    8.50
   6   2  -6   75.39    8.30
   5  -2  -6   18.20    4.30
   5  -2  -6    8.20    4.30
  -5  -2   6   15.30    4.50
  -5  -2   6   21.80    4.90
   5   2  -6   13.40    4.70
  -5   2   6   12.40    3.80
   5   2  -6   14.90    4.80
  -4  -2   6    4.90    4.00
   4  -2  -6    1.70    3.60
   4  -2  -6    2.40    4.00
  -4  -2   6    1.00    3.90
  -4   2   6    0.20    3.60
   4   2  -6    0.80    3.90
   4   2  -6    1.70    4.10
  -3  -2   6    0.50    3.70
  -3  -2   6    4.80    3.90
   3  -2  -6    3.20    3.60
   3  -2  -6    0.20    4.00
   3   2  -6    2.10    3.90
  -3   2   6    0.10    3.60
   3   2  -6   -1.60    3.80
   2  -2  -6   26.00    4.60
  -2  -2   6   32.10    4.50
   2  -2  -6   25.40    4.40
  -2  -2   6   23.40    4.40
  -2   2   6   27.20    4.30
   2   2  -6   22.20    4.50
   2   2  -6   24.70    4.30
  -1  -2   6    4.70    3.60
  -1  -2   6    8.80    3.70
   1  -2  -6   13.50    3.90
   1  -2  -6   11.00    4.10
  -1   2   6    9.70    3.60
   1   2  -6    5.30    3.30
   1   2  -6   11.40    3.80
   0  -2   6  460.05   17.00
   0  -2   6  461.75   17.30
   0  -2  -6  491.15   17.60
   0   2  -6  469.65   16.80
   0   2   6  443.66   17.50
   0   2  -6  475.45   17.00
   1  -2   6    6.40    3.30
  -1  -2  -6    3.80    3.70
   1  -2   6    5.40    3.10
  -1   2  -6    5.90    2.70
  -1   2  -6    3.50    2.80
   1   2   6    3.70    3.70
   2  -2   6   19.80    3.40
   2  -2   6   20.30    3.60
  -2  -2  -6   17.60    4.20
   2   2   6   19.70    4.20
  -2   2  -6   19.00    2.70
  -2   2  -6   17.90    2.60
   3  -2   6  102.09    6.50
  -3  -2  -6   96.89    7.50
  -3   2  -6   92.29    4.10
  -3   2  -6   98.59    4.20
   3   2   6   96.19    7.40
  -4  -2  -6   10.50    3.90
   4  -2   6    4.80    3.10
   4   2   6   11.70    4.20
   5  -2   6  135.19    7.90
  -5  -2  -6  142.59    8.50
   5   2   6  142.49    9.80
  -6  -2  -6  151.48    9.00
   6  -2   6  143.99    8.60
   6   2   6  138.49   10.10
   7  -2   6    1.10    3.90
  -7  -2  -6   -0.10    3.80
   7   2   6    5.70    5.00
  -8  -2  -6   95.19    7.20
   8  -2   6   89.99    9.20
  -8  -2  -6   98.79    7.20
   8   2   6  104.19    8.70
   9  -2   6   -0.70    5.20
   9   2   6    9.60    6.90
  10  -2   6   -6.60    6.00
  10   2   6    8.10    8.30
  11   2   6   26.00   10.10
 -13  -3   6    4.60    8.80
  13  -3  -6    8.60    8.90
  13  -3  -6   29.40   11.80
  13   3  -6    3.20   10.70
  13   3  -6    3.80   11.30
  12  -3  -6    7.90    9.60
 -12  -3   6    1.60    8.20
  12  -3  -6    2.80    7.70
  12   3  -6    8.70    9.40
  12   3  -6   26.80   10.00
  11  -3  -6   -1.20    6.30
 -11  -3   6    3.80    7.70
  11  -3  -6    5.10    7.30
  11   3  -6   -5.00    8.40
  11   3  -6   -2.00    8.10
 -10  -3   6   49.80    8.40
  10  -3  -6   43.00    7.30
  10   3  -6   30.80    8.40
  10   3  -6   69.29   10.00
  -9  -3   6   10.70    6.40
   9  -3  -6   11.10    5.90
   9  -3  -6    3.40    5.40
   9   3  -6   15.90    7.10
   9   3  -6    7.40    7.10
  -8  -3   6  176.78   12.70
   8  -3  -6  159.58   10.80
   8  -3  -6  181.08   11.50
   8   3  -6  172.98   12.50
  -7  -3   6  309.27   14.90
   7  -3  -6  289.27   13.80
  -7  -3   6  294.97   14.80
   7  -3  -6  286.67   13.90
  -7   3   6  293.07   12.60
   7   3  -6  326.47   15.60
   6  -3  -6  178.98   10.10
   6  -3  -6  191.68   10.40
  -6  -3   6  162.28   10.70
  -6  -3   6  168.08   10.60
  -6   3   6  172.38    9.10
   6   3  -6  155.88   11.40
   6   3  -6  173.98   10.80
  -5  -3   6  283.17   13.30
   5  -3  -6  264.37   12.50
   5  -3  -6  278.27   12.40
  -5  -3   6  263.07   12.80
  -5   3   6  267.37   11.90
   5   3  -6  288.27   13.40
   5   3  -6  282.27   13.20
   4  -3  -6  148.69    9.10
   4  -3  -6  144.59    9.20
  -4  -3   6  151.78    9.20
  -4  -3   6  147.39    9.50
  -4   3   6  146.59    8.40
   4   3  -6  159.38    9.50
   4   3  -6  146.59    9.50
  -3  -3   6  297.97   13.10
   3  -3  -6  290.37   13.10
   3  -3  -6  303.07   12.90
  -3  -3   6  294.27   13.10
   3   3  -6  300.67   13.10
  -3   3   6  299.07   12.60
   3   3  -6  300.97   13.20
   2  -3  -6 2278.67   73.39
  -2  -3   6 2330.07   73.49
  -2  -3   6 2322.87   73.29
   2   3  -6 2260.87   73.19
   2   3  -6 2300.17   73.09
  -2   3   6 2285.67   73.29
   1  -3  -6   72.29    6.90
  -1  -3   6   71.29    6.60
  -1  -3   6   65.09    6.40
  -1   3   6   74.89    7.20
   1   3  -6   72.49    6.80
   1   3  -6   61.59    5.90
   0  -3   6  910.21   30.30
   0  -3  -6  896.21   31.00
   0  -3   6  923.21   30.50
   0   3   6  897.41   31.00
   0   3  -6  910.41   30.00
   0   3  -6  898.71   29.90
   1  -3   6  159.48    8.30
  -1  -3  -6  153.98    9.50
   1  -3   6  162.78    8.10
  -1   3  -6  161.98    7.40
  -1   3  -6  154.58    7.20
   1   3   6  148.79    9.20
  -2  -3  -6 1250.67   42.00
   2  -3   6 1262.27   40.90
   2  -3   6 1298.67   41.10
   2   3   6 1285.87   42.30
  -2   3  -6 1232.78   39.80
  -2   3  -6 1271.97   39.80
   3  -3   6    8.30    3.10
   3  -3   6   12.80    3.00
  -3  -3  -6    3.90    4.20
   3   3   6   10.90    4.30
   4  -3   6  499.75   17.90
  -4  -3  -6  522.95   19.50
   4   3   6  502.95   19.70
  -5  -3  -6   47.90    5.80
   5  -3   6   58.49    5.40
   5   3   6   61.59    6.60
   6  -3   6   67.59    6.40
  -6  -3  -6   66.09    6.50
   6   3   6   61.29    7.30
   7  -3   6   48.30    5.00
  -7  -3  -6   52.69    6.10
   8  -3   6  214.28   11.00
  -8  -3  -6  202.78   11.60
   8   3   6  186.28   14.80
   9  -3   6   33.90    5.60
  -9  -3  -6   17.60    4.70
   9   3   6   34.40    8.40
  10  -3   6    8.00    6.00
 -10  -3  -6    7.20    3.70
  10   3   6   12.70    8.90
  11   3   6   -9.60   10.20
  13  -4  -6   -3.70    8.60
  13  -4  -6  -14.30   17.30
 -13  -4   6   12.50   10.60
  13   4  -6  -14.20   11.00
  13   4  -6    8.80   11.10
 -12  -4   6   17.00    9.10
  12  -4  -6   17.10    9.30
  12  -4  -6   14.00    7.70
  12   4  -6   36.30   10.80
  12   4  -6   33.00   10.60
 -11  -4   6   -1.30    7.60
  11  -4  -6    4.30    6.40
  11  -4  -6   15.10    7.50
  11   4  -6    2.30    8.80
  11   4  -6   -5.60    8.10
 -10  -4   6   29.30    8.00
  10  -4  -6   46.70    7.20
  10   4  -6   44.40   13.70
  10   4  -6   44.50    9.00
   9  -4  -6  107.49   10.60
   9  -4  -6  116.09   10.40
  -9  -4   6   91.69    9.60
   9   4  -6  106.79   11.70
   9   4  -6   96.89   10.20
   8  -4  -6   32.30    5.70
  -8  -4   6   37.00    7.00
   8  -4  -6   38.70    6.10
   8   4  -6   29.30    7.20
   8   4  -6   31.40    7.20
   7  -4  -6    2.40    4.50
   7  -4  -6   -1.20    4.10
  -7  -4   6    2.70    5.50
  -7   4   6   -1.00    3.30
   7   4  -6    7.60    5.60
   6  -4  -6   14.30    4.90
   6  -4  -6   15.30    4.60
  -6  -4   6   15.80    5.40
  -6  -4   6   11.60    5.20
  -6   4   6   14.70    3.70
   6   4  -6   19.40    5.50
   6   4  -6   14.00    5.30
   5  -4  -6    8.60    4.00
  -5  -4   6   -2.00    4.60
   5  -4  -6    5.80    4.40
  -5  -4   6    9.20    4.50
   5   4  -6    3.40    4.50
   5   4  -6    0.90    4.70
  -5   4   6    0.80    3.40
  -4  -4   6    8.40    4.70
  -4  -4   6    7.40    4.20
   4  -4  -6    4.40    4.00
   4   4  -6    2.70    4.20
  -4   4   6   10.50    3.90
   4   4  -6    7.90    4.30
  -3  -4   6  494.15   19.40
   3  -4  -6  497.95   19.00
  -3  -4   6  492.85   19.50
   3   4  -6  525.05   19.50
   3   4  -6  502.05   19.20
  -3   4   6  516.65   18.80
   2  -4  -6  195.28    9.90
  -2  -4   6  179.18    9.80
  -2  -4   6  165.08    9.90
   2   4  -6  196.58    9.60
  -2   4   6  170.78    9.70
   2   4  -6  179.88    9.60
   1  -4  -6  788.22   27.30
  -1  -4   6  756.02   26.80
  -1  -4   6  788.62   26.80
   1   4  -6  763.12   26.50
  -1   4   6  775.32   27.10
   1   4  -6  774.92   26.50
   0  -4   6    0.20    3.20
   0  -4   6    2.40    3.30
   0  -4  -6    3.30    4.00
   0   4   6    0.30    4.10
   0   4  -6    4.30    2.90
   0   4  -6    3.40    3.00
  -1  -4  -6  610.24   22.20
   1  -4   6  603.14   20.90
   1  -4   6  600.54   21.00
   1   4   6  604.74   22.20
  -1   4  -6  576.04   20.00
  -1   4  -6  600.04   20.00
   2  -4   6  116.49    6.70
  -2  -4  -6  121.49    8.60
   2  -4   6  118.69    6.90
   2   4   6  116.69    8.70
   3  -4   6  131.09    7.20
   3  -4   6  144.89    7.00
  -3  -4  -6  136.69    9.50
   3   4   6  118.69    9.00
  -4  -4  -6   -1.60    4.30
   4  -4   6   -0.20    2.50
   4  -4   6    1.30    2.80
   4   4   6    1.00    4.40
  -5  -4  -6   66.69    6.90
   5  -4   6   69.29    5.60
   5   4   6   89.39    9.00
   6  -4   6  101.39    6.50
  -6  -4  -6   96.29    9.50
   7  -4   6    3.40    3.40
  -7  -4  -6    0.50    5.50
   7   4   6    4.60    6.60
   8  -4   6  192.08   10.10
  -8  -4  -6  195.48   12.90
   8   4   6  179.58   14.30
  -9  -4  -6   -5.00    5.70
   9  -4   6    0.30    4.50
  10  -4   6   22.60    6.00
 -10  -4  -6   18.50    5.80
  10   4   6   21.80   10.30
 -11  -4  -6   -1.40    4.20
 -11  -4  -6    2.40    4.50
  11  -4   6    8.40    6.50
  11   4   6   -0.70   11.20
  13  -5  -6   16.50    8.90
 -13  -5   6   11.40   10.70
  13   5  -6   65.39   13.10
  13   5  -6   25.30   12.10
  12  -5  -6   12.90    8.90
  12  -5  -6    7.70    7.40
 -12  -5   6   -1.70    9.50
  12   5  -6   20.70   10.60
  12   5  -6   -6.10    9.50
 -11  -5   6  100.89   11.80
  11  -5  -6  108.79   12.40
  11   5  -6   86.99   12.10
  11   5  -6   95.69   12.10
 -10  -5   6  -12.10    7.30
  10  -5  -6   -2.90    5.60
  10   5  -6   -1.80    8.00
  10   5  -6   18.30    8.50
  -9  -5   6  110.49   12.40
   9  -5  -6  108.49   10.40
   9  -5  -6   95.99   11.10
   9   5  -6   93.59   10.50
   9   5  -6   93.59   10.20
   8  -5  -6   71.89    7.40
   8  -5  -6   66.89    6.80
  -8  -5   6   75.39    8.70
   8   5  -6   74.59    8.70
   8   5  -6   62.99    8.60
   7  -5  -6  191.18   11.70
   7  -5  -6  192.18   11.20
  -7  -5   6  196.38   11.70
  -7  -5   6  179.28   12.70
   7   5  -6  192.48   12.90
  -7   5   6  188.28    8.80
   7   5  -6  185.98   12.70
   6  -5  -6  512.05   19.00
   6  -5  -6  512.55   19.60
  -6  -5   6  509.25   20.70
  -6   5   6  495.65   17.60
   6   5  -6  464.05   20.10
   6   5  -6  406.46   19.50
  -5  -5   6  539.05   22.30
   5  -5  -6  556.94   21.20
  -5  -5   6  589.84   22.40
   5   5  -6  581.34   22.40
  -5   5   6  564.24   20.50
   5   5  -6  588.34   22.30
  -4  -5   6    6.30    4.80
  -4  -5   6   12.10    4.80
   4  -5  -6    5.10    3.80
   4   5  -6    8.70    4.70
   4   5  -6    6.90    4.60
  -4   5   6    7.20    3.60
  -3  -5   6  903.71   31.80
  -3  -5   6  941.61   32.00
   3  -5  -6  903.41   31.40
  -3   5   6  916.21   31.20
   3   5  -6  896.31   31.50
   3   5  -6  904.61   31.70
  -2  -5   6   83.09    7.60
  -2  -5   6   66.69    7.60
   2  -5  -6   82.79    7.60
   2   5  -6   78.09    7.70
   2   5  -6   86.29    7.30
  -2   5   6   82.19    8.10
  -1  -5   6 2519.35   81.49
   1  -5  -6 2548.95   81.99
  -1  -5   6 2628.54   81.59
   1   5  -6 2555.84   81.09
   1   5  -6 2557.64   81.09
  -1   5   6 2561.34   81.79
   0  -5   6  155.88    8.60
   0  -5  -6  160.48    9.70
   0  -5   6  153.48    8.80
   0   5  -6  160.48    7.80
   0   5   6  155.88    9.70
   0   5  -6  166.78    8.00
   1  -5   6   93.49    6.60
   1  -5   6   91.19    6.90
  -1  -5  -6   89.09    8.30
  -1   5  -6   90.09    5.10
   1   5   6   93.09    8.30
  -1   5  -6   97.99    5.20
   2  -5   6   22.00    3.50
   2  -5   6   19.50    3.30
  -2  -5  -6   20.50    4.70
   2   5   6   18.30    5.00
   3  -5   6   61.19    5.20
  -3  -5  -6   50.69    6.20
   3  -5   6   57.99    5.30
   3   5   6   46.30    6.20
   4  -5   6  119.39    6.50
  -4  -5  -6  123.09    9.70
   4  -5   6  117.89    6.70
   4   5   6  132.69    9.90
   5  -5   6  159.08    7.70
  -5  -5  -6  180.18   11.10
   5  -5   6  169.88    8.00
   6  -5   6   20.90    3.30
  -6  -5  -6   12.50    6.00
   6   5   6   22.30    6.70
  -7  -5  -6    3.30    5.90
   7  -5   6   -0.50    3.00
   7   5   6   -0.10    6.50
  -8  -5  -6   10.90    6.70
   8  -5   6    8.00    3.70
   8   5   6   16.80    9.40
   9  -5   6   36.80    5.00
  -9  -5  -6   35.00    7.60
   9   5   6   30.30    9.30
 -10  -5  -6    3.00    7.30
  10  -5   6   -1.70    4.90
  10   5   6   -9.10    9.20
 -11  -5  -6    0.20    6.80
  11  -5   6    4.70    5.90
  11   5   6   18.50   11.60
  12  -6  -6   -0.40    7.30
  12  -6  -6   -9.60    8.40
  12   6  -6   -0.10   11.10
  12   6  -6  -18.10    9.90
  11  -6  -6   -0.90    6.50
 -11  -6   6   -0.90    9.10
  11   6  -6   15.50    9.80
  11   6  -6   -2.00    9.20
  10  -6  -6   12.20    6.20
 -10  -6   6    3.90    7.90
  10   6  -6   23.10    9.20
  10   6  -6   15.30    8.80
  -9  -6   6   30.50   13.50
   9  -6  -6   27.10    6.60
   9  -6  -6   27.10    6.20
   9   6  -6   33.40    8.70
   9   6  -6   47.10    9.00
   8  -6  -6   18.40    5.40
  -8  -6   6    8.20    6.80
   8  -6  -6   17.00    5.90
   8   6  -6    9.50    7.10
   8   6  -6    7.90    7.10
   7  -6  -6   85.19    9.30
   7  -6  -6   89.79    9.10
  -7  -6   6  102.09   11.30
  -7   6   6   80.29    5.50
   7   6  -6   72.69    8.40
   7   6  -6   82.59    8.80
  -6  -6   6  168.98   11.00
  -6  -6   6  154.28   12.10
   6  -6  -6  174.08   10.40
  -6   6   6  163.98    8.60
   6   6  -6  169.68   11.70
  -5  -6   6    3.00    5.10
   5  -6  -6    4.40    4.30
   5   6  -6    5.40    5.20
  -5   6   6    2.90    3.50
  -4  -6   6  219.68   12.40
  -4  -6   6  224.48   12.50
   4  -6  -6  216.38   11.40
   4   6  -6  232.28   12.20
  -4   6   6  220.98   10.80
   4   6  -6  237.08   12.60
   3  -6  -6  201.18   10.80
  -3  -6   6  205.48   11.30
  -3  -6   6  207.68   11.50
   3   6  -6  203.38   11.10
  -3   6   6  203.68   10.30
   3   6  -6  208.98   11.10
  -2  -6   6   18.50    4.70
  -2  -6   6   24.20    5.10
   2  -6  -6   21.70    5.00
   2   6  -6   24.00    4.80
   2   6  -6   24.60    4.60
  -2   6   6   29.90    5.10
   1  -6  -6  741.13   27.60
  -1  -6   6  775.02   27.00
  -1  -6   6  756.02   27.10
  -1   6   6  791.32   27.50
   1   6  -6  763.52   26.50
   1   6  -6  780.42   26.50
   0  -6   6  593.34   21.40
   0  -6  -6  583.64   22.50
   0  -6   6  588.64   21.40
   0   6  -6  594.24   20.60
   0   6   6  593.24   22.30
   0   6  -6  602.74   20.60
  -1  -6  -6  634.04   23.70
   1  -6   6  639.64   22.10
   1  -6   6  650.13   22.10
   1   6   6  592.34   23.40
  -1   6  -6  616.24   20.50
  -1   6  -6  617.44   20.50
   2  -6   6    1.00    2.90
   2  -6   6    7.90    3.20
  -2  -6  -6    2.30    4.60
   2   6   6    9.40    5.00
  -3  -6  -6  149.49   10.90
   3  -6   6  149.59    7.80
   3  -6   6  161.48    7.90
   3   6   6  193.38   10.70
   4  -6   6   29.80    3.50
  -4  -6  -6   28.70    6.10
   4  -6   6   34.70    3.50
   5  -6   6   73.59    5.40
   5  -6   6   82.19    5.60
  -5  -6  -6   88.09   10.00
   5   6   6   74.09    8.10
   6  -6   6   -2.10    2.50
  -6  -6  -6    3.40    6.30
   6  -6   6    0.60    2.80
   6   6   6    9.50    6.50
   7  -6   6  204.58    9.20
  -7  -6  -6  224.58   14.50
   7   6   6  219.68   16.60
  -8  -6  -6    0.10    7.30
   8  -6   6    4.80    3.40
   8   6   6   19.10    8.60
   9  -6   6   62.39    7.20
  -9  -6  -6   47.70    9.20
   9   6   6   58.59   11.10
  10  -6   6    5.70    4.60
 -10  -6  -6   -1.60    8.40
  10   6   6   24.80   11.00
 -12  -7   6   40.20   11.60
  12  -7  -6   35.90    8.50
  12  -7  -6   26.00    9.80
  12   7  -6   -2.60   11.00
  12   7  -6   32.20   12.60
  11  -7  -6   -6.80    6.20
  11   7  -6   11.80   10.70
  11   7  -6    8.30    9.70
  10  -7  -6   86.89    8.60
  10   7  -6  100.39   11.70
  10   7  -6   97.59   12.40
  -9  -7   6   -0.10    7.80
   9  -7  -6   -9.50    5.90
   9  -7  -6    1.10    5.50
   9   7  -6    7.10    7.80
   8  -7  -6  205.88   12.70
  -8  -7   6  230.58   15.80
   8  -7  -6  223.38   13.50
   7  -7  -6    7.70    4.80
  -7  -7   6    4.00    6.40
   7   7  -6   -1.00    6.30
  -7   7   6    3.80    3.00
   7   7  -6    9.70    9.90
   6  -7  -6  416.36   17.70
  -6  -7   6  399.86   19.00
  -6  -7   6  435.66   19.50
   6   7  -6  435.06   19.20
   6   7  -6  431.76   19.30
  -6   7   6  417.06   15.50
   5  -7  -6    7.10    4.60
  -5  -7   6   14.30    4.60
  -5  -7   6    0.20    5.20
   5   7  -6    2.70    5.40
  -5   7   6    3.70    3.60
  -4  -7   6  337.67   16.40
   4  -7  -6  362.06   15.30
  -4  -7   6  375.16   16.20
   4   7  -6  325.47   16.10
   4   7  -6  357.16   16.00
  -4   7   6  350.76   14.50
  -3  -7   6   63.89    6.90
  -3  -7   6   59.69    6.70
   3  -7  -6   49.40    6.00
   3   7  -6   44.10    5.90
  -3   7   6   63.59    7.30
   3   7  -6   53.39    6.20
  -2  -7   6  862.81   30.70
   2  -7  -6  853.21   30.80
  -2  -7   6  901.31   31.20
   2   7  -6  855.91   30.10
   2   7  -6  874.51   30.40
  -2   7   6  870.11   30.60
  -1  -7   6   39.80    5.40
  -1  -7   6   36.10    5.20
   1  -7  -6   43.40    6.00
   1   7  -6   41.70    4.80
  -1   7   6   38.70    5.60
   1   7  -6   38.00    4.70
   0  -7   6    5.80    4.00
   0  -7   6    2.30    3.70
   0  -7  -6    7.60    4.90
   0   7  -6    5.70    3.10
   0   7  -6    5.80    3.10
   0   7   6    0.90    4.50
   1  -7   6  251.57   11.70
  -1  -7  -6  270.37   13.60
   1  -7   6  267.17   11.70
  -1   7  -6  257.57    9.50
  -1   7  -6  266.87    9.60
   1   7   6  264.97   13.50
  -2  -7  -6   26.30    5.90
   2  -7   6   50.99    5.70
   2  -7   6   34.60    4.30
   3  -7   6   45.20    5.30
  -3  -7  -6   36.80    6.70
   3  -7   6   47.80    5.50
   3   7   6   62.19    6.20
   4  -7   6   73.79    5.70
   4  -7   6   62.79    5.40
  -4  -7  -6   53.99    7.60
   4   7   6   54.89    7.50
  -5  -7  -6   18.50    6.60
   5  -7   6   22.90    3.20
   5  -7   6   18.20    3.20
   5   7   6   10.30    6.80
   6  -7   6    7.20    2.70
   6  -7   6    5.10    2.90
  -6  -7  -6    5.80    6.90
   6   7   6   18.00    7.30
  -7  -7  -6    5.80    7.60
   7  -7   6    3.90    2.70
   7   7   6    9.30    8.00
   8  -7   6    4.90    3.10
  -8  -7  -6  -10.50    7.60
   8   7   6  -10.00    8.50
  -9  -7  -6  -17.90   13.30
   9  -7   6    0.80    3.50
   9   7   6   24.50   10.30
  10  -7   6    3.20    4.20
  10   7   6    6.30   10.70
  12  -8  -6   -8.40    7.60
  12  -8  -6   -4.60    8.90
 -12  -8   6  -15.30   12.00
  12   8  -6   13.30   12.90
  12   8  -6    1.90   11.40
  11  -8  -6    5.30    7.20
 -11  -8   6    6.60   10.80
  11   8  -6  -18.80    9.40
  11   8  -6   -3.70   11.10
  10  -8  -6    7.70    6.40
 -10  -8   6   -5.80    9.90
  10   8  -6    3.40    8.90
  10   8  -6    6.60    9.80
   9  -8  -6   13.50    5.90
   9   8  -6    6.60    8.20
  -8  -8   6   -0.80    7.20
   8  -8  -6    5.20    5.20
   8  -8  -6    0.80    5.90
   8   8  -6    1.80    7.00
  -7  -8   6    1.80    6.40
   7  -8  -6    5.80    4.90
   7   8  -6   -6.40    6.10
   7   8  -6    4.30    6.40
  -6  -8   6    6.30    6.60
   6  -8  -6   -4.10    4.40
   6   8  -6   -2.50    6.00
   6   8  -6   -8.40    5.50
  -6   8   6   -2.60    3.00
  -5  -8   6    2.00    6.10
  -5  -8   6    0.70    5.70
   5  -8  -6   -1.70    4.50
   5   8  -6    1.70    5.60
   5   8  -6   13.50    5.40
  -5   8   6    1.60    3.60
   4  -8  -6   -3.80    4.40
  -4  -8   6   -4.90    4.60
  -4  -8   6   12.50    5.80
  -4   8   6   16.00    4.30
   4   8  -6   10.10    5.30
   3  -8  -6    3.40    4.70
  -3  -8   6   10.20    5.40
   3   8  -6   13.70    4.90
  -3   8   6   11.60    4.70
   3   8  -6    7.70    5.00
  -2  -8   6    8.30    5.00
  -2  -8   6    6.30    4.70
   2  -8  -6    6.10    5.00
  -2   8   6    4.30    4.40
   2   8  -6    7.30    4.30
   2   8  -6   -1.40    4.10
  -1  -8   6    8.40    4.70
   1  -8  -6   -0.40    5.00
  -1  -8   6    1.90    4.10
  -1   8   6    0.40    4.70
   1   8  -6   -0.40    3.90
   1   8  -6    0.20    3.60
   0  -8   6   13.20    4.40
   0  -8  -6   13.70    5.30
   0  -8   6    5.10    4.00
   0   8  -6    7.50    3.30
   0   8   6    5.20    5.10
   0   8  -6    9.80    3.40
   1  -8   6   27.60    4.50
  -1  -8  -6   15.70    5.70
   1  -8   6   20.90    4.30
  -1   8  -6   19.50    2.30
  -1   8  -6   21.60    2.30
  -2  -8  -6   69.79    7.90
   2  -8   6   79.19    7.20
   2  -8   6   86.19    7.00
   3  -8   6   19.30    3.60
  -3  -8  -6   20.50    6.20
   3  -8   6   15.00    3.70
   3   8   6   15.90    6.20
  -4  -8  -6   97.89   11.50
   4  -8   6  111.59    6.80
   4  -8   6  108.39    7.00
   4   8   6   98.99   11.40
   5  -8   6    9.00    3.00
   5  -8   6   13.20    3.20
  -5  -8  -6   14.20    6.90
   5   8   6   16.30    7.20
   6  -8   6   55.79    5.30
   6  -8   6   46.40    5.20
   6   8   6   57.09    9.20
   7  -8   6   45.90    5.30
   7  -8   6   50.99    5.00
  -7  -8  -6   31.00    8.70
   7   8   6   39.60    9.50
   8  -8   6    9.20    3.00
  -8  -8  -6    2.20    8.60
   8   8   6   22.10    9.60
  -9  -8  -6   16.80   10.20
   9  -8   6   21.30    3.60
   9   8   6   26.20   10.70
 -10  -8  -6    5.10   12.70
  10  -8   6    0.60    3.70
  10   8   6   -1.20   11.80
 -11  -9   6   20.20   12.10
  11  -9  -6   20.60    8.90
  11   9  -6   22.90   11.70
  11   9  -6   17.60   10.90
 -10  -9   6   12.10   10.10
  10  -9  -6    3.50    6.40
  10   9  -6   16.50    9.80
  10   9  -6   -3.00    9.90
  -9  -9   6   55.59   10.30
   9  -9  -6   68.19    8.00
   9   9  -6   74.39   10.60
   8  -9  -6    8.50    5.60
   8   9  -6    2.00    7.50
   7  -9  -6  124.69   10.90
  -7  -9   6  101.69   10.90
   7   9  -6  109.39   12.90
   7   9  -6  114.19   12.70
   6  -9  -6   62.49    7.10
  -6   9   6   68.39    5.40
   6   9  -6   66.49    8.70
  -5  -9   6  312.17   17.70
   5  -9  -6  345.97   16.20
  -5  -9   6  354.96   17.70
   5   9  -6  332.47   16.80
  -5   9   6  337.07   13.80
   5   9  -6  341.07   17.70
   4  -9  -6   16.50    5.70
  -4  -9   6    9.30    5.90
  -4  -9   6   20.80    6.50
   4   9  -6   13.20    6.00
  -4   9   6   20.20    4.60
  -3  -9   6  146.19   11.40
   3  -9  -6  122.69   11.00
   3   9  -6  126.39   10.60
  -3   9   6  136.79    9.80
   3   9  -6  141.89   11.10
   2  -9  -6   52.49    6.70
  -2  -9   6   48.30    6.70
   2   9  -6   43.20    6.20
   2   9  -6   53.59    6.10
  -2   9   6   48.60    6.30
  -1  -9   6   19.00    5.50
   1  -9  -6   10.10    5.50
  -1  -9   6    8.30    5.00
   1   9  -6    8.50    4.10
   1   9  -6    9.70    4.30
  -1   9   6    7.90    5.20
   0  -9   6  109.79    9.40
   0  -9  -6   90.39   10.30
   0  -9   6  103.79    8.80
   0   9   6   80.09    7.90
   0   9  -6   85.79    7.00
   0   9  -6  102.49    6.90
  -1  -9  -6   67.49    7.90
   1  -9   6   95.99    8.30
   1  -9   6   79.49    8.00
  -1   9  -6   77.99    4.30
  -1   9  -6   88.39    4.20
   2  -9   6   63.49    7.10
   2  -9   6   63.79    7.20
  -2  -9  -6   51.89    7.80
   2   9   6   54.29    7.60
   3  -9   6    8.60    3.70
  -3  -9  -6   18.40    6.70
   3  -9   6   14.70    3.90
   3   9   6    3.50    6.10
  -4  -9  -6   10.80    8.50
   4  -9   6   22.00    3.80
   4  -9   6   25.30    4.10
   4   9   6   27.30    7.50
  -5  -9  -6   71.79    9.40
   5  -9   6   65.19    6.00
   5  -9   6   60.89    6.10
   5   9   6   66.69    9.50
   6  -9   6   18.90    3.30
  -6  -9  -6   14.60    8.20
   6  -9   6   17.40    3.40
   6   9   6   14.90    8.30
   7  -9   6    4.30    3.10
   7  -9   6    1.90    2.90
   7   9   6  -13.30    8.10
   8  -9   6   -2.40    3.00
   8  -9   6    3.70    2.90
   8   9   6   -0.20    9.40
   9  -9   6   -1.80    2.90
  -9  -9  -6    6.70   10.90
   9   9   6   12.50   11.10
  11 -10  -6   -5.10    8.80
 -11 -10   6   10.20   12.80
  11 -10  -6    9.70    7.80
  11  10  -6   -6.30   11.10
  11  10  -6    9.80   13.00
  10 -10  -6    8.20    7.90
 -10 -10   6   12.90   10.90
  10  10  -6   -1.80   10.50
  10  10  -6    9.80   10.10
  -9 -10   6    8.20   10.00
   9 -10  -6    5.90    6.30
   9  10  -6   -0.60    9.80
   9  10  -6    5.00    8.90
   8 -10  -6  114.59   11.50
  -8 -10   6   75.79   10.90
   8  10  -6   83.19   11.20
   8  10  -6   86.59   11.00
   7 -10  -6   13.90    6.00
   7  10  -6    6.50    7.80
   6 -10  -6    0.00    5.20
   6  10  -6   -2.30    6.80
  -6  10   6   -1.30    2.40
   5 -10  -6    6.60    5.80
  -5 -10   6   -4.40    6.60
   5  10  -6   20.20    7.20
  -5  10   6    4.10    3.80
   5  10  -6    8.40    6.80
   4 -10  -6   53.29    7.10
  -4 -10   6   34.60    7.70
  -4 -10   6   41.20   12.70
   4  10  -6   59.39    7.80
  -4  10   6   53.89    5.80
   4  10  -6   49.70    7.60
  -3 -10   6  217.18   13.40
   3 -10  -6  191.88   12.70
  -3 -10   6  218.98   13.80
   3  10  -6  185.58   13.00
  -3  10   6  181.58   11.50
  -2 -10   6   -3.00    4.80
  -2 -10   6   11.70    5.90
   2 -10  -6    0.30    5.70
   2  10  -6    8.20    4.90
   2  10  -6   -0.70    5.10
  -2  10   6    9.80    5.40
  -1 -10   6   50.69    6.90
   1 -10  -6   40.10    7.50
   1  10  -6   57.89    5.80
  -1  10   6   70.29    7.00
   1  10  -6   45.40    5.90
   0 -10   6   27.60    5.90
   0 -10   6   31.80    5.90
   0 -10  -6   26.60    6.90
   0  10  -6   26.80    4.30
   0  10  -6   27.00    4.20
   1 -10   6   40.70    5.80
   1 -10   6   42.00    5.70
  -1 -10  -6   44.30    7.80
   1  10   6   37.20    7.00
   2 -10   6   22.00    5.00
   2 -10   6   16.50    4.80
   2  10   6   20.30    6.90
  -3 -10  -6   22.90    7.30
   3 -10   6   31.80    4.90
   3 -10   6   34.60    5.00
   3  10   6   28.20    7.80
  -4 -10  -6   45.00    8.80
   4 -10   6   44.00    5.00
   4 -10   6   46.30    5.00
   4  10   6   47.20    8.50
   5 -10   6    2.20    3.60
   5 -10   6    6.60    3.60
   5  10   6   12.40    8.10
   6 -10   6   24.10    3.90
   6 -10   6   25.40    4.00
   6  10   6   38.00    9.60
   7 -10   6    4.60    3.40
  -7 -10  -6   20.10    9.80
   7 -10   6    9.20    3.30
   7  10   6   20.40    9.80
   8 -10   6   22.60    3.40
   8 -10   6   19.40    3.50
  -8 -10  -6   18.40   11.30
   8  10   6   24.20   10.90
   9 -10   6   -1.60    2.90
  -9 -10  -6    7.60   12.00
   9  10   6   11.70   11.60
  10 -11  -6   33.20   10.00
 -10 -11   6   37.70   13.30
  10 -11  -6   28.40    8.40
  10  11  -6   32.50   13.20
  10  11  -6   47.80   12.20
  -9 -11   6   21.60   11.10
   9 -11  -6   13.70    9.30
   9  11  -6   14.80   11.50
   9  11  -6   21.40   10.40
  -8 -11   6  110.49   13.50
   8 -11  -6  131.89   12.80
   8  11  -6  157.88   17.30
   8  11  -6  150.28   16.40
   7 -11  -6  103.09   11.80
   7  11  -6  106.69   11.80
   6 -11  -6   28.50    6.90
   6  11  -6   26.80    8.30
   6  11  -6   39.60   10.00
   5 -11  -6   50.89    7.40
  -5 -11   6   56.59    9.30
  -5  11   6   46.30    4.90
   5  11  -6   51.29    8.20
   5  11  -6   45.00    8.40
   4 -11  -6  177.18   13.50
  -4 -11   6  155.48   14.30
  -4  11   6  163.58   10.40
   4  11  -6  152.68   12.50
   4  11  -6  171.98   14.00
  -3 -11   6    6.40    6.60
   3 -11  -6    6.90    6.30
   3  11  -6    3.90    6.30
  -3  11   6    3.00    5.20
  -2 -11   6   79.89    8.90
   2 -11  -6   97.89    9.60
  -2 -11   6  100.39    9.50
   2  11  -6  103.29    9.80
   2  11  -6  107.79   10.70
  -1 -11   6   88.49    8.90
   1 -11  -6   87.69   10.80
   1  11  -6   94.39    9.00
   1  11  -6   89.59    9.00
   0 -11   6   19.70    5.80
   0 -11  -6   19.80    7.20
   0  11  -6    9.50    4.10
   0  11   6   26.80    6.60
   0  11  -6   15.10    4.00
  -1 -11  -6   21.10    7.60
   1 -11   6   33.20    6.10
   1 -11   6   28.50    6.10
   1  11   6   34.40    7.40
   2 -11   6   10.00    5.10
   2 -11   6   19.00    5.40
   2  11   6   16.50    7.20
   3 -11   6    2.60    4.50
   3 -11   6    2.80    4.40
   3  11   6    7.00    7.30
   4 -11   6   43.50    5.40
   4 -11   6   44.00    5.50
   4  11   6   39.80    9.00
   5 -11   6    8.10    4.20
  -5 -11  -6    2.80    8.70
   5 -11   6    4.40    4.00
   5  11   6    3.50    8.00
  -6 -11  -6   68.69   11.50
   6 -11   6   74.99    7.40
   6 -11   6   73.69    7.50
   6  11   6   62.39   10.90
   7 -11   6   -0.80    3.60
   7 -11   6    4.80    3.80
  -7 -11  -6   14.60   10.50
   7  11   6   11.80   10.00
   8 -11   6    7.90    3.50
   8 -11   6    5.50    3.60
  -8 -11  -6    7.50   12.00
   8  11   6   26.50   11.40
 -10 -12   6   24.50   13.60
  10 -12  -6    5.70    8.30
  10 -12  -6  -16.30    9.80
  10  12  -6    1.00   13.40
  10  12  -6    3.30   11.60
  -9 -12   6    5.60   11.80
   9 -12  -6    8.00    7.60
   9  12  -6    9.30   11.00
   9  12  -6   -7.70   11.10
  -8 -12   6    1.10   10.20
   8 -12  -6   10.40    8.20
   8  12  -6   21.20    9.90
   8  12  -6   12.40   10.50
  -7 -12   6    8.10    9.70
   7  12  -6   14.90    9.40
   7  12  -6    9.80    8.90
   6  12  -6   16.50    8.70
  -5 -12   6   20.20    8.70
   5  12  -6   21.70    8.00
  -5  12   6   21.60    4.10
   5  12  -6   18.50    8.10
  -5  12   6   17.50    4.30
  -4 -12   6   16.80    8.10
  -4  12   6   24.70    5.40
   4  12  -6   20.40    7.10
   4  12  -6   29.30    7.80
  -3 -12   6   35.10    8.20
   3 -12  -6   35.00    7.90
   3  12  -6   25.40    7.10
  -3  12   6   30.10    6.40
   3  12  -6   21.20    6.60
   2 -12  -6  294.67   16.90
  -2 -12   6  288.17   16.40
  -2 -12   6  277.97   16.90
   2  12  -6  295.97   15.60
  -1 -12   6  128.29   12.60
   1 -12  -6  171.58   14.10
  -1 -12   6  164.08   12.60
   1  12  -6  168.48   10.90
  -1  12   6  164.88   12.40
   1  12  -6  158.18   11.20
   0 -12  -6    7.20    7.30
   0 -12   6    6.30    6.40
   0  12   6    1.90    6.70
   0  12  -6    8.40    4.00
   0  12  -6    6.60    3.90
   1 -12   6   -5.80    5.10
  -1 -12  -6   15.40    7.60
   1 -12   6   13.90    6.00
   1  12   6   21.10    7.50
   2 -12   6    8.50    5.50
   2 -12   6   -4.00    5.30
   2  12   6    1.00    7.40
   3 -12   6   -6.30    4.80
   3 -12   6   -7.70    4.80
   3  12   6    4.10    7.80
   4 -12   6   26.50    5.60
  -4 -12  -6   33.00    9.40
   4 -12   6   29.10    5.70
   4  12   6   30.60    9.40
  -5 -12  -6  118.29   13.70
   5 -12   6  153.08   10.20
   5 -12   6  129.89   10.00
   5  12   6  128.79   13.00
   6 -12   6    6.90    4.60
  -6 -12  -6   14.10   11.00
   6 -12   6    3.90    4.50
   6  12   6   -1.00    9.50
   7 -12   6   29.20    4.90
  -7 -12  -6    6.90   11.90
   7 -12   6   38.40    5.00
   7  12   6   23.40   11.20
   9 -13  -6   69.69   10.20
  -9 -13   6   94.09   15.50
   9  13  -6   95.59   15.20
   9  13  -6   64.49   13.40
  -8 -13   6   11.10   12.20
   8 -13  -6    3.30    8.20
   8  13  -6   -7.60   11.00
   8  13  -6   -8.60   10.10
  -7 -13   6   31.90   11.10
   7 -13  -6   17.80    7.80
   7  13  -6   24.70    9.90
   7  13  -6   15.20   10.30
  -6 -13   6   51.39   11.40
   6 -13  -6   39.10    8.10
   6  13  -6   58.69   10.90
   6  13  -6   39.00    9.70
  -5 -13   6   39.00   10.30
   5 -13  -6   54.29    8.90
   5  13  -6   54.49    9.80
  -5  13   6   81.49    7.00
  -5  13   6   59.49    6.20
  -4 -13   6   59.29   10.20
   4 -13  -6   65.99    8.80
   4  13  -6   54.99    9.20
  -4  13   6   47.40    6.20
   4  13  -6   50.29   10.50
   3 -13  -6   36.50    8.30
  -3 -13   6   32.50    9.30
   3  13  -6   37.20    8.30
   3  13  -6   37.40    7.70
  -2 -13   6   20.40    8.30
  -1 -13   6   83.49    9.60
   1 -13  -6   80.69   10.20
  -1  13   6   99.49   10.10
   1  13  -6  105.39   10.50
   1  13  -6   89.79    9.90
   0 -13   6  177.78   13.10
   0 -13  -6  149.19   15.20
   0  13   6  164.28   14.90
   0  13  -6  164.58    9.20
   0  13  -6  156.68    9.50
   1 -13   6  100.09   11.50
   1 -13   6  105.49   11.70
  -1 -13  -6   66.39   10.60
   1  13   6   76.09   10.40
   2 -13   6   34.90    7.00
   2  13   6   35.00    8.80
   3 -13   6   70.29    7.80
   3  13   6   94.39   11.20
   4 -13   6    4.50    5.70
  -4 -13  -6   12.30   10.30
   4 -13   6   10.70    5.90
   4  13   6   -8.00    8.50
  -5 -13  -6   36.30   11.90
   5 -13   6   38.70    6.20
   5 -13   6   25.20    6.00
   5  13   6   35.90   10.90
  -6 -13  -6   -6.30   11.10
   6 -13   6    0.60    5.10
   6  13   6   23.10   10.80
   7 -13   6   30.70    5.80
  -7 -13  -6    3.60   13.40
   7  13   6   23.90   12.00
   8 -14  -6    9.70    9.30
  -8 -14   6   -6.80   12.90
   8  14  -6   -6.20   10.50
   8  14  -6    1.70   12.10
  -7 -14   6    8.10   11.90
   7 -14  -6   -3.70    8.00
   7  14  -6   -0.10   11.00
   7  14  -6   -1.70    9.90
   6 -14  -6  -13.50    7.90
  -6 -14   6   17.30   11.20
   6  14  -6   -7.80    8.80
   6  14  -6   -3.80   10.00
  -5 -14   6   13.70   10.50
   5 -14  -6    4.30    7.90
  -5  14   6    1.30    3.30
   5  14  -6    9.10    8.90
   4 -14  -6   -4.80    7.30
  -4 -14   6    6.00    9.40
  -4  14   6   13.10    5.70
   4  14  -6   -1.70    8.40
   4  14  -6   -6.40    7.90
  -4  14   6    0.70    5.30
  -3 -14   6   35.10    9.80
   3 -14  -6   32.60    9.10
   3  14  -6   39.80    8.90
  -3  14   6   34.90    6.70
   3  14  -6   39.70    8.60
  -2 -14   6   25.60    9.20
   2 -14  -6   30.20    9.20
  -2  14   6   19.00    7.30
   2  14  -6    8.70    7.20
  -1 -14   6   -6.10    7.60
   1 -14  -6   -5.40    8.30
   1  14  -6    0.60    5.30
   1  14  -6   -1.90    5.80
  -1  14   6   -8.40    7.10
   0 -14   6  125.99   14.30
   0 -14  -6  104.39   12.30
   0  14  -6   95.29    7.90
   0  14   6   97.69   11.40
   0  14  -6  104.89    8.00
  -1 -14  -6    9.40    9.20
   1 -14   6    9.80    7.30
   1  14   6    0.40    7.70
   2 -14   6   19.00   12.00
  -2 -14  -6   29.60   10.10
   2  14   6   21.50    9.30
  -3 -14  -6   14.60   10.20
   3 -14   6    8.50    6.60
   3  14   6   -2.00    9.00
  -4 -14  -6  114.49   14.80
   4 -14   6  139.09   12.70
   4  14   6  111.39   13.30
   5 -14   6   14.00    6.50
  -5 -14  -6   44.50   13.30
   5  14   6    1.20   10.80
   6 -14   6   59.49    7.50
  -6 -14  -6   44.30   14.40
   6  14   6   59.79   14.00
   6 -15  -6   54.89   10.80
  -6 -15   6   37.10   13.60
   6  15  -6   31.90   12.10
   6  15  -6   45.90   11.40
   5 -15  -6   18.10    9.30
  -5 -15   6    7.00   11.80
   5  15  -6   26.10   10.20
   5  15  -6   25.70   10.30
  -4 -15   6   31.80   11.60
   4 -15  -6   56.69   10.70
   4  15  -6   65.19   11.30
  -4  15   6   46.30    6.40
  -4  15   6   44.30    6.30
  -3 -15   6   25.50   10.50
   3 -15  -6   26.50   10.00
   3  15  -6   43.50   10.40
  -3  15   6   29.10    7.20
   2 -15  -6   40.20   10.10
  -2 -15   6   42.20   10.80
   2  15  -6   42.90    8.80
   2  15  -6   59.19    8.40
  -2  15   6   29.90    7.80
  -2  15   6   16.60    8.20
  -1 -15   6   76.89   11.10
   1 -15  -6   73.49   12.10
   1  15  -6  102.59   10.60
   1  15  -6  114.99   11.90
   0 -15  -6   66.89   12.10
   0 -15   6   47.90   10.10
   0  15  -6   66.39    6.80
   0  15  -6   51.59    4.80
   0  15   6   67.29   10.80
  -1 -15  -6   44.00   11.50
   1 -15   6   31.50    8.90
   1  15   6   26.60    9.80
  -2 -15  -6   42.40   11.60
   2 -15   6   41.40    8.80
   2  15   6   45.20   10.80
  -3 -15  -6   28.20   11.50
   3 -15   6   33.40    8.40
   3  15   6    0.00   10.20
  -4 -15  -6   17.60   12.70
   4  15   6  -12.70   10.50
   5 -16  -6   -4.00   10.30
  -5 -16   6  -24.10   12.70
   5  16  -6  -26.80   10.10
   5  16  -6  -10.40   11.60
  -4 -16   6  -17.90   11.30
   4 -16  -6   -3.00   10.30
   4  16  -6  -14.20   10.30
  -4  16   6   -8.00    5.30
  -4  16   6   -2.50    5.20
  -3 -16   6   17.30   11.20
   3 -16  -6    7.80   10.00
   3  16  -6   -2.80   10.00
   3  16  -6   -6.10    9.50
  -3  16   6    6.00    7.30
   2 -16  -6  -12.40    9.60
  -2 -16   6   16.70   11.10
  -2  16   6   -1.90    8.10
  -2  16   6    1.10    8.30
   2  16  -6    8.80    8.80
   2  16  -6    1.00    7.30
   1 -16  -6   -4.40   10.90
  -1 -16   6   -7.00    9.90
   1  16  -6    9.20    6.00
  -1  16   6   11.00    9.30
   1  16  -6    9.40    6.80
  -1  16   6   -4.80    8.20
   0 -16   6    9.30   10.10
   0 -16  -6    6.30   11.30
   0  16   6   -7.90    9.50
   1 -16   6   28.80   10.00
  -1 -16  -6   10.20   11.90
   1  16   6   13.80    9.70
   1  16   6   19.00   10.50
  -2 -16  -6   -5.80   11.20
   2 -16   6   16.20    9.40
   2  16   6   19.60   10.90
   3 -16   6    4.00    9.00
  -3 -16  -6  -17.00   12.90
   3  16   6   30.00   11.50
  13   0  -7   12.80   12.40
  13   0  -7   29.10   10.60
  12   0  -7   -6.30   10.00
  12   0  -7    0.60    8.10
  11   0  -7  368.66   23.30
  11   0  -7  350.96   19.60
  10   0  -7   -6.70    7.20
  -9   0   7   59.59    7.10
   9   0  -7  102.29   11.30
   9   0  -7   64.79    8.20
   8   0  -7   -5.80    5.20
  -8   0   7    2.70    4.90
   8   0  -7  -10.50    4.80
  -8   0   7   -0.90    5.20
  -7   0   7  768.82   27.80
  -7   0   7  773.62   28.40
   7   0  -7  780.72   29.00
   7   0  -7  785.82   28.90
   6   0  -7   -0.60    4.60
   6   0  -7    0.30    4.40
  -6   0   7   -0.40    4.30
  -6   0   7    1.60    4.50
   5   0  -7 1394.46   46.10
  -5   0   7 1332.27   45.60
  -5   0   7 1370.16   46.00
   5   0  -7 1411.26   46.20
  -4   0   7    1.20    4.10
   4   0  -7   -6.10    3.90
   4   0  -7   -0.70    4.20
  -4   0   7   -5.20    4.10
  -3   0   7   11.10    4.40
   3   0  -7   11.60    4.40
   3   0  -7    8.50    4.30
  -3   0   7    4.80    4.10
   2   0  -7   -4.10    3.30
  -2   0   7   -2.60    3.80
   2   0  -7   -1.50    3.90
  -2   0   7    2.80    4.10
   1   0  -7   21.60    4.50
   1   0  -7   23.60    4.30
  -1   0   7   26.40    4.70
  -1   0   7   26.80    4.60
   0   0  -7    3.10    3.80
   0   0  -7    3.80    3.50
   0   0   7   -0.30    3.60
   1   0   7  335.87   13.50
  -1   0  -7  316.87   12.90
  -1   0  -7  314.57   13.00
  -2   0  -7   -2.40    3.20
   2   0   7   -3.90    3.30
  -2   0  -7   -1.30    3.30
  -3   0  -7 1408.86   45.60
  -3   0  -7 1417.86   45.60
   3   0   7 1398.16   46.30
   4   0   7   -2.90    3.80
  -4   0  -7   -4.00    2.70
  -4   0  -7   -1.40    3.00
  -5   0  -7    2.10    2.60
   5   0   7    4.70    4.00
  -5   0  -7    1.30    2.70
   6   0   7   -1.60    4.30
  -6   0  -7    0.50    1.80
   7   0   7   53.09    7.00
  10   0   7   -2.20    7.60
  13  -1  -7   22.40   13.30
  13  -1  -7  -16.70    9.50
  13   1  -7   15.50   12.50
  13   1  -7   10.70   10.30
  12  -1  -7   -1.70   10.20
  12  -1  -7   20.20    9.20
  12   1  -7    9.30    8.90
  12   1  -7    2.90   10.00
 -11  -1   7   11.40    6.80
  11  -1  -7    7.20    7.80
  11  -1  -7    4.80    8.10
  11   1  -7  -12.60   14.80
  11   1  -7   12.30    8.10
 -10  -1   7  131.99   12.30
  10  -1  -7  122.89   12.30
  10  -1  -7  138.89   12.60
  10   1  -7  125.19   14.60
  10   1  -7  130.69   12.70
   9  -1  -7   15.90    6.40
  -9  -1   7    1.00    5.80
   9   1  -7    6.00    6.40
   9   1  -7    9.80    6.90
  -8  -1   7    5.10    5.50
   8  -1  -7    5.60    5.30
  -8  -1   7    4.20    5.30
   8   1  -7    8.80    5.70
  -8   1   7    6.40    4.70
  -7  -1   7    2.80    5.20
   7  -1  -7    9.50    5.10
  -7  -1   7    9.10    4.80
   7  -1  -7    6.50    5.20
   7   1  -7    2.60    5.20
   7   1  -7   14.60    5.40
  -7   1   7    3.30    4.30
   6  -1  -7    8.60    4.90
   6  -1  -7    2.40    4.60
  -6  -1   7    8.30    5.10
  -6  -1   7    9.20    4.70
   6   1  -7   -0.10    4.80
  -6   1   7   14.60    4.40
   6   1  -7    7.80    4.70
   5  -1  -7    2.70    4.20
  -5  -1   7    2.60    4.30
   5  -1  -7    3.20    4.50
  -5  -1   7   -5.90    4.40
  -5   1   7    0.00    3.90
   5   1  -7   -1.10    4.30
   5   1  -7   -4.00    4.30
  -4  -1   7  134.29    8.90
   4  -1  -7  119.99    9.20
  -4  -1   7  129.79    9.40
   4  -1  -7  133.19    9.00
   4   1  -7  140.79    9.10
  -4   1   7  143.69    9.00
   4   1  -7  131.09    9.30
  -3  -1   7   13.60    4.20
   3  -1  -7   11.20    4.50
   3  -1  -7   10.70    4.20
  -3  -1   7   15.10    4.40
   3   1  -7    7.60    4.10
   3   1  -7    9.70    4.10
  -3   1   7   14.00    4.30
  -2  -1   7   39.50    5.00
   2  -1  -7   43.80    5.40
  -2  -1   7   32.80    5.10
   2  -1  -7   38.80    5.00
  -2   1   7   41.50    5.00
   2   1  -7   39.20    5.10
   2   1  -7   36.80    4.80
   1  -1  -7  124.89    8.10
   1  -1  -7  125.29    8.40
  -1  -1   7  115.59    8.00
  -1  -1   7  123.59    8.20
   1   1  -7  119.59    7.80
  -1   1   7  115.69    8.30
   1   1  -7  116.29    8.30
   0  -1  -7  126.89    8.40
   0  -1  -7  108.79    7.90
   0  -1   7  134.39    8.20
   0  -1   7  130.09    8.70
   0   1  -7  128.49    7.80
   0   1   7  129.09    8.50
   0   1  -7  130.79    7.90
   1  -1   7  103.09    7.40
   1  -1   7  104.69    7.60
  -1  -1  -7  113.59    7.90
  -1  -1  -7  113.69    7.70
  -1   1  -7  108.19    7.10
  -1   1  -7  104.79    7.30
   1   1   7  108.19    7.90
  -2  -1  -7   -0.90    3.30
   2  -1   7    3.10    3.40
  -2  -1  -7   -5.20    3.60
  -2   1  -7    4.50    2.90
  -2   1  -7    2.40    3.10
   2   1   7    6.60    4.00
  -3  -1  -7   35.90    4.80
  -3  -1  -7   31.30    4.50
   3  -1   7   28.70    4.50
  -3   1  -7   32.70    3.60
  -3   1  -7   30.70    3.40
   3   1   7   34.50    5.00
   4  -1   7   47.20    5.00
  -4  -1  -7   46.20    4.70
  -4  -1  -7   57.19    6.60
  -4   1  -7   45.20    4.20
   4   1   7   48.60    5.80
  -4   1  -7   50.89    4.40
  -5  -1  -7  136.69    8.10
   5  -1   7  137.29    9.00
  -5  -1  -7  141.69    8.30
   5   1   7  147.89    9.80
  -6  -1  -7  229.58   10.60
  -6  -1  -7  242.08   10.60
   6  -1   7  234.48   12.30
   6   1   7  268.77   13.50
   7  -1   7   -3.90    4.70
  -7  -1  -7    4.90    3.00
  -7  -1  -7    3.00    2.60
   7   1   7    9.90    5.50
   8  -1   7   14.90    5.70
  11  -1   7   12.00    8.90
  11   1   7   11.20   10.40
  13  -2  -7   -1.60    9.20
  13  -2  -7    4.90   11.90
  13   2  -7   -9.50   11.70
  13   2  -7    1.80   10.60
 -12  -2   7   28.80    8.60
  12  -2  -7   31.00    8.80
  12  -2  -7   43.10   18.10
  12   2  -7   39.20   10.10
  12   2  -7   37.70   11.30
  11  -2  -7   43.20    8.50
  11  -2  -7   45.50    8.90
 -11  -2   7   45.40    8.30
  11   2  -7   44.00    9.50
  11   2  -7   61.09   11.00
  10  -2  -7  227.38   14.90
  10  -2  -7  202.58   15.40
 -10  -2   7  220.98   15.30
  10   2  -7  204.88   15.90
  10   2  -7  220.98   15.70
   9  -2  -7  236.38   14.60
  -9  -2   7  234.58   14.10
   9   2  -7  245.88   15.50
   9   2  -7  219.08   14.60
   8  -2  -7  158.08   11.50
  -8  -2   7  178.68   12.80
   8  -2  -7  166.68   12.30
   8   2  -7  186.38   13.30
   8   2  -7  216.88   12.80
  -8   2   7  179.68   10.40
   7  -2  -7   66.29    7.20
  -7  -2   7   62.49    7.20
  -7  -2   7   89.69    8.90
   7  -2  -7   78.29    8.60
   7   2  -7  103.89    9.50
   7   2  -7   76.39    7.70
  -7   2   7   70.49    7.70
  -6  -2   7  242.78   12.40
   6  -2  -7  239.88   12.20
   6  -2  -7  239.68   12.30
  -6  -2   7  222.48   12.60
  -6   2   7  234.08   11.30
   6   2  -7  231.38   12.80
   6   2  -7  245.68   12.90
   5  -2  -7   -1.50    4.10
   5  -2  -7    5.00    4.30
  -5  -2   7    5.20    4.50
  -5  -2   7   -5.40    4.30
   5   2  -7   -1.30    4.50
   5   2  -7    3.00    4.40
  -5   2   7   -0.60    3.90
   4  -2  -7 1384.76   46.50
  -4  -2   7 1411.76   46.80
   4  -2  -7 1417.56   46.40
  -4  -2   7 1375.66   46.40
   4   2  -7 1411.96   46.60
  -4   2   7 1380.86   46.10
   4   2  -7 1399.96   46.60
  -3  -2   7  245.88   11.60
  -3  -2   7  241.88   11.70
   3  -2  -7  238.78   11.80
   3  -2  -7  228.78   11.50
   3   2  -7  237.88   11.50
   3   2  -7  219.38   11.50
  -3   2   7  224.98   11.20
   2  -2  -7  141.39    9.40
  -2  -2   7  165.18    9.30
  -2  -2   7  132.29    9.20
   2  -2  -7  148.29    8.90
  -2   2   7  142.89    9.10
   2   2  -7  158.18    9.00
   2   2  -7  158.18    9.10
  -1  -2   7   -0.30    3.60
   1  -2  -7   -2.20    3.70
  -1  -2   7   -1.60    3.70
   1  -2  -7   -3.90    3.40
   1   2  -7   -3.40    3.40
  -1   2   7    0.60    4.10
   1   2  -7    2.90    3.30
   0  -2   7  548.85   19.90
   0  -2  -7  532.75   20.10
   0  -2  -7  550.94   20.40
   0  -2   7  546.05   19.80
   0   2  -7  557.14   19.50
   0   2   7  536.25   20.30
   0   2  -7  523.05   19.50
   1  -2   7  133.79    7.80
   1  -2   7  120.89    7.80
  -1  -2  -7  138.19    8.50
   1   2   7  131.49    8.70
  -1   2  -7  125.29    7.30
  -1   2  -7  123.29    7.40
   2  -2   7  185.18    9.60
   2  -2   7  186.08    9.40
  -2  -2  -7  182.68   10.20
  -2   2  -7  189.08    8.30
   2   2   7  187.18   10.20
  -2   2  -7  191.98    8.40
   3  -2   7   24.10    4.00
  -3  -2  -7   33.50    4.80
  -3   2  -7   31.30    3.60
  -3   2  -7   33.50    3.80
   3   2   7   30.30    5.10
   4  -2   7   62.59    6.60
  -4  -2  -7   51.69    5.50
   4   2   7   55.69    6.10
   5  -2   7   24.20    4.30
  -5  -2  -7   23.80    4.70
   5   2   7   21.00    5.50
  -6  -2  -7   34.90    5.10
  -6  -2  -7   24.60    4.80
   6  -2   7   27.40    4.70
   6   2   7   28.00    6.10
  -7  -2  -7    5.20    4.10
   7  -2   7   22.60    5.20
  -7  -2  -7   15.80    4.40
   8  -2   7   10.00    5.30
  -8  -2  -7    1.20    3.50
  -8  -2  -7    1.00    3.70
   8   2   7   -5.20    6.30
   9  -2   7    1.00    5.70
   9   2   7   10.50    8.10
  10   2   7   16.90   10.90
  11  -2   7   -2.80    8.00
  11   2   7    4.00   10.90
 -13  -3   7    7.00    9.50
  13  -3  -7    3.80    9.30
  13  -3  -7   -1.80   11.50
  13   3  -7   17.90   11.80
  13   3  -7   11.60   11.10
  12  -3  -7   -1.00    7.60
 -12  -3   7   -3.50    8.20
  12   3  -7   -2.90    9.70
  12   3  -7  -11.10    9.90
  11  -3  -7    5.60    7.10
  11  -3  -7   -6.40    7.40
 -11  -3   7   10.70    8.00
  11   3  -7    4.10    9.70
  11   3  -7  -12.90    7.70
 -10  -3   7   19.50    8.00
  10  -3  -7   21.60    7.10
  10  -3  -7   16.30    6.70
  10   3  -7   18.80    8.10
  -9  -3   7  100.09   11.60
   9  -3  -7  121.39   11.50
   9   3  -7  126.79   12.90
   9   3  -7  109.59   12.20
  -8  -3   7   20.60    6.50
   8  -3  -7   13.80    6.10
   8  -3  -7   16.50    5.60
   8   3  -7   13.60    6.70
  -8   3   7   14.20    4.60
   8   3  -7   24.20    6.60
   7  -3  -7   42.00    6.10
  -7  -3   7   37.90    6.80
   7  -3  -7   37.40    6.30
  -7   3   7   41.00    5.40
   7   3  -7   55.39    6.90
  -6  -3   7  163.08   11.20
   6  -3  -7  172.38   11.00
  -6  -3   7  187.78   11.60
   6  -3  -7  168.68   10.40
  -6   3   7  165.78    9.70
   6   3  -7  152.58   11.10
   6   3  -7  156.28   11.30
  -5  -3   7   64.99    6.70
  -5  -3   7   49.80    6.10
   5  -3  -7   53.39    6.00
   5  -3  -7   51.09    6.10
   5   3  -7   52.09    6.20
   5   3  -7   57.29    6.60
  -5   3   7   66.69    6.70
   4  -3  -7  262.57   12.80
  -4  -3   7  265.17   12.80
  -4  -3   7  257.27   13.00
   4  -3  -7  278.37   13.20
   4   3  -7  262.97   12.70
  -4   3   7  261.67   12.50
   4   3  -7  268.37   12.90
  -3  -3   7   30.50    5.30
   3  -3  -7   32.30    4.90
   3  -3  -7   29.70    5.30
  -3  -3   7   32.00    5.10
   3   3  -7   25.70    4.90
   3   3  -7   34.80    5.30
  -3   3   7   37.80    5.10
  -2  -3   7  378.06   15.20
   2  -3  -7  354.36   15.10
  -2  -3   7  364.86   15.00
   2   3  -7  373.86   14.90
  -2   3   7  353.26   15.30
   2   3  -7  349.57   14.80
   1  -3  -7  371.26   15.10
  -1  -3   7  361.86   14.70
  -1  -3   7  356.16   14.90
  -1   3   7  383.36   15.30
   1   3  -7  343.77   14.30
   1   3  -7  363.06   14.50
   0  -3  -7  300.67   13.40
   0  -3   7  289.57   12.80
   0  -3   7  302.97   13.10
   0   3  -7  306.07   12.30
   0   3  -7  298.27   12.40
   0   3   7  292.97   13.40
   1  -3   7  233.68   10.80
   1  -3   7  225.78   10.60
  -1  -3  -7  199.18   11.10
  -1   3  -7  237.78    9.80
   1   3   7  232.68   11.40
  -1   3  -7  225.28    9.60
   2  -3   7   -2.70    3.20
   2  -3   7    3.80    3.20
  -2  -3  -7   -1.40    3.90
   2   3   7   -2.30    4.10
  -2   3  -7    1.30    2.20
  -2   3  -7    3.50    2.20
  -3  -3  -7  188.98   10.90
   3  -3   7  203.78    9.80
   3  -3   7  189.28    9.50
   3   3   7  194.98   11.00
  -4  -3  -7   33.00    5.40
   4  -3   7   37.00    4.30
   4   3   7   36.00    5.80
  -5  -3  -7   13.20    5.00
   5  -3   7   11.50    3.60
   5   3   7   12.30    5.50
   6  -3   7   88.09    7.40
  -6  -3  -7   77.79    8.70
  -7  -3  -7   45.10    6.30
   7  -3   7   47.20    5.50
   7   3   7   53.49    8.10
   8  -3   7   -0.70    4.70
  -8  -3  -7   -8.80    4.80
   8   3   7    0.50    7.00
  -9  -3  -7   49.80    5.70
   9  -3   7   66.19    7.30
  -9  -3  -7   46.20    5.50
   9   3   7   63.29   16.50
  10  -3   7   13.90    6.70
  10   3   7    3.20    9.90
  11   3   7   22.00   11.80
  13  -4  -7   10.50   11.40
 -13  -4   7   19.20   12.20
  13  -4  -7    1.00    9.30
  13   4  -7   11.70   11.90
  13   4  -7   23.20   12.00
 -12  -4   7    3.20   10.70
  12  -4  -7    5.70   11.20
  12  -4  -7    3.90    7.60
  12   4  -7   -2.50    9.80
  12   4  -7   -7.60    9.40
  11  -4  -7   14.90    8.60
  11  -4  -7   32.80    9.00
  11   4  -7   31.70   10.10
  11   4  -7   47.50   10.60
 -10  -4   7  139.39   13.80
  10  -4  -7  141.19   12.40
  10   4  -7  137.29   14.80
  10   4  -7  136.79   14.60
   9  -4  -7   14.20    5.90
  -9  -4   7   22.30    7.60
   9   4  -7   22.80    7.90
   9   4  -7   17.90    8.00
  -8  -4   7   91.79    9.30
   8  -4  -7  105.29   10.20
  -8  -4   7   93.39   10.50
   8  -4  -7   93.69   10.50
   8   4  -7  101.09   11.60
  -8   4   7  101.99    7.80
   8   4  -7  100.29   11.50
   7  -4  -7   50.99    6.60
  -7  -4   7   41.00    7.00
   7  -4  -7   49.10    6.40
   7   4  -7   58.39    7.30
  -7   4   7   40.50    5.00
   7   4  -7   38.30    6.70
  -6  -4   7   11.60    5.50
   6  -4  -7   12.60    4.80
   6  -4  -7   16.10    5.30
  -6   4   7    8.60    4.20
   6   4  -7    5.70    5.20
   6   4  -7   27.10    5.30
   5  -4  -7  203.98   11.70
  -5  -4   7  197.68   11.90
   5  -4  -7  199.68   11.00
  -5  -4   7  191.58   11.50
  -5   4   7  208.38   10.50
   5   4  -7  205.08   11.80
   5   4  -7  190.88   11.60
  -4  -4   7  350.56   15.30
   4  -4  -7  346.57   14.90
  -4  -4   7  354.06   15.70
   4  -4  -7  352.66   15.30
   4   4  -7  322.47   15.10
  -4   4   7  340.77   14.40
   4   4  -7  362.56   15.50
  -3  -4   7  271.87   13.00
  -3  -4   7  249.68   12.90
   3  -4  -7  259.17   12.50
   3   4  -7  275.17   12.70
   3   4  -7  265.17   12.60
  -3   4   7  266.37   12.30
   2  -4  -7    5.80    4.10
  -2  -4   7   11.20    4.20
  -2  -4   7    1.00    4.30
   2   4  -7    2.50    4.00
   2   4  -7    6.20    4.10
  -2   4   7    3.50    4.40
  -1  -4   7   76.59    7.80
  -1  -4   7   70.19    7.50
   1  -4  -7   72.79    7.80
   1   4  -7   65.49    6.40
   1   4  -7   74.99    6.50
  -1   4   7   74.49    7.70
   0  -4   7  479.95   17.90
   0  -4  -7  486.15   18.80
   0  -4   7  482.35   18.20
   0   4   7  478.15   18.80
   0   4  -7  465.85   17.40
   0   4  -7  475.25   17.30
   1  -4   7  316.67   12.90
  -1  -4  -7  316.17   14.00
   1  -4   7  299.17   12.70
   1   4   7  302.97   14.00
  -1   4  -7  307.17   11.70
  -1   4  -7  297.87   11.60
  -2  -4  -7    3.90    4.40
   2  -4   7    1.30    3.30
   2  -4   7    0.30    3.10
  -2   4  -7   -0.30    1.70
   2   4   7   -0.10    4.20
  -2   4  -7    0.30    1.60
  -3  -4  -7  208.08   12.10
   3  -4   7  218.18    9.90
   3  -4   7  208.28   10.00
   3   4   7  227.68   12.40
   4  -4   7    5.00    3.20
  -4  -4  -7    5.60    4.70
   4  -4   7    2.00    3.30
   4   4   7   10.60    5.00
   5  -4   7   11.10    3.50
  -5  -4  -7   20.30    5.70
   6  -4   7    5.30    3.60
  -6  -4  -7    1.90    5.30
   6   4   7   -6.20    5.70
  -7  -4  -7   10.40    6.00
   7  -4   7    2.90    3.90
   7   4   7   -5.00    6.40
   8  -4   7   52.89    5.80
  -8  -4  -7   46.80    7.20
   8   4   7   69.39   10.00
  -9  -4  -7    2.80    6.10
   9  -4   7    1.00    4.90
   9   4   7  -20.10    7.70
 -10  -4  -7   -9.40    5.00
  10  -4   7   -3.70    5.90
 -10  -4  -7    3.80    5.30
  10   4   7  -19.30    9.20
  13  -5  -7   30.00   12.30
  13  -5  -7   31.30    9.90
  13   5  -7    7.90   12.40
  13   5  -7   -0.50   12.70
  12  -5  -7   -1.10    7.60
  12  -5  -7    7.40    9.70
 -12  -5   7    0.10   10.20
  12   5  -7    2.70   10.60
  12   5  -7  -10.30   10.20
 -11  -5   7  -10.60    8.60
  11  -5  -7   -1.20    8.00
  11  -5  -7   -7.30   11.80
  11   5  -7   -0.80    9.40
  11   5  -7   -1.30    9.00
 -10  -5   7   20.50    8.30
  10  -5  -7   23.90    7.20
  10   5  -7   27.30    9.30
  10   5  -7   20.10    9.10
  -9  -5   7   -2.60    7.20
   9  -5  -7   -2.80    5.80
   9   5  -7   -4.80   12.60
   9   5  -7   -4.50    7.10
  -8  -5   7   78.79    9.10
   8  -5  -7   91.89   10.60
   8  -5  -7   68.89    7.60
  -8   5   7   78.59    6.90
   8   5  -7   93.39    9.70
   7  -5  -7    0.20    5.30
  -7  -5   7    1.50    5.90
  -7  -5   7    4.30    6.10
   7  -5  -7    7.60    5.00
   7   5  -7   -2.30    5.70
  -7   5   7    1.90    3.80
   7   5  -7    5.70    6.20
  -6  -5   7   -0.20    5.70
   6  -5  -7    2.40    4.60
   6  -5  -7    1.90    5.20
   6   5  -7   18.10    5.00
   6   5  -7    2.20    5.20
  -6   5   7    1.30    3.80
  -5  -5   7   41.00    6.60
   5  -5  -7   42.50    5.80
   5  -5  -7   54.99    6.40
  -5   5   7   46.60    5.50
   5   5  -7   47.90    6.50
   4  -5  -7  478.75   19.80
  -4  -5   7  526.25   20.80
  -4  -5   7  532.85   20.70
   4   5  -7  522.95   20.50
   4   5  -7  525.65   20.40
  -4   5   7  509.55   19.70
  -3  -5   7   13.60    5.00
  -3  -5   7   10.70    4.70
   3  -5  -7    4.10    4.40
   3   5  -7   11.80    4.70
   3   5  -7   17.50    4.80
  -3   5   7   17.30    4.60
   2  -5  -7  313.27   14.00
  -2  -5   7  293.47   13.60
  -2  -5   7  301.77   13.80
   2   5  -7  302.17   13.20
  -2   5   7  292.77   13.60
   2   5  -7  299.97   13.50
   1  -5  -7  100.49    9.10
  -1  -5   7  108.79    8.30
  -1  -5   7  112.79    8.50
   1   5  -7  113.49    7.80
  -1   5   7   95.69    8.60
   1   5  -7  118.49    7.90
   0  -5   7  519.85   19.50
   0  -5   7  539.95   19.60
   0  -5  -7  519.95   20.50
   0   5  -7  531.35   18.80
   0   5   7  510.85   20.40
   0   5  -7  524.35   18.70
   1  -5   7  147.79    8.70
   1  -5   7  157.98    8.50
  -1  -5  -7  143.69   10.40
   1   5   7  135.49   10.10
  -1   5  -7  145.59    7.00
  -1   5  -7  146.39    7.00
   2  -5   7 1044.10   35.10
   2  -5   7 1063.49   35.10
  -2  -5  -7 1057.49   36.70
   2   5   7 1058.19   36.80
  -3  -5  -7   24.70    5.60
   3  -5   7   20.20    3.70
   3  -5   7   18.70    3.70
   4  -5   7  165.98    8.50
  -4  -5  -7  186.68   11.60
   4  -5   7  168.38    8.90
  -5  -5  -7   -4.40    5.20
   5  -5   7   -1.20    3.10
   5  -5   7   -3.60    3.30
   5   5   7    0.10    5.80
   6  -5   7  452.15   16.80
  -6  -5  -7  459.65   19.90
   6   5   7  426.96   20.60
   7  -5   7    2.60    3.70
  -7  -5  -7    8.20    6.40
   7   5   7    4.40    7.30
   8  -5   7  110.89    8.70
  -8  -5  -7  108.39   12.70
   8   5   7   97.59   11.30
  -9  -5  -7    0.60    7.30
   9  -5   7    7.10    4.90
   9   5   7   12.20    9.40
  10  -5   7   53.89    6.80
 -10  -5  -7   44.50    8.40
  10   5   7   94.09   12.50
  12  -6  -7   20.30    8.80
  12  -6  -7   37.50   10.70
  12   6  -7   31.20   11.40
  12   6  -7   14.20   12.10
  11  -6  -7   25.60    9.80
  11  -6  -7   23.90    8.50
  11   6  -7   13.30   10.00
  11   6  -7   33.00   10.90
  10  -6  -7  108.19   12.20
 -10  -6   7   92.49   11.10
  10   6  -7   90.49   11.60
  10   6  -7   86.49   11.40
   9  -6  -7   84.59    8.50
  -9  -6   7   74.29    9.90
   9   6  -7   61.79    9.80
   9   6  -7   69.59   12.30
   8  -6  -7   54.79    7.00
   8  -6  -7   71.29    7.90
  -8   6   7   66.89    6.00
   8   6  -7   69.89    9.40
  -7  -6   7  167.58   12.90
   7  -6  -7  146.49   12.10
  -7  -6   7  168.08   13.40
   7  -6  -7  170.58   10.90
  -7   6   7  158.18    8.90
   7   6  -7  174.18   12.70
   7   6  -7  157.28   12.80
   6  -6  -7   29.90    6.00
  -6  -6   7   29.60    6.60
   6  -6  -7   34.60    5.90
  -6  -6   7   28.10    6.90
   6   6  -7   38.20    6.50
   6   6  -7   26.90    6.70
  -6   6   7   31.50    4.60
   5  -6  -7  167.18   10.70
  -5  -6   7  133.09   11.20
  -5   6   7  160.58    9.50
   5   6  -7  148.09   11.20
  -4  -6   7  209.58   12.60
  -4  -6   7  240.28   13.10
   4  -6  -7  220.98   12.00
   4   6  -7  226.28   12.50
   4   6  -7  223.78   12.60
  -4   6   7  239.28   11.80
   3  -6  -7  243.68   12.40
  -3  -6   7  225.88   12.60
  -3  -6   7  229.78   12.70
   3   6  -7  238.98   12.20
  -3   6   7  241.18   11.80
   3   6  -7  242.48   12.60
   2  -6  -7  121.89    9.70
  -2  -6   7  129.89   10.00
  -2  -6   7  128.69    9.40
  -2   6   7  132.89    9.20
   2   6  -7  132.29    8.70
   2   6  -7  121.89    9.20
  -1  -6   7  654.23   24.20
  -1  -6   7  677.63   23.80
   1  -6  -7  619.84   24.50
   1   6  -7  651.43   23.20
   1   6  -7  647.04   23.20
  -1   6   7  655.43   24.30
   0  -6   7 1288.57   42.10
   0  -6   7 1221.28   42.10
   0  -6  -7 1259.47   43.30
   0   6  -7 1287.07   41.30
   0   6   7 1307.77   43.20
   0   6  -7 1241.08   41.20
   1  -6   7  173.18    9.40
  -1  -6  -7  181.28   11.30
   1  -6   7  177.08    9.50
  -1   6  -7  166.08    7.40
  -1   6  -7  163.18    7.40
   1   6   7  167.08   11.10
   2  -6   7  393.86   15.70
  -2  -6  -7  374.06   17.60
   2  -6   7  401.16   15.60
   2   6   7  446.76   17.50
   3  -6   7   -2.70    3.20
  -3  -6  -7    5.80    5.50
   3  -6   7   -1.30    3.10
   4  -6   7   35.90    4.10
  -4  -6  -7   36.90    6.70
   4  -6   7   41.50    4.30
   4   6   7   22.50    6.10
   5  -6   7   10.00    3.40
  -5  -6  -7    7.10    6.20
   5  -6   7    8.10    3.50
   5   6   7   15.40    6.70
   6  -6   7   90.99    7.30
   6  -6   7   83.39    6.90
  -6  -6  -7   92.99    9.50
   6   6   7  106.39   10.50
  -7  -6  -7    4.50    7.00
   7  -6   7    0.20    3.40
   7   6   7    1.10    7.40
   8  -6   7   14.50    4.20
  -8  -6  -7   -0.60    7.30
   8   6   7  -11.80    8.20
   9  -6   7   -4.40    4.30
  -9  -6  -7   -7.20    8.20
   9   6   7   13.60    9.90
  10  -6   7    2.90    5.30
 -10  -6  -7   21.10    9.10
  10   6   7   -0.10   11.10
  12  -7  -7    6.60    8.20
  12  -7  -7    5.30   10.10
 -12  -7   7   13.60   11.70
  12   7  -7   -4.30   12.00
  12   7  -7   -3.50   10.90
 -11  -7   7   -0.50    9.50
  11  -7  -7   -3.20    7.10
  11  -7  -7   -1.50    7.90
  11   7  -7   14.70   10.90
  11   7  -7    8.50   10.10
  10  -7  -7   -2.90    6.30
  10   7  -7    4.50    8.70
  10   7  -7   -8.10    8.60
  -9  -7   7   -3.50    8.10
   9  -7  -7    0.10    5.60
   9   7  -7   -6.20    7.20
   8  -7  -7   -0.80    5.20
  -8  -7   7   -4.70    7.00
   8   7  -7   14.10    8.10
   7  -7  -7    8.10    6.20
   7  -7  -7   -0.30    4.80
  -7  -7   7   -2.30    6.50
  -7   7   7    5.60    3.40
   7   7  -7   15.10    6.80
   7   7  -7    6.40    7.00
  -6  -7   7    3.80    6.00
  -6  -7   7    5.40    6.20
   6  -7  -7   15.90    5.40
   6   7  -7    6.80    6.10
   6   7  -7    7.30    5.60
  -6   7   7    7.40    4.20
  -5  -7   7  457.15   20.40
  -5  -7   7  459.35   20.50
   5  -7  -7  460.65   19.60
   5   7  -7  543.45   20.10
   5   7  -7  437.06   20.00
  -5   7   7  454.95   18.10
   4  -7  -7  144.29   11.20
  -4  -7   7  164.58   11.90
   4   7  -7  211.98   11.00
  -4   7   7  152.98   10.20
   4   7  -7  184.58   11.60
  -3  -7   7  258.17   13.50
   3  -7  -7  247.98   13.20
  -3  -7   7  248.58   13.70
   3   7  -7  269.77   13.60
  -3   7   7  251.97   12.60
   3   7  -7  271.57   13.00
  -2  -7   7  107.59    9.70
   2  -7  -7  101.79    9.60
  -2  -7   7   95.29    9.80
   2   7  -7  117.39    8.60
  -2   7   7  107.19    9.00
   2   7  -7  115.39    8.30
  -1  -7   7   90.49    8.60
   1  -7  -7   87.19    9.10
  -1  -7   7   81.89    8.90
   1   7  -7   78.89    7.30
   1   7  -7   70.29    7.40
  -1   7   7   73.59    8.50
   0  -7   7   12.30    4.50
   0  -7  -7   11.80    5.10
   0  -7   7   20.10    4.80
   0   7   7   11.80    5.50
   0   7  -7   19.20    3.70
   0   7  -7   10.60    3.50
   1  -7   7 1221.08   40.80
  -1  -7  -7 1228.18   42.60
   1  -7   7 1253.77   41.00
   1   7   7 1139.49   42.00
  -1   7  -7 1244.48   38.90
  -1   7  -7 1259.37   39.00
  -2  -7  -7   49.00    7.00
   2  -7   7   34.70    4.70
   2  -7   7   34.90    4.50
  -3  -7  -7  257.17   14.70
   3  -7   7  249.48   11.50
   3  -7   7  255.87   11.30
   3   7   7  273.27   14.60
   4  -7   7    2.90    3.30
   4  -7   7    5.70    3.50
  -4  -7  -7    1.90    6.10
   4   7   7    7.10    6.10
   5  -7   7  124.59    7.60
  -5  -7  -7  111.89   11.90
   5  -7   7  111.59    7.60
   5   7   7  126.09   12.40
  -6  -7  -7    6.30    7.10
   6  -7   7    7.50    3.40
   6  -7   7   11.20    3.70
   6   7   7   -1.30    7.70
  -7  -7  -7   73.49   11.20
   7  -7   7   78.49    6.70
   7   7   7   62.89   10.30
   8  -7   7   24.60    4.30
   8   7   7   30.50   10.20
   9  -7   7   30.90    4.80
   9   7   7   25.80   10.80
  10  -7   7    1.30    5.00
  10   7   7   10.20   11.60
  12  -8  -7    0.50    8.50
  12  -8  -7    4.10   15.00
 -12  -8   7    4.90   12.80
  12   8  -7   -5.50   11.60
  12   8  -7   11.20   13.30
  11  -8  -7   20.30    9.50
  11  -8  -7    8.80    7.90
 -11  -8   7   20.90   11.40
  11   8  -7    1.90   10.00
  11   8  -7    7.90   11.40
  10  -8  -7   17.90    8.00
  10  -8  -7   18.90    8.40
 -10  -8   7   40.00   10.30
  10   8  -7   19.70    9.90
  10   8  -7   14.40   10.10
   9  -8  -7   65.89    8.10
   9   8  -7   79.39   10.50
   8  -8  -7   40.30    6.90
  -8  -8   7   38.20   11.10
   8   8  -7   46.40    9.00
   7  -8  -7   48.60    6.70
  -7  -8   7   42.20    8.50
   7   8  -7   46.30    8.60
  -7   8   7   55.39    5.80
   6  -8  -7  320.87   15.90
  -6  -8   7  332.17   17.50
   6   8  -7  312.27   17.00
  -6   8   7  307.57   13.30
   6   8  -7  300.37   17.40
   5  -8  -7   44.50    6.60
  -5  -8   7   55.39    8.00
  -5  -8   7   52.59    7.90
   5   8  -7   65.49    8.00
  -5   8   7   69.99    7.80
   5   8  -7   60.89    7.80
   4  -8  -7  119.29   10.10
  -4  -8   7  108.79   11.10
  -4  -8   7  118.79   10.70
   4   8  -7  107.99   10.90
  -4   8   7  106.49    9.00
  -3  -8   7  196.58   12.40
   3  -8  -7  178.98   11.70
  -3   8   7  187.98   11.40
   3   8  -7  168.48   11.30
   3   8  -7  173.68   11.00
  -2  -8   7  501.65   20.50
  -2  -8   7  481.65   20.60
   2  -8  -7  510.55   20.90
   2   8  -7  504.85   20.10
   2   8  -7  512.55   19.90
  -2   8   7  507.25   20.50
   1  -8  -7  505.65   20.70
  -1  -8   7  471.35   19.80
  -1  -8   7  492.15   20.10
   1   8  -7  481.75   18.80
  -1   8   7  496.45   20.30
   1   8  -7  479.95   18.70
   0  -8   7  212.88   12.10
   0  -8   7  210.48   11.30
   0  -8  -7  216.68   13.20
   0   8  -7  228.88   10.20
   0   8  -7  216.48    9.90
   1  -8   7  124.59    8.90
  -1  -8  -7  122.59   10.80
   1  -8   7  113.79    8.50
  -1   8  -7  115.19    5.40
  -1   8  -7  108.49    5.50
   2  -8   7  105.19    8.40
   2  -8   7  113.09    8.30
  -2  -8  -7  110.39   10.90
   2   8   7   94.39   10.60
  -3  -8  -7  322.77   17.00
   3  -8   7  326.47   13.70
   3  -8   7  327.77   13.50
   3   8   7  317.17   16.90
   4  -8   7  190.98    9.90
   4  -8   7  197.18    9.80
  -4  -8  -7  197.18   13.80
   4   8   7  179.68   14.10
   5  -8   7   75.09    7.00
   5  -8   7   65.59    6.50
  -5  -8  -7   65.59   11.00
   5   8   7   66.39    9.40
   6  -8   7   75.49    6.80
  -6  -8  -7   47.30    9.20
   6  -8   7   62.29    6.60
   6   8   7   70.09   10.40
   7  -8   7   10.30    3.90
   7  -8   7   10.40    3.70
  -7  -8  -7   15.20    8.60
   7   8   7   16.00    8.90
   8  -8   7    6.00    3.70
  -8  -8  -7    9.60    9.80
   8   8   7  -12.90    9.30
  -9  -8  -7   12.70   16.00
   9  -8   7    4.40    3.90
   9   8   7    8.20   11.10
  11  -9  -7    1.60    9.40
  11  -9  -7   11.60    8.10
 -11  -9   7    5.90   12.10
  11   9  -7   17.10   12.20
  11   9  -7   -5.80   10.60
 -10  -9   7   -7.10   10.30
  10  -9  -7   25.60   11.20
  10  -9  -7   11.50    8.40
  10   9  -7   -2.40   10.30
  10   9  -7    8.60   10.20
  -9  -9   7    6.00    9.50
   9  -9  -7   -8.30    6.10
   9  -9  -7   13.20    7.80
   9   9  -7    6.40    8.70
   9   9  -7  -21.20    9.30
   8  -9  -7   -5.40    5.70
   8   9  -7    6.60    8.00
   7  -9  -7   -3.00    5.30
   7   9  -7   -0.70    8.90
  -7   9   7    1.20    2.80
   7   9  -7   -7.70    7.20
   6  -9  -7    9.90    5.80
   6   9  -7   -4.50    6.40
   6   9  -7   -1.10    6.70
  -6   9   7   -3.60    3.80
   5  -9  -7    3.10    5.40
  -5  -9   7    3.20    7.80
  -5  -9   7    1.30    6.60
  -5   9   7    5.30    4.50
   5   9  -7    1.90    6.10
   5   9  -7    3.60    6.30
  -4  -9   7   99.09   11.20
  -4  -9   7   83.99    9.30
   4  -9  -7  102.59   11.00
   4   9  -7   95.29   10.60
  -4   9   7   89.39    8.90
   4   9  -7  125.09   10.50
  -3  -9   7   55.79    7.70
   3  -9  -7   51.99    7.50
  -3  -9   7   63.69    7.50
  -3   9   7   50.19    6.40
   3   9  -7   47.40    7.00
  -2  -9   7    8.80    5.90
   2  -9  -7    5.50    5.70
   2   9  -7   10.30    5.00
   2   9  -7   20.50    5.40
  -1  -9   7  115.59    9.90
   1  -9  -7  124.19   11.20
  -1  -9   7  104.69    9.60
   1   9  -7  109.59    8.80
   1   9  -7  111.59    8.50
   0  -9   7   45.70    5.90
   0  -9  -7   31.60    6.90
   0  -9   7   31.60    5.60
   0   9  -7   31.80    4.20
   0   9  -7   31.30    4.10
   1  -9   7   70.59    6.90
  -1  -9  -7   67.19    8.10
   1  -9   7   73.09    8.50
  -1   9  -7   79.29    3.80
   1   9   7   70.49    8.40
   2  -9   7  352.96   14.80
   2  -9   7  343.77   15.10
  -2  -9  -7  331.87   17.90
   2   9   7  335.67   17.50
  -3  -9  -7   -3.70    6.70
   3  -9   7    5.10    4.10
   3  -9   7    5.50    4.00
   3   9   7   -4.00    6.20
   4  -9   7   35.10    4.60
  -4  -9  -7   31.30    7.90
   4  -9   7   43.40    4.90
   4   9   7   43.30    9.70
  -5  -9  -7    1.90    7.60
   5  -9   7   -0.40    3.70
   5  -9   7   -1.70    3.50
   5   9   7  -14.20    7.00
   6  -9   7   20.30    4.10
   6  -9   7   16.50    3.80
   6   9   7   16.20    8.70
   7  -9   7   16.80    4.10
   7  -9   7   15.10    3.80
   7   9   7   19.70    9.50
   8  -9   7    6.30    3.70
  -8  -9  -7    2.60    9.70
   8   9   7    3.00   10.20
   9  -9   7    2.90    3.90
  -9  -9  -7   17.10   11.10
   9   9   7  -34.20   10.70
 -11 -10   7   24.40   14.10
  11 -10  -7   36.10    9.20
  11 -10  -7   39.20   11.30
  11  10  -7   25.30   12.40
  11  10  -7   21.60   13.20
  10 -10  -7   -4.80    9.00
 -10 -10   7    7.60   11.80
  10 -10  -7    6.10    7.60
  10  10  -7   -2.50    9.60
  10  10  -7   16.80   11.60
   9 -10  -7    6.40    8.30
  -9 -10   7    0.90   10.20
   9  10  -7   -4.10   10.40
   9  10  -7    8.60    8.50
   8 -10  -7    5.90    6.60
  -8 -10   7   18.80    9.50
   8  10  -7   -1.00    8.00
   8  10  -7    2.70    9.00
   7 -10  -7  242.98   14.90
   7  10  -7  236.88   17.00
   6 -10  -7    4.90    5.80
   6  10  -7    4.40    7.40
   6  10  -7    2.40    7.00
  -6  10   7   -2.20    3.80
  -5 -10   7   31.80    8.30
   5 -10  -7   28.30    6.90
  -5  10   7   24.50    5.00
   5  10  -7   34.90    9.00
   5  10  -7   21.40    7.20
  -4 -10   7   66.09    9.00
  -4 -10   7   60.29    9.00
   4 -10  -7   55.69    7.70
   4  10  -7   56.29    8.00
   4  10  -7   57.49    8.00
  -4  10   7   50.59    6.60
   3 -10  -7   36.80    7.20
  -3 -10   7   27.90    7.40
  -3 -10   7   32.90    7.10
  -3  10   7   26.50    6.20
   3  10  -7   39.20    7.10
  -2 -10   7   40.10    6.80
  -2 -10   7   27.10    6.90
   2 -10  -7   14.90    6.70
   2  10  -7   22.90    6.00
   2  10  -7   20.20    5.60
  -1 -10   7  360.76   17.10
   1 -10  -7  345.27   18.40
   1  10  -7  360.36   15.70
   1  10  -7  359.96   15.40
   0 -10   7   12.70    5.50
   0 -10   7   10.70    5.50
   0  10  -7   18.90    4.00
   0  10   7   24.60    6.80
   0  10  -7   21.30    4.20
   1 -10   7   57.49    6.60
   1 -10   7   62.99    6.80
  -1 -10  -7   69.19   10.70
   1  10   7   67.49    8.60
   2 -10   7   64.19    6.40
   2 -10   7   78.89    8.80
   2  10   7   76.59    9.20
  -3 -10  -7   91.89   10.60
   3 -10   7  107.89    9.20
   3 -10   7  119.19    9.20
   3  10   7  117.29   12.70
   4 -10   7   93.09    8.30
   4 -10   7   86.79    8.10
   4  10   7   75.39   10.20
   5 -10   7  124.89    8.90
   5 -10   7  123.59    8.70
   5  10   7  129.99   14.60
  -6 -10  -7   18.90    9.40
   6 -10   7   24.30    4.60
   6 -10   7   25.90    4.40
   6  10   7   17.80    9.10
  -7 -10  -7   22.00   10.60
   7 -10   7   19.20    4.20
   7 -10   7   20.20    4.40
   7  10   7   25.80   10.50
   8 -10   7   15.50    4.10
  -8 -10  -7   30.90   11.40
   8 -10   7   13.50    4.30
   8  10   7    0.20   10.60
  10 -11  -7   -0.70    8.00
 -10 -11   7   -4.60   12.20
  10 -11  -7    6.20   10.20
  10  11  -7    3.80   11.10
  10  11  -7   -4.80   12.20
   9 -11  -7   11.00    7.50
  -9 -11   7   10.80   11.30
   9  11  -7    9.10   10.30
   9  11  -7    8.40   11.50
  -8 -11   7    7.90    9.90
   8 -11  -7    3.00    7.00
   8  11  -7   14.20   10.50
   8  11  -7    7.90    9.40
   7  11  -7    5.70    8.70
   7  11  -7   13.90    9.10
   6  11  -7    5.60    7.80
  -6  11   7    1.60    3.90
  -5 -11   7   24.00    8.60
   5 -11  -7   14.40   11.60
   5  11  -7   20.10    8.00
   5  11  -7   24.20    9.20
  -5  11   7   22.10    5.10
  -4 -11   7    4.90    7.50
   4  11  -7   15.40    7.00
   4  11  -7   16.10    7.10
  -4  11   7   10.50    5.60
  -3 -11   7   -0.80    7.00
  -3 -11   7    3.40    7.10
   3  11  -7    7.20    6.60
  -2 -11   7   12.70    6.90
  -2 -11   7   14.60    7.10
   2 -11  -7    9.90    7.20
   2  11  -7   22.00    6.00
   2  11  -7   20.50    6.10
   1 -11  -7  601.04   26.90
  -1 -11   7  609.14   25.20
  -1 -11   7  637.94   25.80
  -1  11   7  646.24   25.90
   1  11  -7  638.74   23.70
   1  11  -7  626.84   23.40
   0 -11  -7  214.38   15.50
   0 -11   7  224.78   13.50
   0  11   7  232.88   14.60
   0  11  -7  211.28   10.60
   0  11  -7  225.78   10.50
   1 -11   7    2.20    5.40
   1 -11   7    5.00    4.70
   1  11   7    1.90    6.70
   2 -11   7    6.80    5.30
   2 -11   7   16.30    5.70
   2  11   7   20.70    7.80
   3 -11   7   82.49    9.40
   3 -11   7   88.79    9.30
   3  11   7   85.69   10.40
   4 -11   7   -0.90    4.70
   4 -11   7    4.80    4.70
  -4 -11  -7    2.40    8.30
   4  11   7    1.20    7.80
   5 -11   7   31.90    5.40
   5 -11   7   32.50    5.30
  -5 -11  -7   48.10   10.80
   5  11   7   50.69   10.10
  -6 -11  -7   28.90   11.20
   6 -11   7   26.30    4.90
   6 -11   7   34.60    5.20
   6  11   7   31.70   10.30
   7 -11   7    6.30    4.50
  -7 -11  -7  -14.30   10.70
   7 -11   7   11.80    4.40
   7  11   7  -12.20    9.80
  -8 -11  -7    8.10   12.60
   8 -11   7   -9.00    4.10
   8 -11   7   -2.00    4.30
   8  11   7    3.90   11.80
  -9 -12   7    1.30   11.90
   9 -12  -7    3.00    8.00
   9  12  -7   10.70   12.00
   9  12  -7   13.70   11.00
  -8 -12   7   30.00   12.00
   8 -12  -7   23.40    8.50
   8  12  -7   -0.10   10.70
   8  12  -7   37.90   10.70
  -7 -12   7   65.19   11.80
   7 -12  -7   73.59    9.60
   7  12  -7   93.29   12.70
   7  12  -7   91.89   11.60
   6 -12  -7   41.30    8.40
  -6 -12   7   43.50   10.30
   6  12  -7   42.70    9.40
  -6  12   7   49.30    5.80
  -6  12   7   48.10    5.50
  -5 -12   7    4.90    8.70
   5 -12  -7   13.10    7.00
  -5  12   7    7.70    4.90
   5  12  -7   -3.50    7.50
   5  12  -7   -8.10    6.90
   4 -12  -7   81.59    9.50
  -4 -12   7   79.79   10.50
  -4  12   7   93.99   10.20
   4  12  -7   56.09   16.20
   4  12  -7   66.59    8.90
  -3 -12   7   23.30    9.90
   3 -12  -7   40.60    8.40
  -3 -12   7   41.30    9.00
   3  12  -7   34.90    7.80
   3  12  -7   43.60    7.50
  -2 -12   7   -4.90    7.10
  -2 -12   7    2.00    7.00
   2 -12  -7    2.30    7.10
   2  12  -7   -0.80    5.90
  -2  12   7    0.60    6.40
   1 -12  -7   25.30    8.50
  -1 -12   7   28.40    7.50
  -1  12   7   40.40    7.90
   1  12  -7   34.30    6.20
   1  12  -7   36.90    5.90
   0 -12  -7  180.08   15.20
   0 -12   7  176.68   13.30
   0 -12   7  189.68   13.90
   0  12   7  175.68   14.90
   0  12  -7  171.18    9.30
   0  12  -7  178.38    9.20
   1 -12   7    3.20    6.20
   1 -12   7   -9.90    5.30
   1  12   7   -2.30    7.10
   3 -12   7   20.50    6.00
   3 -12   7   17.90    5.80
   3  12   7   15.20    8.50
  -4 -12  -7   58.79   11.50
   4 -12   7   70.99    7.10
   4 -12   7   66.09    7.10
   4  12   7   63.59   10.80
   5 -12   7    4.90    5.20
   5 -12   7   -0.50    4.90
  -5 -12  -7   -5.00   10.20
   5  12   7  -12.00    9.20
  -6 -12  -7   27.20   11.70
   6 -12   7   25.40    5.60
   6 -12   7   20.90    5.20
   6  12   7   19.20   10.90
   7 -12   7    4.70    4.70
   7 -12   7   -1.30    4.90
  -7 -12  -7  -12.30   11.90
   7  12   7   -7.50   11.30
  -8 -13   7   25.00   12.50
   8 -13  -7   15.70    9.10
   8  13  -7   26.80   11.50
   8  13  -7    8.90   12.10
  -7 -13   7    2.90   10.90
   7 -13  -7   -3.10    7.80
   7  13  -7   -9.00    9.30
   7  13  -7   13.30   10.60
   6 -13  -7    2.00    8.00
  -6 -13   7    8.50   10.40
   6  13  -7    7.70    9.00
   6  13  -7   -7.50    8.40
  -5 -13   7   -0.80    9.30
   5 -13  -7    4.80    7.80
   5  13  -7   23.70    8.70
  -5  13   7    0.80    4.90
  -4 -13   7   18.60    9.20
   4 -13  -7   13.20    7.90
   4  13  -7   16.00    8.10
   3 -13  -7   34.80    8.80
  -3 -13   7   54.89   10.00
   3  13  -7   45.80    8.50
   3  13  -7   48.10    8.10
  -2 -13   7  151.78   14.20
   2 -13  -7  154.58   14.70
  -2 -13   7  156.38   14.80
   2  13  -7  116.09   12.30
  -2  13   7  142.89   13.10
  -1 -13   7   59.39    9.30
  -1 -13   7   57.99    9.00
   1 -13  -7   67.79   10.20
   1  13  -7   67.69    7.10
   1  13  -7   59.49    7.10
  -1  13   7   73.29    9.60
   0 -13  -7   55.89   10.00
   0 -13   7   50.09    8.30
   0 -13   7   32.40    7.60
   0  13  -7   34.10    4.40
   0  13   7   31.00    8.90
   0  13  -7   33.40    4.40
   1 -13   7   58.79    8.40
   1 -13   7   53.89    9.40
  -1 -13  -7   57.39   10.60
   1  13   7   51.29    9.70
   3 -13   7   20.10    6.70
  -3 -13  -7   15.20   10.20
   3  13   7   31.90    9.50
   4 -13   7   19.90    6.30
  -4 -13  -7   19.90   10.80
   4 -13   7   12.20    6.20
   4  13   7    3.60    9.50
   5 -13   7   14.90    6.20
  -5 -13  -7   22.60   12.00
   5 -13   7   15.80    6.10
   5  13   7   18.10   10.50
   6 -13   7    0.30    5.60
   6 -13   7   -0.60    5.40
  -6 -13  -7   -1.10   12.50
   6  13   7   12.00   11.10
  -7 -14   7    2.20   12.60
   7 -14  -7    6.50    9.00
   7  14  -7   -6.80    9.70
   7  14  -7   11.00   11.90
   6 -14  -7   -3.30    8.50
  -6 -14   7   16.00   11.60
   6  14  -7  -15.80    9.90
   6  14  -7  -17.00    8.80
  -5 -14   7   45.50   11.80
   5 -14  -7   66.89   10.90
  -5  14   7   77.69    8.60
  -5  14   7   60.09    6.30
   5  14  -7   59.79   10.50
  -4 -14   7   -2.60    9.90
   4 -14  -7    6.90    8.30
   4  14  -7    3.60    8.80
   4  14  -7    3.50    8.80
  -3 -14   7   78.89   11.60
   3 -14  -7  136.59   15.10
   3  14  -7   82.09   10.60
  -3  14   7  140.19   12.40
   3  14  -7  119.59   13.80
   2 -14  -7   -3.50    8.50
  -2 -14   7   12.70    9.10
  -2  14   7    7.60    8.10
   2  14  -7    0.90    7.00
   1 -14  -7  100.69   12.00
  -1 -14   7   96.49   10.90
  -1  14   7   94.09   13.20
   1  14  -7  101.29   10.20
   1  14  -7  101.69   11.00
   0 -14   7    4.40    7.60
   0 -14  -7    8.40    9.70
   0  14  -7    4.60    3.40
   0  14  -7    0.90    3.60
   0  14   7   14.60    8.50
   1 -14   7  155.48   14.50
   1 -14   7  113.69   11.00
  -1 -14  -7  120.99   13.70
   1  14   7  103.59   12.10
  -2 -14  -7   -0.30    9.90
   2 -14   7    5.10    7.60
   2 -14   7   -4.20    6.90
   2  14   7    5.70    9.20
   3 -14   7   40.80    8.10
  -3 -14  -7   27.00   11.80
   3 -14   7   32.60    8.10
   3  14   7   36.30   10.30
   4 -14   7    5.40    6.80
  -4 -14  -7    5.60   11.70
   4 -14   7   -1.70    6.60
   4  14   7   26.10   10.90
   5 -14   7    9.80    6.70
  -5 -14  -7   13.20   13.30
   5  14   7   -2.50   10.90
   6 -15  -7  -22.20    8.80
  -6 -15   7    8.40   12.80
   6  15  -7   21.70   10.80
   6  15  -7   -5.40   11.10
  -5 -15   7    5.40   11.70
   5 -15  -7   11.20   10.20
   5  15  -7    7.40   10.60
  -5  15   7    7.30    5.00
   5  15  -7    3.50    9.70
  -5  15   7    0.10    4.10
   4 -15  -7   30.40   10.20
  -4 -15   7    2.60   10.90
   4  15  -7   19.90    9.90
  -4  15   7   12.20    6.60
  -3 -15   7   -6.90    9.90
   3 -15  -7    2.00    9.10
  -3  15   7  -12.90    7.70
   3  15  -7    9.10    9.70
   2 -15  -7    6.00   10.00
  -2 -15   7   12.60   10.00
  -2  15   7    9.10    8.80
   2  15  -7   10.70    7.90
  -1 -15   7    9.70    8.80
   1 -15  -7  -18.50    9.30
   1  15  -7   -5.40    5.20
   1  15  -7    2.50    6.30
  -1  15   7   -0.30    9.10
   0 -15  -7    5.20   10.70
   0 -15   7   10.00    8.70
   0  15   7   10.10    9.60
   1 -15   7    9.00    8.60
  -1 -15  -7   18.70   11.50
   1  15   7    8.80    9.80
  -2 -15  -7   45.50   12.80
   2 -15   7   22.90    8.80
   2  15   7    4.20    9.80
  -3 -15  -7    4.40   12.20
   3 -15   7   -0.70    7.90
   3  15   7   19.80   10.90
  -4 -15  -7    7.60   14.10
   4 -15   7    3.80    8.50
   4  15   7   11.60   11.90
   4 -16  -7   26.40   11.40
  -4 -16   7   14.20   12.80
   4  16  -7   32.40   11.30
  -4  16   7   20.40    7.10
  -3 -16   7   33.60   12.30
   3 -16  -7   17.90   11.40
   3  16  -7   26.30   11.70
  -3  16   7   29.60    9.10
   3  16  -7   32.10   16.40
  -3  16   7   20.30    8.30
  -2 -16   7   25.10   11.80
   2 -16  -7   34.50   11.80
  -2  16   7    8.80    9.80
   2  16  -7   26.70    9.00
   2  16  -7   34.60    8.10
  -1 -16   7   -4.90    9.70
   1 -16  -7   40.20   12.10
   1  16  -7   16.30    6.00
   1  16  -7   10.00    6.30
  -1  16   7    6.10   10.40
   0 -16   7   17.00   10.40
   0 -16  -7   49.90   13.10
   0  16   7   19.60   11.10
   1 -16   7    1.50    9.40
  -1 -16  -7   14.40   12.90
   1  16   7  -15.70   10.20
   2 -16   7   22.70   10.00
  -2 -16  -7   28.00   14.30
   2  16   7   -2.40   10.90
  13   0  -8   14.50   12.50
  13   0  -8  -17.90   10.40
  12   0  -8    8.40    9.50
  12   0  -8   18.10   11.20
  11   0  -8   -2.30    8.10
  11   0  -8   22.80   10.00
  10   0  -8  313.17   18.90
  10   0  -8  299.67   17.80
   9   0  -8    2.40    6.70
   9   0  -8   -2.40    6.50
  -8   0   8  411.86   18.40
   8   0  -8  464.85   19.30
  -8   0   8  386.66   18.70
   8   0  -8  407.16   19.10
  -7   0   8   -1.60    5.40
  -7   0   8    0.80    5.00
   7   0  -8  -10.50    5.00
   7   0  -8    1.60    5.30
  -6   0   8   72.89    7.40
  -6   0   8   78.49    8.40
   6   0  -8   68.49    7.50
   6   0  -8   74.19    7.40
   5   0  -8   -2.80    4.30
  -5   0   8    2.60    4.40
   5   0  -8   -3.90    4.40
  -5   0   8   -8.20    4.60
   4   0  -8  179.48   10.60
   4   0  -8  166.48   10.50
  -4   0   8  180.88   10.50
  -4   0   8  168.98   10.70
  -3   0   8   -2.00    4.20
   3   0  -8   -2.60    4.10
   3   0  -8   -2.00    4.20
  -3   0   8   -2.30    4.40
   2   0  -8 2129.49   69.29
  -2   0   8 2124.99   69.19
  -2   0   8 2120.89   69.39
   2   0  -8 2201.88   69.29
   1   0  -8    2.00    4.20
  -1   0   8   -0.80    3.70
   1   0  -8    5.40    3.90
   0   0  -8 1225.78   40.90
   0   0  -8 1233.78   41.20
   0   0   8 1230.98   41.20
  -1   0  -8   -2.60    3.70
  -1   0  -8   -0.30    3.60
   1   0   8   -4.20    3.70
  -2   0  -8  354.26   14.50
  -2   0  -8  357.36   14.40
   2   0   8  357.56   14.90
   3   0   8    3.70    4.30
  -3   0  -8   -1.20    3.50
  -3   0  -8   -2.00    3.20
   4   0   8 1576.04   51.39
  -4   0  -8 1523.55   49.90
   5   0   8   -1.00    4.40
  -5   0  -8    2.20    2.90
  -5   0  -8   -1.40    3.10
  -6   0  -8  110.59    5.80
  -6   0  -8  125.49    5.80
   6   0   8  134.59   10.30
   7   0   8   16.00    5.30
   8   0   8   34.90    7.40
   9   0   8    5.20    7.40
  10   0   8   48.80   10.10
  13  -1  -8   15.40   10.90
  13  -1  -8   -1.50   13.90
  13   1  -8   31.40   11.50
  13   1  -8    7.70   12.30
  12  -1  -8  106.49   13.60
  12  -1  -8   82.99   11.30
  12   1  -8   64.29   12.70
  12   1  -8   53.99   11.10
  11  -1  -8   62.99    9.80
  11   1  -8  117.39   13.30
  11   1  -8   78.19   10.50
 -10  -1   8   68.59    8.80
  10  -1  -8   74.19    9.70
  10  -1  -8   86.49   10.20
  10   1  -8   87.39   11.50
  10   1  -8   65.99    9.80
   9  -1  -8  107.19   11.70
  -9  -1   8   97.69   11.10
   9  -1  -8  125.79   11.90
  -9   1   8  111.39   10.60
   9   1  -8  117.09   12.60
  -8  -1   8   25.90    5.50
  -8  -1   8    4.90    6.10
   8  -1  -8   19.20    6.50
   8   1  -8   21.30    6.70
  -8   1   8    8.10    5.50
   8   1  -8   11.40    6.20
   7  -1  -8  101.39   10.20
  -7  -1   8  100.59   10.20
  -7  -1   8  116.49   10.30
  -7   1   8  114.09    9.70
   7   1  -8  109.99   10.50
  -6  -1   8  146.99   10.80
   6  -1  -8  135.59   10.40
   6  -1  -8  146.79   10.70
  -6  -1   8  149.88   10.60
   6   1  -8  135.49   10.60
   6   1  -8  144.39   11.20
  -6   1   8  140.09    9.60
  -5  -1   8   14.20    4.80
  -5  -1   8   11.00    5.30
   5  -1  -8   17.40    5.40
   5  -1  -8   18.00    5.00
   5   1  -8   10.90    4.90
  -5   1   8   19.40    4.90
   5   1  -8   14.30    5.30
   4  -1  -8  687.33   25.30
  -4  -1   8  665.73   25.00
   4  -1  -8  677.43   25.10
  -4  -1   8  711.03   25.50
   4   1  -8  667.13   25.10
   4   1  -8  686.93   25.40
  -4   1   8  682.63   25.10
   3  -1  -8  101.69    8.60
  -3  -1   8  100.19    8.90
  -3  -1   8   94.19    8.40
   3  -1  -8  108.19    8.40
   3   1  -8  103.29    8.60
   3   1  -8   94.89    8.50
  -3   1   8  103.89    8.40
   2  -1  -8    3.90    4.10
  -2  -1   8    0.10    3.70
   2  -1  -8    4.90    4.40
  -2  -1   8   -3.20    4.30
   2   1  -8   -3.60    4.00
  -2   1   8    0.40    4.30
   2   1  -8    4.30    4.00
  -1  -1   8   60.89    6.30
   1  -1  -8   64.69    7.60
   1  -1  -8   67.79    7.70
  -1  -1   8   70.49    7.50
  -1   1   8   71.59    7.60
   1   1  -8   82.09    7.80
   1   1  -8   65.99    6.80
   0  -1  -8  144.49    9.40
   0  -1   8  137.69    9.20
   0  -1   8  150.88    9.60
   0  -1  -8  145.99    9.00
   0   1   8  146.99    9.40
   0   1  -8  160.88    9.10
   0   1  -8  138.69    8.60
   1  -1   8 1015.60   35.00
  -1  -1  -8 1044.80   35.20
  -1  -1  -8 1054.39   35.40
  -1   1  -8 1012.70   34.60
   1   1   8 1047.50   35.50
  -1   1  -8 1032.60   34.70
   2  -1   8   10.70    4.10
  -2  -1  -8    6.50    4.00
  -2  -1  -8   10.90    4.30
   2   1   8    3.20    4.10
  -2   1  -8    5.50    3.50
  -2   1  -8    4.60    3.40
   3  -1   8   32.30    4.90
  -3  -1  -8   22.90    4.80
  -3  -1  -8   30.70    4.80
   3   1   8   30.40    5.30
  -3   1  -8   31.50    4.00
  -3   1  -8   32.00    3.90
  -4  -1  -8    9.90    4.10
  -4  -1  -8   16.70    4.40
   4  -1   8   10.80    4.20
  -4   1  -8   11.10    3.10
  -4   1  -8    8.50    2.80
   4   1   8   11.80    5.10
  -5  -1  -8  133.09    8.70
  -5  -1  -8  154.58    8.90
   5  -1   8  142.79   10.00
   5   1   8  143.49   10.10
   6  -1   8   81.69    8.70
  -6  -1  -8   63.49    6.90
  -6  -1  -8   55.69    5.20
   6   1   8   94.89    9.80
  -7  -1  -8   61.99    5.70
   7  -1   8   67.09    7.30
  -7  -1  -8   56.39    5.30
   8   1   8   -3.50    6.80
   9   1   8   15.00    8.50
  10  -1   8   -5.40    8.10
  10   1   8   -0.50   11.30
  13  -2  -8  -10.10   12.50
  13  -2  -8   25.20   10.00
  13   2  -8    3.50   11.30
  13   2  -8   -2.40   12.60
  12  -2  -8    3.30    8.30
 -12  -2   8   11.50    9.00
  12  -2  -8    8.60   10.70
  12   2  -8   -1.40   10.40
  12   2  -8    9.80    9.90
  11  -2  -8   -0.70   10.00
 -11  -2   8    8.70    7.90
  11  -2  -8    7.80    7.80
  11   2  -8    6.00    8.30
  11   2  -8   -5.20    9.30
 -10  -2   8   -2.80    7.10
  10  -2  -8   -2.10    7.60
  10  -2  -8   -2.60    7.00
  10   2  -8    0.20    7.70
  10   2  -8    2.00   14.10
  -9  -2   8    1.70    6.80
   9  -2  -8    4.40    6.30
  -9  -2   8   -2.70    6.10
   9  -2  -8    3.00    6.80
   9   2  -8   -7.70    6.70
  -9   2   8    3.30    5.30
   9   2  -8    3.60    7.10
  -8  -2   8    1.70    6.10
   8  -2  -8   -7.70    5.20
   8   2  -8    0.60    6.40
   8   2  -8   -7.20    6.00
  -8   2   8    2.40    4.90
  -7  -2   8  132.09   11.20
   7  -2  -8  126.29   10.70
  -7  -2   8  137.89    9.50
   7   2  -8  124.69   11.20
  -7   2   8  125.59    9.70
   6  -2  -8  127.59   10.20
   6  -2  -8  112.39    9.80
  -6  -2   8  129.39   11.00
  -6  -2   8  113.49   10.00
   6   2  -8  107.09   10.20
  -6   2   8  125.89    9.60
  -5  -2   8  296.87   13.90
  -5  -2   8  290.17   14.30
   5  -2  -8  299.17   14.20
   5  -2  -8  279.47   13.90
  -5   2   8  288.67   13.70
   5   2  -8  275.57   14.00
   5   2  -8  295.27   14.20
   4  -2  -8    6.10    4.80
  -4  -2   8    5.40    4.60
   4  -2  -8    7.00    4.60
  -4  -2   8   14.10    5.10
  -4   2   8   17.60    4.80
   4   2  -8    7.50    4.80
   4   2  -8   14.90    5.00
  -3  -2   8  919.11   32.40
   3  -2  -8  907.31   32.40
  -3  -2   8  953.70   32.20
   3  -2  -8  940.11   32.20
   3   2  -8  896.11   32.10
   3   2  -8  928.31   32.20
  -3   2   8  891.71   31.90
   2  -2  -8   27.10    5.00
  -2  -2   8   18.10    4.90
   2  -2  -8   23.00    4.80
  -2  -2   8   21.80    5.10
  -2   2   8   17.00    4.70
   2   2  -8   24.50    5.10
   2   2  -8   23.10    4.60
  -1  -2   8  966.30   33.50
   1  -2  -8  973.10   33.80
  -1  -2   8  973.70   33.70
   1  -2  -8  975.60   33.80
   1   2  -8  987.60   33.30
  -1   2   8  983.40   33.90
   1   2  -8  978.80   33.10
   0  -2   8   28.90    4.90
   0  -2  -8   30.40    4.90
   0  -2  -8   38.40    5.50
   0  -2   8   27.20    4.70
   0   2  -8   29.10    4.30
   0   2  -8   28.00    4.50
   0   2   8   30.60    5.10
  -1  -2  -8  820.42   28.10
   1  -2   8  756.72   27.30
   1  -2   8  758.12   27.30
  -1  -2  -8  801.62   27.90
  -1   2  -8  784.62   26.70
   1   2   8  775.72   28.10
  -1   2  -8  758.22   26.60
  -2  -2  -8  160.58    9.80
   2  -2   8  175.08   10.00
  -2  -2  -8  167.78    9.90
   2  -2   8  186.58    9.90
  -2   2  -8  168.38    8.60
   2   2   8  167.18   10.40
  -2   2  -8  174.88    8.40
   3  -2   8  360.46   14.40
  -3  -2  -8  328.07   14.60
  -3  -2  -8  331.17   14.70
  -3   2  -8  318.47   12.20
  -3   2  -8  340.37   12.30
   3   2   8  316.77   15.00
  -4  -2  -8   77.89    8.10
  -4  -2  -8   82.99    8.30
   4  -2   8   74.89    7.70
   4   2   8   72.19    7.30
  -5  -2  -8  162.68   10.00
   5  -2   8  163.88   10.10
  -5  -2  -8  161.08   10.10
   5   2   8  178.18   11.80
  -6  -2  -8   97.79    8.70
   6  -2   8   90.89    9.00
  -6  -2  -8   82.29    8.40
   7  -2   8  362.86   16.60
  -7  -2  -8  354.06   15.00
  -7  -2  -8  357.16   15.00
   7   2   8  374.16   18.50
  -8  -2  -8    2.40    3.50
   8  -2   8    6.90    5.60
  -8  -2  -8    4.20    3.80
   8   2   8    0.30    7.20
   9   2   8   33.70   15.60
  10   2   8   11.40   10.00
  13  -3  -8   -5.50   11.70
  13  -3  -8  -13.70    9.80
  13   3  -8   -0.30   12.20
  13   3  -8  -15.00   11.30
  12  -3  -8    8.00    8.50
  12  -3  -8   -2.50   10.10
  12   3  -8   -3.20   10.00
  12   3  -8   -6.20   10.40
  11  -3  -8    0.10    7.80
  11  -3  -8    6.00    7.60
 -11  -3   8   -7.40    8.10
  11   3  -8   -4.00    9.20
  11   3  -8   -3.00    8.90
  10  -3  -8   40.10    9.10
  10  -3  -8   24.20   12.70
 -10  -3   8   51.69    9.30
  10   3  -8   53.59    9.40
  10   3  -8   56.69   10.50
  -9  -3   8   13.90    7.40
   9  -3  -8    9.50    6.30
   9  -3  -8    1.60    6.30
  -9  -3   8    9.30    6.60
   9   3  -8   15.70    7.50
  -9   3   8    9.10    5.10
   9   3  -8    2.90    7.40
  -8  -3   8   -1.10    6.00
  -8  -3   8   -3.60    5.70
   8  -3  -8   10.40    6.00
   8   3  -8   -9.20    6.10
  -8   3   8   -2.70    4.70
   8   3  -8   -9.10    6.40
  -7  -3   8  147.79   11.40
  -7  -3   8  171.68   12.20
   7  -3  -8  176.38   11.40
   7  -3  -8  164.48   11.30
   7   3  -8  136.29   12.00
   7   3  -8  160.48   12.20
  -7   3   8  148.89   10.30
  -6  -3   8   31.20    6.40
   6  -3  -8   23.50    5.90
   6  -3  -8   35.90    6.10
  -6   3   8   33.40    5.40
   6   3  -8   27.60    6.10
   5  -3  -8  169.58   10.70
  -5  -3   8  165.08   10.80
   5  -3  -8  174.08   11.10
  -5  -3   8  164.08   11.40
  -5   3   8  171.48   10.50
   5   3  -8  156.78   10.80
   5   3  -8  166.18   11.20
   4  -3  -8    1.70    4.30
  -4  -3   8   -2.60    4.30
   4  -3  -8    1.60    4.50
  -4  -3   8    5.50    4.80
   4   3  -8    3.30    4.50
   4   3  -8    6.00    4.30
  -4   3   8    6.60    4.40
   3  -3  -8   86.39    8.40
  -3  -3   8   98.69    8.40
   3  -3  -8   89.79    8.70
  -3  -3   8   98.99    8.80
   3   3  -8   81.69    8.30
  -3   3   8   81.99    8.10
   3   3  -8   89.79    8.30
   2  -3  -8    4.30    4.40
  -2  -3   8    0.40    4.30
   2  -3  -8    8.00    4.90
  -2  -3   8    4.40    4.10
  -2   3   8    7.60    4.30
   2   3  -8   10.20    4.40
   2   3  -8    5.00    4.30
   1  -3  -8   23.90    5.30
   1  -3  -8   22.50    4.90
  -1  -3   8   27.20    5.00
  -1  -3   8   29.90    4.80
   1   3  -8   25.70    4.40
   1   3  -8   18.80    4.50
  -1   3   8   28.80    5.20
   0  -3  -8    4.60    4.50
   0  -3   8    8.20    4.20
   0  -3   8   10.90    4.10
   0   3  -8   14.10    4.00
   0   3  -8    6.30    3.70
   0   3   8   17.50    5.00
   1  -3   8   41.20    5.00
  -1  -3  -8   32.10    5.30
   1  -3   8   27.20    4.80
   1   3   8   39.90    5.80
  -1   3  -8   37.70    4.10
  -1   3  -8   34.80    4.10
  -2  -3  -8   22.70    5.10
   2  -3   8   25.70    4.60
   2  -3   8   20.10    4.60
   2   3   8   31.60    5.70
  -2   3  -8   23.40    3.30
  -2   3  -8   25.90    3.30
   3  -3   8   49.90    5.40
   3  -3   8   50.59    5.20
  -3  -3  -8   55.49    6.40
   3   3   8   57.29    6.70
  -3   3  -8   55.39    3.70
  -3   3  -8   56.89    3.40
  -4  -3  -8   23.50    5.40
   4  -3   8   27.00    4.60
  -5  -3  -8   22.60    5.60
   5  -3   8   33.80    5.00
  -6  -3  -8    4.30    5.20
   6  -3   8   -3.90    4.20
   6   3   8   -2.70    5.90
   7  -3   8   45.60    6.30
  -7  -3  -8   47.40    6.60
  -7  -3  -8   60.99    6.90
   7   3   8   64.69    9.20
  -8  -3  -8    3.50    5.40
  -8  -3  -8    4.50    5.10
   8  -3   8    4.10    5.40
   8   3   8    6.40    8.00
  -9  -3  -8   22.20    4.70
   9  -3   8   35.50    7.00
  -9  -3  -8   35.70    5.30
   9   3   8   49.70   10.70
  10   3   8    4.50   10.50
  13  -4  -8    6.90   11.80
  13  -4  -8   -7.60    9.90
 -13  -4   8    7.90   11.30
  13   4  -8    7.80   12.10
  13   4  -8    3.20   11.60
 -12  -4   8   11.80   10.30
  12  -4  -8    9.60    8.70
  12  -4  -8   15.60   10.30
  12   4  -8   13.20   10.70
  12   4  -8    8.60   10.30
  11  -4  -8   19.90    7.90
  11  -4  -8    8.70    8.40
 -11  -4   8   15.60    8.90
  11   4  -8    8.10    9.30
  11   4  -8    5.50    9.40
 -10  -4   8   43.00   10.50
  10  -4  -8   50.59    8.60
  10   4  -8   58.49   10.10
  10   4  -8   34.40    9.90
   9  -4  -8   -2.60    5.70
   9  -4  -8   19.00    6.90
  -9  -4   8    5.20    7.20
   9   4  -8    3.80    7.30
  -9   4   8    4.80    4.60
   8  -4  -8  121.99   11.60
  -8  -4   8   97.69   11.30
  -8  -4   8  117.09   12.30
  -8   4   8  109.49    9.10
   8   4  -8   85.59   14.90
   8   4  -8  120.99   12.70
  -7  -4   8   -5.10    5.60
  -7  -4   8    1.00    6.20
   7  -4  -8    3.30    5.30
   7   4  -8   19.70    6.80
  -7   4   8   10.60    4.70
   7   4  -8    9.80    5.90
  -6  -4   8  339.37   16.70
   6  -4  -8  331.97   16.00
   6  -4  -8  317.77   15.60
   6   4  -8  316.87   16.10
  -6   4   8  322.17   14.80
   6   4  -8  399.86   16.20
   5  -4  -8    8.00    5.20
  -5  -4   8    2.90    4.90
   5  -4  -8    3.00    4.80
   5   4  -8    2.50    4.90
  -5   4   8   -1.20    4.20
   4  -4  -8  152.48   10.80
  -4  -4   8  149.49   10.60
  -4  -4   8  161.18   10.80
   4  -4  -8  158.68   10.20
   4   4  -8  154.38   10.50
   4   4  -8  152.58   10.50
  -4   4   8  152.28    9.70
  -3  -4   8  186.78   11.10
  -3  -4   8  182.28   10.70
   3  -4  -8  192.38   11.30
   3  -4  -8  179.28   10.90
   3   4  -8  152.48   10.50
   3   4  -8  195.58   11.20
  -3   4   8  190.78   10.70
  -2  -4   8  382.16   16.20
   2  -4  -8  375.66   16.50
  -2  -4   8  386.46   16.70
   2   4  -8  400.66   16.30
  -2   4   8  388.56   16.40
   2   4  -8  390.86   16.00
   1  -4  -8   10.60    4.70
  -1  -4   8    7.40    4.40
  -1  -4   8   13.20    4.30
   1   4  -8    7.70    4.10
  -1   4   8    4.10    4.60
   1   4  -8   12.90    4.20
   0  -4   8  159.68    9.30
   0  -4  -8  172.78   10.50
   0  -4   8  169.18   10.10
   0   4   8  157.48   10.60
   0   4  -8  175.28    9.10
   0   4  -8  168.48    8.90
   1  -4   8  200.08    9.90
  -1  -4  -8  177.18   11.10
   1  -4   8  196.98   10.40
   1   4   8  211.28   11.40
  -1   4  -8  177.78    8.80
  -1   4  -8  179.58    8.80
  -2  -4  -8  152.68   10.70
   2  -4   8  142.09    9.10
   2  -4   8  145.49    8.70
  -2   4  -8  137.69    6.50
   2   4   8  146.19   10.50
  -2   4  -8  144.39    6.50
   3  -4   8  283.77   12.90
  -3  -4  -8  285.27   14.40
   3  -4   8  294.87   13.20
   3   4   8  352.36   14.60
   4  -4   8  155.68    9.40
   4  -4   8  154.08    9.20
  -4  -4  -8  155.58   11.30
  -5  -4  -8    2.90    5.60
   5  -4   8   -0.30    3.80
   5   4   8   -1.70    5.70
   6  -4   8  119.69    9.30
  -6  -4  -8  125.19   11.50
   6   4   8  115.69   12.80
  -7  -4  -8    5.30    6.20
   7  -4   8   -2.00    4.20
   7   4   8   -2.60    7.40
  -8  -4  -8   75.89    8.20
   8  -4   8   71.89    7.20
   8   4   8   72.39   10.50
  -9  -4  -8    4.90    6.10
   9  -4   8   -2.70    5.70
  -9  -4  -8    3.60    6.20
   9   4   8   -4.00    9.90
  10  -4   8   35.60    7.30
 -10  -4  -8   11.30    5.20
 -10  -4  -8   15.50    5.70
  10   4   8   19.40   11.80
  12  -5  -8    5.20    8.40
  12  -5  -8   10.10    9.70
  12   5  -8   11.40   11.10
  12   5  -8   14.60   11.00
 -11  -5   8    5.60   10.80
  11  -5  -8    1.30    8.10
  11  -5  -8    3.20    7.70
  11   5  -8   -9.70    9.10
  11   5  -8   15.30    9.80
  10  -5  -8    2.90    6.80
 -10  -5   8   15.70    8.40
  10   5  -8   -7.10    8.30
  10   5  -8    2.30    8.60
  -9  -5   8   37.40    8.50
   9  -5  -8   58.69    8.60
   9  -5  -8   19.20    7.10
  -9   5   8   33.30    5.00
   9   5  -8   31.40    8.70
   9   5  -8   42.50    9.30
  -8  -5   8    4.90    7.10
   8  -5  -8   -7.80    5.30
  -8  -5   8    9.10    6.80
   8   5  -8    0.30    6.70
  -8   5   8    5.20    4.40
  -7  -5   8    1.40    6.10
  -7  -5   8   11.40    6.50
   7  -5  -8    5.70    5.30
  -7   5   8    4.80    4.40
   7   5  -8    1.10    5.50
   7   5  -8   -2.00    6.10
   6  -5  -8   48.50    7.10
  -6  -5   8   45.50    7.30
  -6  -5   8   35.70    7.00
   6  -5  -8   49.99    6.70
  -6   5   8   49.10    5.90
   6   5  -8   40.20    7.20
   6   5  -8   40.20    7.00
   5  -5  -8   48.70    6.80
  -5  -5   8   39.30    6.50
   5  -5  -8   49.20    6.30
   5   5  -8   51.69    6.80
  -5   5   8   46.70    5.80
  -4  -5   8   16.40    4.90
  -4  -5   8    3.90    5.10
   4  -5  -8    5.00    4.60
   4   5  -8    2.70    5.00
   4   5  -8   -1.50    5.10
  -4   5   8    5.80    4.70
  -3  -5   8   23.80    5.50
   3  -5  -8   26.60    5.30
  -3  -5   8   24.80    5.60
  -3   5   8   18.70    5.10
   3   5  -8   20.80    5.30
   3   5  -8   24.30    5.20
  -2  -5   8   95.79    8.70
  -2  -5   8   90.69    8.10
   2  -5  -8   72.79    8.40
  -2   5   8   77.39    8.30
   2   5  -8   73.69    7.60
   2   5  -8   73.49    7.60
  -1  -5   8   19.40    4.80
   1  -5  -8   22.40    5.50
  -1  -5   8   16.60    4.70
  -1   5   8   30.80    5.70
   1   5  -8   23.70    4.50
   1   5  -8   19.10    4.30
   0  -5   8   20.20    4.60
   0  -5   8   14.90    4.40
   0  -5  -8   22.30    5.50
   0   5  -8   10.80    3.70
   0   5   8   14.20    5.20
   0   5  -8   12.60    3.70
   1  -5   8   64.49    7.10
   1  -5   8   46.80    5.50
  -1  -5  -8   51.59    6.60
  -1   5  -8   50.29    5.30
   1   5   8   45.00    6.40
  -1   5  -8   52.49    5.40
   2  -5   8   34.10    5.00
  -2  -5  -8   36.60    6.20
   2  -5   8   28.20    4.70
   2   5   8   52.19    6.20
  -2   5  -8   40.90    2.80
   3  -5   8    8.40    3.80
   3  -5   8   -1.90    3.70
  -3  -5  -8    3.20    5.30
   4  -5   8   20.60    4.20
  -4  -5  -8   15.40    6.00
   4  -5   8   17.50    4.40
   4   5   8   23.60    6.40
   5  -5   8    2.50    4.00
  -5  -5  -8    5.50    6.10
   5  -5   8    4.10    3.70
   5   5   8   -4.40    5.90
   6  -5   8   19.80    4.50
  -6  -5  -8   16.30    7.00
   6   5   8   21.20    7.60
  -7  -5  -8    6.40    6.80
   7  -5   8   -0.30    4.20
   7   5   8  -10.70    8.50
   8  -5   8   27.40    5.50
  -8  -5  -8   20.30    7.80
   8   5   8   21.90    9.50
  -9  -5  -8   -4.90    7.40
   9  -5   8   -5.50    5.30
   9   5   8    7.30   10.50
 -10  -5  -8   12.80    7.30
 -10  -5  -8   -1.50    7.70
  10  -5   8   -5.90    6.20
  10   5   8    0.40   11.90
  12  -6  -8    4.60   10.00
  12  -6  -8    7.80    8.40
 -12  -6   8   14.40   11.70
  12   6  -8    1.40   11.80
  12   6  -8  -15.30   10.60
  11  -6  -8   21.00    8.20
  11  -6  -8   28.40    9.30
 -11  -6   8   -5.60   10.10
  11   6  -8   25.60   10.40
  11   6  -8   28.90   11.10
  10  -6  -8   -1.40    7.30
  10  -6  -8   11.00    9.80
  10   6  -8   -4.40    8.90
  10   6  -8   10.20    8.90
   9  -6  -8   21.40    6.90
  -9  -6   8   26.80    8.90
   9  -6  -8   28.90    7.70
   9   6  -8   33.90    8.70
  -8  -6   8   -5.80    6.90
  -8  -6   8    0.90    7.10
   8  -6  -8    0.60    5.80
  -8   6   8   -4.80    3.90
   8   6  -8   -0.80    8.10
  -7  -6   8  142.39   12.90
   7  -6  -8  160.98   12.20
  -7  -6   8  161.08   15.20
  -7   6   8  144.49    9.40
   7   6  -8   97.89   15.90
   7   6  -8  138.89   12.70
   6  -6  -8    3.30    5.10
  -6  -6   8    8.90    6.40
  -6  -6   8    6.20    6.10
  -6   6   8    3.80    4.70
   6   6  -8    1.90    5.90
   6   6  -8   -0.40    5.50
  -5  -6   8   27.00    5.70
   5  -6  -8   10.40    5.20
  -5  -6   8    0.70    5.40
  -5   6   8    1.70    4.40
   5   6  -8   -0.20    5.50
   4  -6  -8  373.86   17.10
  -4  -6   8  363.46   17.70
  -4   6   8  373.66   16.70
   4   6  -8  463.25   17.20
   4   6  -8  370.36   17.30
  -3  -6   8    2.20    5.00
  -3  -6   8    8.60    5.00
   3  -6  -8    4.10    5.00
  -3   6   8    4.10    4.70
   3   6  -8    2.80    4.80
   3   6  -8   -6.50    4.50
  -2  -6   8  219.18   12.50
   2  -6  -8  231.98   12.80
  -2  -6   8  229.08   12.20
   2   6  -8  238.08   11.80
   2   6  -8  219.18   11.50
  -2   6   8  228.38   12.40
  -1  -6   8   88.79    9.30
   1  -6  -8   80.89    9.30
  -1  -6   8   99.49    8.40
  -1   6   8   81.89    9.10
   1   6  -8   91.89    7.60
   1   6  -8   92.19    7.90
   0  -6  -8   73.39    7.30
   0  -6   8   79.49    8.60
   0  -6   8   67.89    8.00
   0   6  -8   79.89    6.90
   0   6  -8   74.39    6.70
   1  -6   8   34.10    5.30
   1  -6   8   34.10    5.00
  -1  -6  -8   31.20    6.30
  -1   6  -8   29.10    3.40
  -1   6  -8   24.70    3.30
   2  -6   8  316.87   13.70
   2  -6   8  315.37   14.00
  -2  -6  -8  331.47   16.00
  -3  -6  -8   18.50    6.30
   3  -6   8   23.10    4.50
   3  -6   8   24.10    4.50
   3   6   8   30.50    6.40
   4  -6   8  133.29    8.60
  -4  -6  -8  137.39   12.50
   4  -6   8  118.89    8.80
   4   6   8  131.89   12.70
   5  -6   8   38.90    5.00
  -5  -6  -8   34.50    7.60
   5  -6   8   37.20    5.00
   5   6   8   36.30    7.90
   6  -6   8   65.99    7.30
  -6  -6  -8   66.69    8.90
   6   6   8   60.69   11.30
  -7  -6  -8   19.20    8.20
   7  -6   8   14.10    4.70
   7   6   8   35.60    9.40
   8  -6   8   21.20    5.10
  -8  -6  -8   32.60    8.90
   8   6   8   25.80    9.80
  -9  -6  -8   28.00    9.60
   9   6   8   13.50   10.90
 -12  -7   8   13.20   11.90
  12  -7  -8   23.00   10.80
  12  -7  -8   36.40   10.20
  12   7  -8   -7.10   11.30
  12   7  -8   27.20   12.40
  11  -7  -8   25.00    8.60
 -11  -7   8   21.50   11.20
  11  -7  -8   34.20   10.60
  11   7  -8   12.30   10.80
  11   7  -8   38.60   11.90
  10  -7  -8   13.20    8.50
  10  -7  -8   24.80    7.60
 -10  -7   8    8.00    9.10
  10   7  -8   16.30    9.80
  10   7  -8   18.70    9.70
   9  -7  -8   18.00    7.20
   9  -7  -8    3.30    7.00
   9   7  -8   18.40    8.90
  -8  -7   8  230.18   16.90
   8  -7  -8  267.67   15.20
   8   7  -8  230.08   16.60
  -8   7   8  245.68   11.20
   7  -7  -8   23.90    6.50
  -7  -7   8   20.60    7.70
  -7  -7   8   24.50    7.80
  -7   7   8   23.40    4.90
   7   7  -8   20.70    7.30
   7   7  -8   19.10    7.30
  -6  -7   8  231.28   17.90
   6  -7  -8  267.07   14.60
  -6  -7   8  254.27   15.50
   6   7  -8  269.87   15.30
  -6   7   8  263.37   12.90
   6   7  -8  221.28   15.10
  -5  -7   8    6.30    5.80
   5  -7  -8    3.10    5.30
  -5  -7   8   -6.30    5.10
  -5   7   8   -4.10    4.30
   5   7  -8    3.10    5.70
   5   7  -8   -3.50    5.70
   4  -7  -8  395.56   18.10
  -4  -7   8  431.76   18.40
  -4  -7   8  422.46   19.10
  -4   7   8  398.26   17.30
   4   7  -8  388.66   18.10
  -3  -7   8  -10.40    4.40
   3  -7  -8   -1.70    5.10
  -3  -7   8   -0.30    5.40
   3   7  -8   -1.10    5.00
  -3   7   8    5.30    5.10
   3   7  -8   -4.40    5.00
  -2  -7   8  685.83   25.70
  -2  -7   8  646.64   25.10
   2  -7  -8  671.83   25.80
   2   7  -8  672.23   24.70
  -2   7   8  632.54   25.40
   2   7  -8  669.63   24.60
   1  -7  -8   45.40    6.60
  -1  -7   8   43.50    5.90
  -1  -7   8   42.40    6.40
   1   7  -8   44.60    5.40
   1   7  -8   37.00    5.10
   0  -7   8  543.25   21.00
   0  -7   8  533.15   20.60
   0  -7  -8  526.25   22.10
   0   7  -8  538.25   19.50
   0   7  -8  546.55   19.50
   1  -7   8    9.50    4.60
  -1  -7  -8   18.50    6.00
   1  -7   8   10.70    4.40
  -1   7  -8   10.60    2.70
  -1   7  -8    9.30    2.60
   2  -7   8    1.80    3.90
   2  -7   8   -1.80    4.20
  -2  -7  -8   -0.80    5.70
   2   7   8    9.40    5.70
   3  -7   8   45.90    5.20
  -3  -7  -8   53.59    7.80
   3  -7   8   47.10    5.40
   3   7   8   33.00    7.30
   4  -7   8    4.10    3.90
  -4  -7  -8    0.40    6.20
   4  -7   8   -4.90    3.80
   4   7   8   12.70    6.90
  -5  -7  -8   27.70    7.90
   5  -7   8   33.20    4.90
   5  -7   8   36.50    5.00
   6  -7   8    3.40    4.00
   6  -7   8   -0.80    4.20
   6   7   8   10.70    8.10
  -7  -7  -8   32.80    9.00
   7  -7   8   39.50    5.10
   7   7   8   25.90    9.30
   8  -7   8    4.40    4.50
  -8  -7  -8  -18.30    8.70
   8   7   8    3.70   10.00
  -9  -7  -8   -5.80    9.90
   9  -7   8   -3.20    4.90
   9   7   8    9.20   11.10
 -11  -8   8  -15.90   10.70
  11  -8  -8  -10.00    7.40
  11   8  -8   -3.70   10.00
  11   8  -8    0.90   11.40
  10  -8  -8   -7.90    6.70
  10  -8  -8    0.60    8.10
 -10  -8   8    5.10   10.20
  10   8  -8   -4.40    9.30
  10   8  -8  -10.20    9.30
   9  -8  -8   19.10    8.20
   9  -8  -8    3.00   11.60
  -9  -8   8   14.80    9.20
   9   8  -8   -1.10    8.40
   8  -8  -8   -2.30    5.90
   8  -8  -8   -1.50    7.30
   8   8  -8   -8.30    7.40
  -8   8   8   -3.60    3.60
  -7  -8   8   -0.40    8.40
   7  -8  -8   -3.10    5.60
  -7  -8   8    8.40    6.90
  -7   8   8   -4.80    4.00
   7   8  -8   10.30    7.10
   7   8  -8    7.30    7.40
   6  -8  -8    3.20    5.60
  -6  -8   8   11.60    7.20
   6   8  -8    4.40    7.00
  -6   8   8    2.20    4.60
   6   8  -8   16.80    7.10
   5  -8  -8  218.98   14.00
  -5  -8   8  250.77   15.00
   5   8  -8  235.28   14.30
  -5   8   8  214.28   12.40
   5   8  -8  256.27   14.70
   4  -8  -8   59.59    7.70
  -4  -8   8   61.69    8.00
  -4  -8   8   66.59    8.30
  -4   8   8   63.89    6.90
   4   8  -8   59.19    7.50
  -3  -8   8   25.10    6.70
   3  -8  -8   31.60    6.50
  -3   8   8   43.30    6.70
   3   8  -8   22.90    6.00
   2  -8  -8  118.29   10.90
  -2  -8   8   84.49    9.10
  -2  -8   8   99.89   10.20
   2   8  -8  103.39    9.70
  -2   8   8  100.39    8.40
   2   8  -8  105.49    9.10
  -1  -8   8  316.87   15.40
   1  -8  -8  336.27   16.20
  -1  -8   8  313.97   15.20
  -1   8   8  246.68   14.70
   1   8  -8  288.87   13.50
   1   8  -8  294.77   13.30
   0  -8   8    5.20    4.50
   0  -8   8    4.40    4.80
   0  -8  -8    2.70    5.20
   0   8  -8    4.20    3.60
   0   8  -8    4.00    3.50
   0   8   8    2.40    5.70
   1  -8   8   46.30    6.20
  -1  -8  -8   52.69    7.50
   1  -8   8   57.79    6.30
  -1   8  -8   56.49    4.40
  -1   8  -8   51.69    4.30
   1   8   8   49.10    7.50
   2  -8   8   64.09    6.40
  -2  -8  -8   61.99    8.40
   2  -8   8   71.59    7.90
   2   8   8   66.59    8.40
   3  -8   8   -2.10    3.90
   3  -8   8   -0.80    4.20
   3   8   8    3.70    6.50
   4  -8   8   39.20    5.20
  -4  -8  -8   35.00    8.10
   4  -8   8   35.50    4.90
   4   8   8   23.10    9.80
   5  -8   8   -0.60    4.10
   5  -8   8    0.20    3.80
  -5  -8  -8    1.80    7.30
   5   8   8   -9.40    7.30
   6  -8   8   15.20    4.50
   6  -8   8   11.40    4.30
  -6  -8  -8    3.20    8.50
   6   8   8   11.60    8.10
   7  -8   8   56.39    5.70
  -7  -8  -8   63.99   10.80
   7   8   8   57.89   10.90
   8  -8   8   21.40    4.80
   8   8   8    4.90   10.40
   9  -8   8    0.00    4.90
   9   8   8   16.50   12.30
 -11  -9   8    4.90   12.00
  11  -9  -8   23.10    9.50
  11  -9  -8    4.00   15.50
  11   9  -8   48.70   13.40
  11   9  -8   20.70   11.90
  10  -9  -8   -0.90    9.30
  10  -9  -8   13.10    8.00
 -10  -9   8   -0.50   10.40
  10   9  -8   10.00    9.90
  10   9  -8   -7.80   10.30
   9  -9  -8  139.49   13.40
   9  -9  -8  149.99   16.00
  -9  -9   8  117.99   13.80
   9   9  -8  147.79   17.20
   9   9  -8  115.59   12.90
   8  -9  -8   72.89   10.30
  -8  -9   8   73.79   11.40
   8   9  -8   78.39   10.80
   8   9  -8   69.99   10.50
   7  -9  -8  147.09   13.40
   7   9  -8  162.88   14.70
  -7   9   8  146.19    9.10
  -6  -9   8   61.59    9.20
   6  -9  -8   72.19    8.50
  -6   9   8   74.79    8.70
   6   9  -8   65.09    9.10
  -5  -9   8  128.89   13.70
   5  -9  -8  140.29   12.00
  -5  -9   8  159.08   14.20
  -5   9   8  148.69   10.70
   5   9  -8  157.98   12.40
   5   9  -8  142.99   12.80
   4  -9  -8   45.80    7.50
  -4  -9   8   43.90    8.20
  -4   9   8   54.19    7.00
   4   9  -8   37.60    7.40
   4   9  -8   52.79    7.70
   3  -9  -8  499.25   21.90
  -3  -9   8  514.55   22.20
  -3  -9   8  524.05   22.40
  -3   9   8  462.15   20.30
   3   9  -8  505.85   21.40
  -2  -9   8   71.99    8.10
   2  -9  -8   56.09    8.10
   2   9  -8   69.69    7.20
  -2   9   8   85.89    8.90
   2   9  -8   68.49    7.10
  -1  -9   8   84.19    9.70
  -1  -9   8   87.69    8.80
   1  -9  -8   72.49    8.90
  -1   9   8   58.99    7.90
   1   9  -8   77.49    8.60
   1   9  -8   83.69    8.30
   0  -9  -8   15.10    7.70
   0  -9   8    2.60    5.40
   0  -9   8   -0.40    5.00
   0   9   8    9.10    6.40
   0   9  -8   10.50    3.90
   0   9  -8    5.70    3.60
   1  -9   8   85.19    9.00
   1  -9   8   64.49    7.00
  -1  -9  -8   67.69   11.00
  -1   9  -8   83.59    3.80
   1   9   8   68.19    8.70
   2  -9   8  127.49    9.80
  -2  -9  -8  150.88   13.30
   2  -9   8  132.59   10.30
   2   9   8  150.68   13.30
  -3  -9  -8    1.10    6.80
   3  -9   8   18.10    4.70
   3  -9   8   16.10    5.10
   3   9   8    3.70    7.40
   4  -9   8   11.80    4.70
   4  -9   8   16.70    4.60
  -4  -9  -8    2.60    7.60
   4   9   8    4.70    7.70
   5  -9   8    0.80    4.00
   5  -9   8    7.40    4.50
   5   9   8   -9.60    7.90
   6  -9   8   17.70    4.40
   6  -9   8   11.10    4.60
   6   9   8   16.30    9.20
   7  -9   8   -4.30    4.40
   7  -9   8   -7.20    4.00
  -7  -9  -8    4.50    9.90
   7   9   8   12.50   10.10
   8  -9   8   11.00    4.50
  -8  -9  -8    1.80   11.10
   8   9   8    7.60   10.70
 -10 -10   8   -6.80   11.30
  10 -10  -8   -7.90    8.40
  10  10  -8    3.40    9.90
  10  10  -8   19.20   11.90
  -9 -10   8   -4.60   10.60
   9 -10  -8  -18.10    8.30
   9 -10  -8  -10.80    6.80
   9  10  -8    8.90    9.50
   9  10  -8   17.70   10.90
  -8 -10   8    5.10    9.50
   8 -10  -8    8.30    7.40
   8  10  -8    6.90    9.60
   8  10  -8   15.40    9.00
   7 -10  -8    9.20    6.90
   7  10  -8    1.80    7.90
  -7  10   8    0.20    4.00
   6 -10  -8   16.30   12.20
  -6 -10   8   31.50    9.00
   6  10  -8   27.50    8.70
  -6  10   8   26.70    5.60
   6  10  -8   41.90    8.80
  -5 -10   8    9.20    7.80
  -5 -10   8    4.20    7.60
  -5  10   8    6.30    5.30
   5  10  -8   17.90    7.20
   5  10  -8    2.40    6.90
  -4 -10   8    9.80    7.20
  -4 -10   8   14.60    7.50
   4  10  -8   14.50    6.60
   4  10  -8    6.70    6.80
  -3 -10   8  131.59   13.50
   3  10  -8  139.59   12.70
   2 -10  -8   55.39   10.30
  -2 -10   8   64.09    8.30
  -2 -10   8   65.99    8.70
   2  10  -8   64.69    7.40
   2  10  -8   59.79    7.00
  -2  10   8   69.09    8.10
  -1 -10   8   36.50    7.20
   1 -10  -8   31.60    7.90
  -1  10   8   34.00    7.20
   1  10  -8   32.30    5.80
   1  10  -8   32.70    5.40
   0 -10   8   44.50    6.90
   0 -10  -8   39.50    8.70
   0  10  -8   63.09    6.60
   0  10  -8   63.09    6.80
   0  10   8   61.29    8.50
   1 -10   8   93.89    9.80
   1 -10   8   65.79    7.60
   1  10   8   65.09    9.10
   2 -10   8   18.00    5.60
   2 -10   8   16.90    5.50
   2  10   8   11.30    7.50
   3 -10   8  132.09   10.00
   3 -10   8  136.39   10.50
   3  10   8  123.19   11.80
   4 -10   8   24.40    5.30
   4 -10   8   15.80    5.00
   4  10   8   12.30    8.50
   5 -10   8   21.10    4.90
  -5 -10  -8   12.50    8.90
   5 -10   8   20.60    5.10
   5  10   8    4.20    8.70
   6 -10   8   28.30    5.30
   6 -10   8   28.30    5.20
  -6 -10  -8   47.90   11.20
   6  10   8   32.30   10.40
   7 -10   8    9.80    4.70
  -7 -10  -8   12.20   11.30
   7 -10   8    7.90    4.90
   7  10   8   12.50   10.50
   8 -10   8   23.60    5.10
  -8 -10  -8    7.70   12.70
   8  10   8   33.20   12.80
  10 -11  -8   15.60    9.30
  10 -11  -8   34.00   12.10
 -10 -11   8    8.50   13.50
  10  11  -8   32.90   12.00
  10  11  -8   21.60   13.40
   9 -11  -8   27.60    9.20
  -9 -11   8   42.10   12.80
   9  11  -8   57.89   11.90
   9  11  -8   44.10   12.40
  -8 -11   8   13.80   11.00
   8 -11  -8   21.40    7.90
   8  11  -8   32.20   10.50
   8  11  -8   38.90   10.40
   7 -11  -8   46.00    8.70
   7  11  -8   34.90   10.00
  -7  11   8   61.39    5.80
   7  11  -8   70.69   11.00
   6 -11  -8  191.48   15.30
  -6  11   8  196.88   11.30
   6  11  -8  168.48   15.70
  -5 -11   8   69.79   10.50
   5 -11  -8   87.69    9.70
  -5 -11   8   72.39   10.70
  -5  11   8  108.09   10.10
   5  11  -8   76.19   12.10
   5  11  -8   80.29    9.90
  -4 -11   8   29.20    8.50
  -4 -11   8   19.40    8.50
   4 -11  -8   32.60    7.80
   4  11  -8   28.30    7.60
   4  11  -8   39.80    8.10
  -4  11   8   32.60    7.00
  -3 -11   8   23.60    8.10
   3 -11  -8   11.70    7.20
  -3 -11   8   17.70    7.80
   3  11  -8   24.60    7.60
   3  11  -8    8.70    6.10
  -2 -11   8    2.70    6.90
  -2 -11   8    7.50    7.00
   2 -11  -8    3.80    7.00
   2  11  -8   15.10    6.20
  -2  11   8    0.00    6.00
  -1 -11   8   18.10    7.00
   1 -11  -8   31.80    8.50
  -1 -11   8   25.80    7.20
  -1  11   8   28.50    7.80
   1  11  -8   16.60    5.60
   1  11  -8   12.80    5.10
   0 -11   8   12.80    6.20
   0 -11  -8   12.60   10.50
   0  11   8   13.50    7.80
   0  11  -8    9.10    3.90
   0  11  -8   14.50    4.00
   1 -11   8   10.50    6.20
   1  11   8   14.90    7.40
   2 -11   8    7.50    5.60
   2 -11   8    5.60    5.70
   2  11   8    8.90    7.50
   3 -11   8    4.80    5.10
   3 -11   8    3.00    5.40
  -3 -11  -8   28.50    8.90
   3  11   8    6.20    8.00
   4 -11   8   -3.00    5.00
   4 -11   8   -2.20    5.00
  -4 -11  -8   -6.90    8.80
   4  11   8   -5.00    8.10
   5 -11   8   -4.30    4.90
  -5 -11  -8   -5.90    9.50
   5 -11   8    7.10    5.20
   5  11   8   -1.40    9.20
   6 -11   8   -4.40    4.90
  -6 -11  -8   -6.80   10.50
   6 -11   8   10.40    5.00
   6  11   8   -1.20   10.20
  -7 -11  -8   12.30   12.60
   7 -11   8    5.80    5.30
   7 -11   8    8.70    4.90
   7  11   8    1.40   11.20
   9 -12  -8   -5.10    8.80
  -9 -12   8   -2.40   12.70
   9  12  -8   10.30   12.10
   9  12  -8   -9.50   10.40
   8 -12  -8   11.30    8.70
  -8 -12   8    8.50   11.50
   8  12  -8   -2.40   10.50
   8  12  -8  -14.80    9.40
   7 -12  -8   52.09    9.60
  -7 -12   8   37.70   11.50
   7  12  -8   53.69   11.50
   7  12  -8   69.89   11.50
   6 -12  -8    3.00    7.60
  -6 -12   8   -5.60    8.90
  -6  12   8    2.00    4.90
   6  12  -8   -9.40    8.00
   6  12  -8   -9.90    8.00
  -5 -12   8   14.30    9.50
   5 -12  -8   30.90    8.30
   5  12  -8   18.00    8.50
   5  12  -8   23.30    8.00
  -5  12   8   32.10    6.50
  -4 -12   8   40.90    9.70
  -4 -12   8   54.29   10.10
   4 -12  -8   57.49    9.40
   4  12  -8   49.50    8.40
  -3 -12   8  115.19   12.00
   3 -12  -8  152.58   14.50
  -3 -12   8  178.58   15.10
  -3  12   8  149.79   13.30
   3  12  -8  148.69   12.80
   3  12  -8  145.19   14.00
   2 -12  -8   15.80    8.10
  -2 -12   8   10.00    7.90
   2  12  -8    6.50    6.30
  -2  12   8    4.60    6.80
   1 -12  -8  217.78   17.20
  -1 -12   8  195.78   15.40
  -1 -12   8  212.88   15.90
   1  12  -8  198.18   11.80
  -1  12   8  208.28   15.70
   1  12  -8  208.58   12.40
   0 -12  -8   15.60    8.40
   0 -12   8    7.90    6.80
   0  12  -8    1.90    3.60
   0  12   8    5.50    7.70
   0  12  -8    6.20    3.70
   1 -12   8  143.29   13.10
   1 -12   8  149.39   12.60
   1  12   8  138.39   14.50
   2 -12   8   20.90    6.60
   2  12   8   19.30    8.80
  -3 -12  -8   98.49   12.70
   3 -12   8  109.79   11.60
   3  12   8  108.49   12.10
  -4 -12  -8   13.00   10.50
   4 -12   8   16.90    6.10
   4 -12   8    8.00    5.80
   4  12   8   13.70    9.10
   5 -12   8   79.69    7.80
  -5 -12  -8   72.69   13.00
   5 -12   8   97.79   10.30
   5  12   8   78.39   12.40
  -6 -12  -8   -4.90   11.90
   6 -12   8    2.10    5.40
   6 -12   8   14.10    6.00
   6  12   8    0.80   10.90
   8 -13  -8   14.90    9.40
  -8 -13   8   21.90   13.40
   8  13  -8   22.30   11.30
   8  13  -8   25.50   12.30
  -7 -13   8   42.40   12.60
   7 -13  -8   55.09   10.80
   7  13  -8   82.39   13.00
   7  13  -8   74.99   12.30
   6 -13  -8    1.40    8.40
  -6 -13   8    1.70   10.40
   6  13  -8   -3.60    8.60
  -6  13   8    2.50    4.70
   6  13  -8   -2.10    9.60
  -5 -13   8   19.70   10.90
   5 -13  -8   40.70    9.50
  -5  13   8   65.49    7.50
   5  13  -8   52.39    9.70
  -4 -13   8    2.40    9.30
   4 -13  -8   14.80    8.40
   4  13  -8   24.10   10.10
   4  13  -8   17.90    9.00
   3 -13  -8   42.10    9.50
  -3 -13   8   29.00    9.80
  -3 -13   8   37.00    9.40
  -3  13   8   22.10    7.80
   3  13  -8   25.00    8.20
   3  13  -8   42.50    7.90
  -2 -13   8   -5.40    7.60
  -2 -13   8  -13.90    7.80
   2 -13  -8   -8.20    7.80
  -2  13   8   -7.90    7.60
   2  13  -8   -2.80    6.60
   1 -13  -8    0.00    8.60
  -1 -13   8   -1.10    7.40
   1  13  -8   -0.40    5.60
   1  13  -8   -6.40    5.20
  -1  13   8    8.70    8.10
   0 -13   8   -4.10    7.10
   0 -13  -8  -20.00    8.30
   0 -13   8    0.90    7.50
   0  13  -8   -2.70    3.10
   0  13  -8   -0.50    3.40
   0  13   8    7.00    7.90
   1 -13   8    5.50    7.30
  -1 -13  -8   -2.10    9.00
   1 -13   8    7.50    7.50
   1  13   8   16.80    8.60
  -2 -13  -8   19.60    9.80
   2 -13   8    6.40    8.20
   2 -13   8    3.10    7.00
   2  13   8    8.90    8.40
   3 -13   8   22.60    7.30
  -3 -13  -8   10.40   10.60
   3  13   8   18.20    9.80
   4 -13   8   -7.60    6.20
  -4 -13  -8    3.50   11.20
   4  13   8    8.10    9.70
   5 -13   8   -2.40    6.20
  -5 -13  -8   18.00   12.70
   5 -13   8   -0.20    6.10
   5  13   8  -12.00   10.40
  -7 -14   8    8.60   12.80
   7 -14  -8   10.90    9.50
   7  14  -8    1.50   12.50
   7  14  -8    0.80   11.00
  -6 -14   8   -7.80   11.60
   6 -14  -8    7.30    9.70
   6  14  -8   -5.70    9.10
   6  14  -8    3.40   11.20
  -6  14   8   -0.60    4.20
  -6  14   8    0.10    3.60
  -5 -14   8    4.20   10.90
   5 -14  -8    2.30    9.20
  -5  14   8    2.40    6.00
   5  14  -8   24.40    9.90
   5  14  -8  -16.10    8.80
   4 -14  -8   16.60    9.10
  -4 -14   8    5.60   10.60
   4  14  -8   30.00    9.60
   4  14  -8   19.40    9.10
  -3 -14   8   20.00    9.80
   3 -14  -8   -1.60    9.00
   3  14  -8   12.30    8.80
  -3  14   8   13.50    8.10
   3  14  -8   -4.60    7.70
   2 -14  -8   44.80   10.80
  -2 -14   8   50.89   10.40
   2  14  -8   44.00    8.30
   1 -14  -8    7.50    9.40
  -1 -14   8   -7.90    8.60
  -1 -14   8    9.40    9.10
   1  14  -8   -1.40    5.40
  -1  14   8   15.10    9.50
   1  14  -8    3.90    6.20
   0 -14  -8   69.09   12.00
   0 -14   8   86.09   11.00
   0 -14   8   88.49   11.10
   0  14   8   68.39   11.20
  -1 -14  -8    5.20   10.10
   1 -14   8   10.10   14.20
   1 -14   8    5.50    8.20
   1  14   8    1.40    9.60
   2 -14   8   42.20    9.00
  -2 -14  -8   74.59   12.50
   2 -14   8   66.69    9.40
   2  14   8   59.19   11.10
  -3 -14  -8   15.20   11.80
   3 -14   8   17.60    7.70
   3 -14   8    8.00    8.70
   3  14   8   16.50   10.80
   4 -14   8   52.09   10.00
  -4 -14  -8   56.39   13.80
   4 -14   8   36.60    7.90
   4  14   8   48.70   12.30
   5 -15  -8   51.99   11.50
  -5 -15   8   36.40   13.90
  -5  15   8   34.20    6.70
  -5  15   8   51.29    7.00
   5  15  -8   69.59   13.10
   5  15  -8   38.70   11.70
  -4 -15   8  -22.20   10.50
   4 -15  -8   -0.90   10.30
   4  15  -8   11.20    9.70
  -3 -15   8   16.10   11.00
   3 -15  -8    6.10   10.30
  -3  15   8   16.20    9.50
   3  15  -8   26.00   10.70
   2 -15  -8    3.40   10.60
  -2 -15   8  -10.90    9.90
  -2  15   8   -1.70    9.80
   2  15  -8    3.30    8.10
   1 -15  -8   14.00   10.80
  -1 -15   8   -2.30    9.90
   1  15  -8    0.80    5.60
   1  15  -8    6.20    6.10
  -1  15   8   -1.70    9.60
   0 -15  -8   -4.80   10.90
   0 -15   8    7.30    9.50
   0  15   8   24.50   10.80
  -1 -15  -8   -1.40   11.50
   1 -15   8   11.60    9.40
   1  15   8   25.20   10.70
  -2 -15  -8   10.20   12.40
   2 -15   8   22.50    9.40
   2 -15   8   14.80   10.30
   2  15   8   19.70   11.00
   3 -15   8  -25.10    8.10
   3 -15   8    8.40   10.30
  -3 -15  -8   -1.90   13.50
   3  15   8  -11.30   10.90
   3 -16  -8  -12.50   10.90
  -3 -16   8   -2.80   12.00
  -3  16   8   21.00   13.70
  -2 -16   8   20.00   12.10
   2 -16  -8  -19.50   11.30
   2  16  -8    1.00    8.40
  -2  16   8   -3.90   10.20
  -1 -16   8   25.50   12.00
   1 -16  -8    1.00   12.50
   1  16  -8   32.60    6.20
   1  16  -8   29.20    6.10
  -1  16   8   44.70   12.00
   0 -16   8    4.90   10.70
   0 -16  -8  -16.60   12.60
   0  16   8   -7.60   11.00
  13   0  -9   48.60   12.20
  13   0  -9   90.99   15.20
  12   0  -9    1.00    9.50
  12   0  -9   -0.20   11.30
  11   0  -9  142.79   14.20
  11   0  -9  168.28   17.10
  10   0  -9    7.50    7.70
  10   0  -9   -9.30   12.40
   9   0  -9  538.75   24.40
   9   0  -9  565.64   24.60
  -8   0   9   -7.70    5.90
   8   0  -9   -8.50    6.10
   8   0  -9    4.30    6.50
   7   0  -9  417.76   18.50
  -7   0   9  353.76   18.10
   7   0  -9  370.36   18.00
  -6   0   9    0.00    5.50
   6   0  -9    6.70    5.50
  -5   0   9  398.66   17.90
   5   0  -9  413.46   17.90
   5   0  -9  422.16   17.90
  -5   0   9  395.26   17.40
  -4   0   9   -4.00    4.80
   4   0  -9    3.80    5.20
   4   0  -9   -2.60    4.50
  -4   0   9   -0.70    4.60
  -3   0   9 1930.11   63.49
   3   0  -9 1953.40   63.69
   3   0  -9 1949.20   63.59
  -3   0   9 1919.71   63.69
  -2   0   9   -7.40    4.40
   2   0  -9   -0.30    4.40
   2   0  -9    1.90    4.40
   1   0  -9  156.88    9.90
  -1   0   9  146.49    9.90
   1   0  -9  138.59    9.50
   0   0   9    4.60    4.50
   0   0  -9    1.90    4.10
   0   0  -9   -6.80    4.10
  -1   0  -9  736.73   26.70
  -1   0  -9  726.63   26.50
   1   0   9  776.92   27.10
   2   0   9    2.30    4.50
  -2   0  -9    0.00    4.10
  -2   0  -9    3.10    4.10
   3   0   9   25.50    5.50
  -3   0  -9   22.80    4.40
  -3   0  -9   25.00    4.70
  -4   0  -9   -1.50    3.80
   4   0   9    0.70    4.70
  -4   0  -9   -0.90    3.60
  -5   0  -9   15.10    3.70
   5   0   9   11.00    5.40
  -5   0  -9   14.00    3.60
   7   0   9  159.88   11.90
   8   0   9    4.20    7.30
   9   0   9  -12.90    7.90
  10   0   9    6.90   10.00
  13  -1  -9    1.80   11.30
  13  -1  -9   34.20   14.60
  13   1  -9   38.30   13.50
  13   1  -9    2.20   11.20
  12  -1  -9   -3.60    9.60
  12  -1  -9    4.50   11.10
  12   1  -9    2.50    9.70
  12   1  -9   14.00   11.40
  11  -1  -9   18.70    8.80
  11  -1  -9   42.80   10.70
  11   1  -9   25.60    9.80
  11   1  -9   13.70   10.40
 -10  -1   9   47.60    8.70
  10  -1  -9   58.79   16.00
  10  -1  -9   44.50    9.10
  10   1  -9   68.39    9.80
  10   1  -9   40.70    9.90
  -9  -1   9   54.59    8.70
  -9  -1   9   55.39    8.50
   9  -1  -9   67.29    9.30
   9  -1  -9   54.69   12.60
   9   1  -9   63.09    9.00
   9   1  -9   62.99    9.40
   8  -1  -9  119.29   12.80
   8  -1  -9  123.59   12.00
  -8  -1   9  127.79   11.90
  -8   1   9  162.78   10.60
   8   1  -9  113.79   12.00
   8   1  -9   93.49    9.90
  -7  -1   9  256.37   14.50
   7  -1  -9  249.88   14.50
   7   1  -9  208.48   14.30
   7   1  -9  259.97   14.90
  -7   1   9  282.57   13.20
   6  -1  -9   10.40    5.40
  -6  -1   9   10.10    5.80
  -6   1   9   10.80    5.30
   6   1  -9    8.00    5.50
  -5  -1   9  201.38   12.30
   5  -1  -9  190.78   11.90
   5  -1  -9  196.78   12.10
  -5  -1   9  187.18   11.80
   5   1  -9  240.48   12.00
   5   1  -9  190.58   11.80
  -5   1   9  181.98   11.40
  -4  -1   9  130.89   10.50
   4  -1  -9  129.39   10.20
   4  -1  -9  124.39    9.90
  -4  -1   9  130.59   10.00
   4   1  -9  137.59    9.90
  -4   1   9  131.39   10.30
   4   1  -9  141.19   10.30
  -3  -1   9  170.08   10.90
   3  -1  -9  154.58   10.60
   3  -1  -9  165.08   10.80
  -3  -1   9  152.38   10.80
   3   1  -9  168.68   10.70
   3   1  -9  188.58   11.00
  -3   1   9  169.58   10.60
  -2  -1   9  244.18   12.70
   2  -1  -9  241.38   12.60
  -2  -1   9  258.37   13.10
   2  -1  -9  257.57   13.00
   2   1  -9  274.87   12.80
   2   1  -9  240.98   12.30
  -2   1   9  254.27   13.00
   1  -1  -9  300.97   14.00
  -1  -1   9  306.77   14.10
  -1  -1   9  321.87   14.80
   1  -1  -9  308.17   14.20
  -1   1   9  298.87   14.30
   1   1  -9  290.27   13.70
   1   1  -9  310.47   13.60
   0  -1   9   91.59    8.60
   0  -1   9  100.59    8.80
   0  -1  -9  115.99    9.00
   0  -1  -9   95.39    8.80
   0   1  -9   94.09    8.60
   0   1  -9   98.39    8.40
   0   1   9  100.29    9.00
  -1  -1  -9   49.90    6.00
   1  -1   9   49.70    6.00
  -1  -1  -9   58.39    6.10
   1   1   9   58.59    6.50
  -1   1  -9   59.89    5.80
  -1   1  -9   62.59    6.00
   2  -1   9  309.07   14.20
  -2  -1  -9  309.57   13.60
  -2  -1  -9  303.27   13.40
  -2   1  -9  303.47   12.90
  -2   1  -9  280.07   12.70
   2   1   9  296.57   14.30
   3  -1   9   13.40    5.00
  -3  -1  -9   18.50    4.70
  -3  -1  -9   23.90    4.90
   3   1   9   21.30    5.40
  -3   1  -9   15.60    3.80
  -3   1  -9   20.90    4.10
  -4  -1  -9   91.09    8.20
   4  -1   9   81.39    9.20
  -4  -1  -9   87.39    8.40
   4   1   9   82.19    9.10
  -4   1  -9   94.69    6.60
  -4   1  -9   89.59    6.60
  -5  -1  -9  176.38   10.40
   5  -1   9  201.18   12.00
  -5  -1  -9  187.88   10.30
  -5   1  -9  184.58    8.10
  -5   1  -9  185.78    7.20
  -6  -1  -9   18.20    4.40
   6  -1   9   26.20    6.30
  -6  -1  -9   25.30    4.60
   6   1   9   42.00    6.10
  -7  -1  -9  110.99    6.60
  -7  -1  -9  121.29    6.80
   7   1   9  126.39   12.60
   9  -1   9   33.60    8.50
  10  -1   9    2.70    9.90
  10   1   9    9.40    9.90
  13  -2  -9   -6.10   12.90
  13  -2  -9    1.40   10.20
  13   2  -9  -16.10   11.40
  13   2  -9  -12.70   12.50
  12  -2  -9   57.19   12.30
  12  -2  -9   41.00   10.40
  12   2  -9   51.19   11.50
  12   2  -9   64.69   13.10
  11  -2  -9    1.20    8.40
  11  -2  -9  -14.80    8.80
 -11  -2   9   -3.80    8.70
  11   2  -9    8.60    9.40
  11   2  -9    4.30    9.90
  10  -2  -9   27.40    9.10
  10  -2  -9   16.00    7.60
 -10  -2   9   17.60    7.80
 -10   2   9   24.00    6.40
  10   2  -9   29.60   10.60
  10   2  -9   19.90    8.60
  -9  -2   9   11.60    6.80
   9  -2  -9    0.90    6.80
  -9  -2   9    1.00    7.20
   9   2  -9    4.10    9.10
   9   2  -9  -14.90    6.70
  -8  -2   9  293.47   15.90
   8  -2  -9  283.07   16.10
   8  -2  -9  302.77   16.90
  -8  -2   9  305.87   16.90
  -8   2   9  307.27   15.30
   8   2  -9  287.17   16.90
  -7  -2   9    5.00    6.20
   7  -2  -9   -1.90    5.60
   7   2  -9   -1.30    6.00
  -7   2   9   -1.80    5.00
   7   2  -9    5.00    6.20
   6  -2  -9  758.72   28.20
  -6  -2   9  717.73   28.30
   6   2  -9  762.02   27.80
   6   2  -9  732.13   28.20
  -6   2   9  734.03   27.50
   5  -2  -9    3.90    5.00
   5  -2  -9    6.80    5.30
  -5  -2   9    7.30    5.60
  -5   2   9    2.70    4.80
   5   2  -9    0.00    4.80
   4  -2  -9  144.69   10.50
   4  -2  -9  148.19   10.50
  -4  -2   9  152.18   10.70
  -4  -2   9  158.58   11.00
  -4   2   9  156.08   10.30
   4   2  -9  156.78   10.60
   4   2  -9  158.88   10.60
  -3  -2   9   -2.60    4.60
  -3  -2   9    1.70    5.00
   3  -2  -9    0.50    4.40
   3  -2  -9    2.70    5.00
   3   2  -9    2.60    4.70
  -3   2   9    5.50    4.50
   3   2  -9    0.70    4.60
   2  -2  -9  315.17   14.60
   2  -2  -9  282.87   14.50
  -2  -2   9  321.27   14.50
  -2  -2   9  318.77   14.80
  -2   2   9  334.57   14.70
   2   2  -9  306.57   14.20
   2   2  -9  312.87   14.20
   1  -2  -9  241.88   12.40
  -1  -2   9  252.07   12.70
  -1  -2   9  237.28   12.10
   1  -2  -9  256.37   12.80
   1   2  -9  225.28   11.80
   1   2  -9  237.98   11.60
  -1   2   9  229.28   12.60
   0  -2  -9    0.30    4.50
   0  -2  -9   -5.80    4.30
   0  -2   9    1.40    4.40
   0  -2   9    7.10    4.60
   0   2  -9    3.30    3.90
   0   2  -9    3.80    4.10
   0   2   9   -5.20    4.40
   1  -2   9   49.40    5.90
  -1  -2  -9   37.30    5.90
  -1  -2  -9   41.30    5.80
   1  -2   9   33.70    5.70
[truncated: 263,665 more chars]
