# Supplementary material for: Poly[[{μ2-5-[(di­methyl­amino)(thioxo)meth­oxy]benzene-1,3-di­carboxyl­ato-κ4O1,O1′:O3,O3′}(μ2-4,4′-di­pyridyl­amine-κ2N4:N4′)cobalt(II)] di­methyl­formamide hemisolvate monohydrate]
Source: IUCrdata. 2024 Jun 4;9(Pt 6):x240489. doi: 10.1107/S2414314624004899 (PMC11223684; doi:10.1107/S2414314624004899)
Supplement: Supplementary file 2 [file x-09-x240489-Isup3.hkl]

data_I                                                                          
_shelx_title ' mo_0322_3_P 1 21/n 1 R = 0.08'                                   
_shelx_refln_list_code          4                                               
_shelx_F_calc_maximum      282.12                                               
_exptl_crystal_F_000      1140.00                                               
_reflns_d_resolution_high  0.8101                                               
                                                                                
loop_                                                                           
 _space_group_symop_operation_xyz                                               
 'x, y, z'                                                                      
 '-x+1/2, y+1/2, -z+1/2'                                                        
 '-x, -y, -z'                                                                   
 'x-1/2, -y-1/2, z-1/2'                                                         
                                                                                
_cell_length_a    11.2451                                                       
_cell_length_b    14.4734                                                       
_cell_length_c    15.2320                                                       
_cell_angle_alpha  90.000                                                       
_cell_angle_beta  103.485                                                       
_cell_angle_gamma  90.000                                                       
                                                                                
_shelx_F_squared_multiplier     1.000                                           
                                                                                
loop_                                                                           
 _refln_index_h                                                                 
 _refln_index_k                                                                 
 _refln_index_l                                                                 
 _refln_F_squared_calc                                                          
 _refln_F_squared_meas                                                          
 _refln_F_squared_sigma                                                         
 _refln_observed_status                                                         
   2   0   0      14415.58      12471.90       273.71 o                         
   4   0   0      25721.37      25722.92       564.08 o                         
   6   0   0      21683.66      21678.32       478.69 o                         
   8   0   0        380.23        519.22        52.71 o                         
  10   0   0       1401.45       1285.36       124.30 o                         
  12   0   0        281.06        243.62        59.12 o                         
   2   1   0        738.52        723.79        25.67 o                         
   3   1   0          0.11         26.42         7.81 o                         
   4   1   0         21.00         27.92         9.40 o                         
   5   1   0       3217.14       3177.59        65.06 o                         
   6   1   0       1850.25       2087.48        50.00 o                         
   7   1   0        208.65        231.64        19.95 o                         
   8   1   0         97.82        107.24        17.87 o                         
   9   1   0         22.64         50.09        12.95 o                         
  10   1   0        762.07        810.51        43.15 o                         
  11   1   0        239.18        221.29        29.21 o                         
  12   1   0         22.79         25.06        31.07 o                         
  13   1   0        170.19        155.47        42.26 o                         
   0   2   0        105.37        115.72         8.80 o                         
   1   2   0      35720.12      30530.33       667.85 o                         
   2   2   0       3926.16       3057.41        75.05 o                         
   3   2   0       9895.50      10473.18       236.23 o                         
   4   2   0       2322.75       2386.27        50.01 o                         
   5   2   0       7409.86       7311.41       137.83 o                         
   6   2   0        338.85        283.82        32.65 o                         
   7   2   0       2091.95       2427.00        56.33 o                         
   8   2   0          0.84        -11.78        15.26 o                         
   9   2   0        194.64        158.42        22.25 o                         
  10   2   0         48.23         64.93        17.58 o                         
  11   2   0        306.19        233.86        18.80 o                         
  12   2   0          0.02        -17.19        48.08 o                         
  13   2   0         40.08         -9.86        39.96 o                         
   1   3   0        214.14        299.66        13.25 o                         
   2   3   0          1.70         11.69        14.85 o                         
   3   3   0        180.06        134.30        17.88 o                         
   4   3   0       4283.93       4381.46       109.05 o                         
   5   3   0       2098.81       2116.95        63.20 o                         
   6   3   0          6.55         12.98        10.99 o                         
   7   3   0        135.37         98.37        15.03 o                         
   8   3   0         12.29         22.18        12.78 o                         
   9   3   0        406.75        450.57        23.60 o                         
  10   3   0        114.81        133.06        17.68 o                         
  11   3   0        204.93        244.30        26.53 o                         
  12   3   0          4.38         69.33        19.68 o                         
  13   3   0         14.99          1.30        40.43 o                         
   0   4   0        396.23        352.75        17.94 o                         
   1   4   0         75.88         68.69         7.05 o                         
   2   4   0       2392.91       1968.17        43.17 o                         
   3   4   0       3930.48       3996.44       100.99 o                         
   4   4   0        681.89        721.83        37.77 o                         
   5   4   0         17.49         34.01        20.13 o                         
   6   4   0       1567.11       1573.71        58.40 o                         
   7   4   0          4.35          2.37         9.36 o                         
   8   4   0         72.58        119.16        22.68 o                         
   9   4   0        315.92        328.90        18.35 o                         
  10   4   0         59.66         38.60        16.73 o                         
  11   4   0          1.86        -16.73        18.47 o                         
  12   4   0          2.73         15.32        21.99 o                         
  13   4   0         20.65         41.48        27.25 o                         
   1   5   0         25.85          7.28         7.32 o                         
   2   5   0         30.88         37.48        10.79 o                         
   3   5   0         19.76         -5.58         8.77 o                         
   4   5   0       1919.67       1858.19        43.04 o                         
   5   5   0          1.02          5.70         8.23 o                         
   6   5   0        278.58        281.00        15.98 o                         
   7   5   0         91.50         72.45        14.82 o                         
   8   5   0        155.18        123.68        13.57 o                         
   9   5   0        130.22        153.10        22.43 o                         
  10   5   0         69.78         83.96        23.13 o                         
  11   5   0          4.19          1.01        19.21 o                         
  12   5   0          3.19        -22.04        22.04 o                         
   0   6   0         76.37         61.03        12.54 o                         
   1   6   0         84.37         73.68         8.59 o                         
   2   6   0        217.87        136.34        15.18 o                         
   3   6   0       4430.09       4522.40        91.39 o                         
   4   6   0       3776.69       3966.72        81.94 o                         
   5   6   0        221.48        213.40        22.90 o                         
   6   6   0        110.68        150.97        47.00 o                         
   7   6   0       1890.20       1897.21        49.95 o                         
   8   6   0         31.07         40.80        18.64 o                         
   9   6   0        133.63        151.49        15.26 o                         
  10   6   0         64.55          5.63        15.81 o                         
  11   6   0        135.04        132.48        20.89 o                         
  12   6   0          1.11        -22.79        22.79 o                         
   1   7   0        570.05        574.05        17.79 o                         
   2   7   0         73.67         38.92         6.64 o                         
   3   7   0       1273.42       1429.60        35.87 o                         
   4   7   0         62.10         64.51        12.06 o                         
   5   7   0         12.07         -1.26        10.23 o                         
   6   7   0        968.62        891.21        61.64 o                         
   7   7   0        351.30        323.20        19.99 o                         
   8   7   0        121.16        148.06        16.29 o                         
   9   7   0        729.33        627.49        25.24 o                         
  10   7   0        350.52        359.54        50.30 o                         
  11   7   0         79.23         63.82        19.43 o                         
  12   7   0         78.53         50.12        24.17 o                         
   0   8   0         98.26        142.87        18.73 o                         
   1   8   0       1695.34       1576.91        29.72 o                         
   2   8   0        620.88        538.39        18.74 o                         
   3   8   0       4512.89       4825.67        87.53 o                         
   4   8   0       1572.75       1608.42        47.40 o                         
   5   8   0        369.06        348.46        23.04 o                         
   6   8   0         20.06         25.78        13.06 o                         
   7   8   0        109.18        144.86        18.51 o                         
   8   8   0        705.46        782.03        35.27 o                         
   9   8   0       2030.48       2097.19        46.37 o                         
  10   8   0        400.70        401.88        23.49 o                         
  11   8   0        108.43         82.39        19.99 o                         
  12   8   0         23.46         65.80        24.44 o                         
   1   9   0         96.59        100.92        11.74 o                         
   2   9   0       1648.69       1665.43        30.76 o                         
   3   9   0        686.55        599.14        46.68 o                         
   4   9   0        989.37       1116.67        63.98 o                         
   5   9   0        161.88        170.75        17.74 o                         
   6   9   0        207.07        189.72        31.45 o                         
   7   9   0       1525.04       1561.39        56.99 o                         
   8   9   0         54.73         40.30        17.66 o                         
   9   9   0        243.39        242.32        23.43 o                         
  10   9   0          1.37          0.42        17.07 o                         
  11   9   0         59.67         87.84        19.78 o                         
   0  10   0       3936.92       4068.58        88.62 o                         
   1  10   0        997.99       1188.98        28.59 o                         
   2  10   0        662.35        645.29        20.50 o                         
   3  10   0          1.35          8.30        18.58 o                         
   4  10   0       1380.66       1546.97        44.76 o                         
   5  10   0        146.88        119.60        26.96 o                         
   6  10   0       1009.55        958.49        58.32 o                         
   7  10   0         55.29         47.48        20.20 o                         
   8  10   0         76.21         98.91        40.25 o                         
   9  10   0        267.55        191.84        32.90 o                         
  10  10   0        700.26        741.09        32.39 o                         
  11  10   0         48.26        -12.87        20.15 o                         
   1  11   0         10.52          2.46        12.54 o                         
   2  11   0          0.20         -2.53        10.73 o                         
   3  11   0         65.39         47.23        23.34 o                         
   4  11   0          2.19        -24.32        44.52 o                         
   5  11   0        446.52        523.83        35.06 o                         
   6  11   0        412.14        444.96        40.20 o                         
   7  11   0         34.56          0.17        22.89 o                         
   8  11   0         18.47         40.59        28.21 o                         
   9  11   0          3.79         35.25        54.90 o                         
  10  11   0         92.12        105.96        25.48 o                         
   0  12   0        446.32        399.08        27.94 o                         
   1  12   0       1262.47       1305.24        35.48 o                         
   2  12   0         92.33        100.35        16.80 o                         
   3  12   0        762.80        885.84        42.82 o                         
   4  12   0        102.25         81.52        25.06 o                         
   5  12   0        694.17        728.96        44.74 o                         
   6  12   0         15.56        -39.89        39.89 o                         
   7  12   0        684.57        791.79        93.99 o                         
   8  12   0         55.93         70.16        34.13 o                         
   9  12   0         34.39         48.15        31.56 o                         
  10  12   0        100.62         80.03        42.77 o                         
   1  13   0          0.64        -18.52        26.43 o                         
   2  13   0         81.12         95.46        13.70 o                         
   3  13   0         26.46         14.53        23.16 o                         
   4  13   0         50.47         55.03        26.67 o                         
   5  13   0         49.90         89.86        31.60 o                         
   6  13   0        258.21        271.20        29.81 o                         
   7  13   0         79.17         74.28        27.83 o                         
   8  13   0        122.02         67.23        31.69 o                         
   9  13   0         47.56         63.23        29.96 o                         
   0  14   0        792.73        946.40        50.99 o                         
   1  14   0        351.21        362.22        24.21 o                         
   2  14   0        808.24        858.73        35.67 o                         
   3  14   0        198.35        166.91        29.77 o                         
   4  14   0        992.21       1098.90        61.42 o                         
   5  14   0         18.56         49.90        27.87 o                         
   6  14   0        494.91        482.73        36.23 o                         
   7  14   0          0.28         14.12        29.79 o                         
   8  14   0        147.21        144.93        37.32 o                         
   1  15   0         11.22         15.17        18.18 o                         
   2  15   0         86.28         85.78        23.82 o                         
   3  15   0          4.49        -14.33        28.86 o                         
   4  15   0          0.25         56.32        39.97 o                         
   5  15   0          0.31        -24.97        49.15 o                         
   6  15   0          1.10        -21.83        33.83 o                         
   7  15   0        121.94        100.51        43.00 o                         
   0  16   0        242.57        266.01        51.29 o                         
   1  16   0        888.74       1053.09        39.04 o                         
   2  16   0          8.35         84.76        32.03 o                         
   3  16   0        374.06        405.09        44.82 o                         
   4  16   0          5.72        -19.36        44.83 o                         
   5  16   0        155.47         90.28        37.89 o                         
   6  16   0         52.35        -15.94        37.18 o                         
   1  17   0        316.72        251.24        24.84 o                         
   2  17   0         65.55         65.73        36.93 o                         
   3  17   0          4.62         56.60        53.36 o                         
   4  17   0          2.13         59.86        43.59 o                         
 -13   0   1         83.50         14.25        59.84 o                         
 -11   0   1          0.38        -37.75        43.45 o                         
  -9   0   1          2.13        -16.38        23.51 o                         
  -7   0   1          5.49         35.23        12.34 o                         
  -5   0   1      12083.85      12813.10       234.24 o                         
  -3   0   1        576.49        505.85        18.50 o                         
   3   0   1       3479.20       3590.31        83.09 o                         
   5   0   1       1447.73       1092.90        33.53 o                         
   7   0   1       7732.81       8807.83       289.92 o                         
   9   0   1       1184.68       1268.52        76.22 o                         
  11   0   1       1306.25       1492.90        99.73 o                         
  13   0   1        129.88        150.30        65.53 o                         
 -13   1   1         32.34         20.37        31.83 o                         
 -12   1   1        533.42        607.33        34.96 o                         
 -10   1   1        302.57        430.99        23.57 o                         
  -9   1   1         96.79        144.23        15.28 o                         
  -8   1   1       2065.08       2240.26        43.21 o                         
  -7   1   1        688.75        486.89        21.10 o                         
  -6   1   1       5172.80       5382.02        81.85 o                         
  -5   1   1       3254.88       3899.13        60.56 o                         
  -4   1   1        262.89        147.61        11.41 o                         
  -3   1   1         48.57         16.11         6.93 o                         
  -2   1   1      31021.87      28635.05       511.98 o                         
  -1   1   1         88.84        106.23         5.80 o                         
   1   1   1      31487.52      26781.65       827.66 o                         
   2   1   1       1275.25        880.17        29.16 o                         
   3   1   1       1284.17       1150.07        26.93 o                         
   4   1   1       1128.29       1027.93        26.85 o                         
   5   1   1        650.88        535.87        22.17 o                         
   6   1   1        711.83        703.27        26.04 o                         
   7   1   1        659.04        664.28        26.76 o                         
   8   1   1        300.14        221.13        16.77 o                         
   9   1   1        546.69        512.58        25.12 o                         
  10   1   1        616.84        685.19        67.67 o                         
  11   1   1        147.77        171.62        48.72 o                         
  12   1   1        204.40        230.78        34.74 o                         
  13   1   1        103.50        169.90        34.56 o                         
 -13   2   1         13.66         70.15        31.96 o                         
 -12   2   1         68.03         66.36        37.14 o                         
 -11   2   1          4.39        -15.68        20.67 o                         
 -10   2   1        309.83        279.38        21.40 o                         
  -9   2   1          5.23         -9.57        13.81 o                         
  -8   2   1          1.83          7.82        12.35 o                         
  -7   2   1         47.36         10.94        10.87 o                         
  -6   2   1        440.76        575.95        20.03 o                         
  -5   2   1       3249.69       3576.11        56.45 o                         
  -4   2   1         18.16         -1.81         7.19 o                         
  -3   2   1       3580.91       3573.32        61.07 o                         
  -2   2   1       3085.25       2233.90        40.11 o                         
  -1   2   1        176.85        177.47         7.85 o                         
   1   2   1          3.10         27.97        11.55 o                         
   2   2   1       5900.36       5537.62       128.44 o                         
   3   2   1        739.59        886.58        33.93 o                         
   4   2   1      12180.72      12749.37       319.68 o                         
   5   2   1          5.88         29.54         9.87 o                         
   6   2   1       2413.03       2351.93        52.72 o                         
   7   2   1        367.12        310.40        20.26 o                         
   8   2   1       1649.89       1759.54        47.50 o                         
   9   2   1        253.42        199.62        19.91 o                         
  10   2   1          4.10        -22.08        22.08 o                         
  11   2   1        190.01        175.17        24.50 o                         
  12   2   1        356.97        314.49        37.70 o                         
  13   2   1          5.56        -32.17        32.17 o                         
 -13   3   1        107.52         63.13        68.27 o                         
 -12   3   1          6.76         28.21        26.17 o                         
 -11   3   1         75.91         93.83        20.03 o                         
 -10   3   1         25.84         14.53        16.73 o                         
  -9   3   1        697.70        939.24        34.21 o                         
  -8   3   1        212.79        192.18        14.81 o                         
  -7   3   1        725.10        669.09        22.97 o                         
  -6   3   1          2.49         -3.63         8.89 o                         
  -5   3   1       3614.88       3812.68        60.01 o                         
  -4   3   1         11.43          4.48         8.46 o                         
  -3   3   1        236.51         83.64        10.06 o                         
  -2   3   1        394.78        325.78        20.05 o                         
  -1   3   1       2106.04       1637.08        25.87 o                         
   0   3   1       3384.91       2809.45        39.10 o                         
   2   3   1       2189.29       2161.67        59.18 o                         
   3   3   1        291.66        222.55        20.15 o                         
   4   3   1        242.55        170.20        29.56 o                         
   5   3   1        635.29        604.31        34.94 o                         
   6   3   1        152.69        189.44        16.13 o                         
   7   3   1        181.54        145.21        27.68 o                         
   8   3   1        400.12        374.86        24.60 o                         
   9   3   1        306.58        284.80        26.15 o                         
  10   3   1         84.89         45.15        20.77 o                         
  11   3   1        122.84        140.81        19.38 o                         
  12   3   1         18.69          5.91        25.72 o                         
  13   3   1          1.09          6.06        60.86 o                         
 -13   4   1          8.04         51.20        46.47 o                         
 -12   4   1          0.87         -4.50        24.28 o                         
 -11   4   1         91.44         66.10        20.67 o                         
 -10   4   1        104.87        111.24        20.53 o                         
  -9   4   1        166.57        171.06        21.12 o                         
  -8   4   1       1049.82       1042.16        39.27 o                         
  -7   4   1        528.56        594.33        21.68 o                         
  -6   4   1          1.01         -1.72         8.66 o                         
  -5   4   1        167.20        133.49        11.60 o                         
  -4   4   1         81.03         30.21         8.82 o                         
  -3   4   1        540.51        388.73        16.70 o                         
  -2   4   1        681.30        661.44        14.21 o                         
  -1   4   1       1560.54       1585.87        28.49 o                         
   0   4   1       1960.30       2080.77        31.35 o                         
   1   4   1        616.39        450.20        10.90 o                         
   2   4   1         67.92         36.26         5.02 o                         
   3   4   1       2036.21       2393.24        67.75 o                         
   4   4   1        446.09        420.67        34.15 o                         
   5   4   1       1053.23        933.37        44.83 o                         
   6   4   1       1121.23       1116.33        30.98 o                         
   7   4   1        386.62        559.88        37.76 o                         
   8   4   1       2596.82       2604.28        99.73 o                         
   9   4   1         33.06         20.46        18.93 o                         
  10   4   1        396.47        353.03        27.36 o                         
  11   4   1         21.44         52.45        18.87 o                         
  12   4   1         20.68         12.91        21.37 o                         
 -13   5   1          0.07        -38.14        38.14 o                         
 -12   5   1         74.13         64.39        28.02 o                         
 -11   5   1        181.61        176.79        22.02 o                         
 -10   5   1        172.12        232.06        20.25 o                         
  -9   5   1         60.06         67.94        16.84 o                         
  -8   5   1       1520.19       1559.73        56.04 o                         
  -7   5   1          4.24         -4.47        11.46 o                         
  -6   5   1       1863.54       1920.54        43.04 o                         
  -5   5   1         56.20         50.93        10.35 o                         
  -4   5   1       7830.56       7826.98       129.92 o                         
  -3   5   1        108.93         78.60        11.06 o                         
  -2   5   1       3591.73       3360.28        47.73 o                         
  -1   5   1        461.64        478.03        18.82 o                         
   0   5   1       1914.40       2349.77        35.56 o                         
   1   5   1       1251.81       1125.84        20.04 o                         
   2   5   1       2052.20       2185.02        40.63 o                         
   3   5   1       3816.24       3869.64        77.26 o                         
   4   5   1       1647.57       1459.42        54.13 o                         
   5   5   1        386.55        338.18        29.46 o                         
   6   5   1       2228.73       2500.96        78.82 o                         
   7   5   1        525.75        600.14        46.44 o                         
   8   5   1        282.03        287.86        23.01 o                         
   9   5   1        232.41        223.81        16.81 o                         
  10   5   1          2.16          9.92        16.19 o                         
  11   5   1          2.94        -14.85        17.94 o                         
  12   5   1          5.21         -6.00        31.37 o                         
 -12   6   1        147.13        149.18        25.32 o                         
 -11   6   1          5.62         34.34        20.09 o                         
 -10   6   1          6.59         14.12        16.53 o                         
  -9   6   1        449.03        486.89        24.91 o                         
  -8   6   1        145.70        117.83        22.04 o                         
  -7   6   1        135.09        177.22        31.48 o                         
  -6   6   1         53.82         33.47        14.70 o                         
  -5   6   1         76.02         31.92        29.69 o                         
  -4   6   1        402.57        401.90        18.97 o                         
  -3   6   1         45.47         22.73        11.34 o                         
  -2   6   1        125.26         88.99         8.02 o                         
  -1   6   1         47.67         54.78         9.99 o                         
   0   6   1        297.49        275.79        14.26 o                         
   1   6   1       1228.52       1081.50        23.02 o                         
   2   6   1         94.67         40.32         9.59 o                         
   3   6   1          8.01          8.25         9.55 o                         
   4   6   1       1800.69       1897.83        38.86 o                         
   5   6   1       1654.10       1590.77        60.44 o                         
   6   6   1         32.38        -29.21        33.48 o                         
   7   6   1        398.87        465.08        52.71 o                         
   8   6   1         25.97         23.10         9.59 o                         
   9   6   1        217.71        189.16        17.89 o                         
  10   6   1         92.29         88.94        26.94 o                         
  11   6   1         72.20         62.77        23.73 o                         
  12   6   1          0.51          6.97        29.33 o                         
 -12   7   1          1.22        -23.06        23.06 o                         
 -11   7   1         75.20         38.60        22.74 o                         
 -10   7   1         17.14         52.00        32.39 o                         
  -9   7   1       3381.39       3471.55        65.34 o                         
  -8   7   1       1005.05        979.13        37.61 o                         
  -7   7   1        835.21        816.40        49.62 o                         
  -6   7   1         12.29         14.15        13.48 o                         
  -5   7   1       2930.01       3242.73        64.28 o                         
  -4   7   1        708.55        752.81        27.98 o                         
  -3   7   1      16803.85      16252.64       260.46 o                         
  -2   7   1        222.79        272.85        12.73 o                         
  -1   7   1       2721.68       2926.74        44.85 o                         
   0   7   1         38.31         26.22        10.39 o                         
   1   7   1       6337.79       5642.20        84.84 o                         
   2   7   1         35.67         39.18        13.64 o                         
   3   7   1       7560.66       7311.83       141.78 o                         
   4   7   1        901.78        863.58        29.82 o                         
   5   7   1       2679.56       2923.19       195.94 o                         
   6   7   1        132.94        112.78        10.99 o                         
   7   7   1       1395.86       1463.19        40.81 o                         
   8   7   1       1153.66       1154.41        37.90 o                         
   9   7   1        852.14        754.54        25.76 o                         
  10   7   1         25.39         30.05        15.06 o                         
  11   7   1         41.24         10.90        18.35 o                         
  12   7   1         26.37         76.21        23.42 o                         
 -12   8   1          1.76          8.43        41.95 o                         
 -11   8   1         10.34          6.90        20.73 o                         
 -10   8   1          3.30          3.68        17.39 o                         
  -9   8   1          8.86        -14.85        14.85 o                         
  -8   8   1        188.55        152.93        21.54 o                         
  -7   8   1        397.83        344.21        27.11 o                         
  -6   8   1          4.87         -9.94        14.50 o                         
  -5   8   1        170.05        187.68        18.77 o                         
  -4   8   1        380.51        333.08        21.35 o                         
  -3   8   1       1724.57       1798.05        60.85 o                         
  -2   8   1       2176.17       2021.64        34.84 o                         
  -1   8   1       1342.14       1305.52        27.16 o                         
   0   8   1        616.53        600.85        20.09 o                         
   1   8   1       3389.22       3495.90        57.24 o                         
   2   8   1       7492.07       7890.86       153.58 o                         
   3   8   1        785.13        804.22        32.67 o                         
   4   8   1        793.19        823.53        62.25 o                         
   6   8   1        138.10        127.11        19.89 o                         
   7   8   1        509.43        522.22        24.72 o                         
   8   8   1       1413.00       1452.52        41.92 o                         
   9   8   1        391.72        355.04        20.00 o                         
  10   8   1         41.38         55.05        25.24 o                         
  11   8   1         23.75         14.81        16.77 o                         
 -11   9   1        133.72        154.29        30.30 o                         
 -10   9   1        420.34        481.55        35.80 o                         
  -9   9   1        289.21        319.02        27.62 o                         
  -8   9   1        719.00        626.89        35.41 o                         
  -7   9   1        981.48       1005.27        43.96 o                         
  -6   9   1        647.24        646.92        40.10 o                         
  -5   9   1        763.12        761.53        33.04 o                         
  -4   9   1       2380.27       2357.64        61.38 o                         
  -3   9   1          2.89         54.24        15.97 o                         
  -2   9   1       7362.49       7677.56       105.20 o                         
  -1   9   1         14.29         25.81        11.07 o                         
   0   9   1       6422.65       6242.58        87.71 o                         
   1   9   1       1685.46       1978.27        35.65 o                         
   2   9   1       8117.99       8522.31       166.35 o                         
   3   9   1        165.70        174.27        37.21 o                         
   4   9   1       2016.25       1875.50        51.53 o                         
   5   9   1          0.39          9.89        15.47 o                         
   6   9   1        905.03        933.61        40.51 o                         
   7   9   1       1952.15       1914.80        80.68 o                         
   8   9   1        296.65        233.76        29.82 o                         
   9   9   1          9.90         -2.33        22.11 o                         
  10   9   1         17.71          4.16        26.18 o                         
  11   9   1          2.70         30.70        33.70 o                         
 -11  10   1         36.49         17.03        22.65 o                         
 -10  10   1         29.76         40.50        19.70 o                         
  -9  10   1          0.11        -21.27        21.27 o                         
  -8  10   1          9.75        -15.43        22.79 o                         
  -7  10   1        637.05        604.88        36.29 o                         
  -6  10   1         10.31         -6.96        17.78 o                         
  -5  10   1        139.84        146.58        20.30 o                         
  -4  10   1       1508.90       1599.95        46.16 o                         
  -3  10   1        326.54        235.97        23.52 o                         
  -2  10   1         15.89          5.84        10.80 o                         
  -1  10   1       1309.90       1220.90        29.71 o                         
   0  10   1         79.04         67.16        12.66 o                         
   1  10   1        799.14        730.04        23.25 o                         
   2  10   1        238.91        192.19        12.89 o                         
   3  10   1        554.13        526.90        31.05 o                         
   4  10   1        435.66        428.29        25.90 o                         
   5  10   1        412.76        301.71        32.41 o                         
   6  10   1         73.34        102.18        20.88 o                         
   7  10   1        316.25        271.40        48.00 o                         
   8  10   1        809.84        877.23        42.14 o                         
   9  10   1          4.31         40.30        20.97 o                         
  10  10   1         70.55         48.38        15.91 o                         
 -10  11   1          0.26          5.63        27.14 o                         
  -9  11   1        194.38        100.51        25.37 o                         
  -8  11   1         84.32         98.52        25.96 o                         
  -7  11   1        675.64        673.31        61.97 o                         
  -6  11   1         53.04         53.72        23.37 o                         
  -5  11   1       1082.06       1168.91        50.07 o                         
  -4  11   1        616.65        571.49        35.18 o                         
  -3  11   1       1892.48       1833.63        58.16 o                         
  -2  11   1        410.73        388.53        20.60 o                         
  -1  11   1       3624.35       3928.76        62.18 o                         
   0  11   1       1764.99       1948.17        38.80 o                         
   1  11   1       2312.61       2477.03        44.25 o                         
   2  11   1        903.31       1008.95        33.30 o                         
   3  11   1         28.35          9.15        18.51 o                         
   4  11   1        335.73        287.93        25.89 o                         
   5  11   1       1096.50       1149.17        49.33 o                         
   6  11   1        561.01        565.93        76.22 o                         
   7  11   1          1.44         20.92        21.73 o                         
   8  11   1         36.44         59.01        20.46 o                         
   9  11   1         87.70         60.21        25.40 o                         
  10  11   1         32.75         88.76        22.61 o                         
 -10  12   1         78.96         83.44        30.95 o                         
  -9  12   1         42.19         53.01        27.69 o                         
  -8  12   1         20.58          5.85        25.34 o                         
  -7  12   1         26.16          5.26        24.30 o                         
  -6  12   1         50.49         22.25        28.15 o                         
  -5  12   1         14.15         34.00        24.68 o                         
  -4  12   1          2.74        -23.60        26.05 o                         
  -3  12   1         99.76        102.18        22.46 o                         
  -2  12   1        116.86        126.63        15.70 o                         
  -1  12   1         40.43         38.78        15.15 o                         
   0  12   1        118.62         67.80        15.32 o                         
   1  12   1        236.14        266.05        16.50 o                         
   2  12   1         80.08         49.47        23.28 o                         
   3  12   1        194.10        197.88        23.67 o                         
   4  12   1        119.49         75.94        24.12 o                         
   5  12   1         34.39          6.46        27.07 o                         
   6  12   1         35.62         17.02        21.53 o                         
   7  12   1        449.74        461.15        34.78 o                         
   8  12   1          6.91         38.32        22.96 o                         
   9  12   1          1.61         24.38        36.19 o                         
  -9  13   1         35.68         48.77        30.75 o                         
  -8  13   1         27.81          5.68        27.98 o                         
  -7  13   1         16.96          8.57        26.79 o                         
  -6  13   1        521.37        528.47        73.37 o                         
  -5  13   1        340.70        358.93        39.77 o                         
  -4  13   1        408.14        421.80        33.50 o                         
  -3  13   1        188.12        215.31        26.85 o                         
  -2  13   1        348.01        315.22        28.02 o                         
  -1  13   1        569.81        639.43        37.01 o                         
   0  13   1       1518.24       1616.38        40.49 o                         
   1  13   1       1601.82       1640.96        41.72 o                         
   2  13   1        279.61        233.39        26.55 o                         
   3  13   1        286.70        279.22        27.94 o                         
   4  13   1        378.75        370.75        84.35 o                         
   5  13   1        524.14        529.30        43.81 o                         
   6  13   1        201.99        176.11        31.77 o                         
   7  13   1         71.15         68.27        26.76 o                         
   8  13   1        162.63        169.36        28.90 o                         
   9  13   1          2.57        -20.26        27.51 o                         
  -8  14   1          2.91        -21.82        39.31 o                         
  -7  14   1         73.17        104.43        34.55 o                         
  -6  14   1         10.08        -18.61        31.60 o                         
  -5  14   1          0.13         25.56        27.39 o                         
  -4  14   1        271.49        289.49        67.38 o                         
  -3  14   1         15.69         -4.65        26.25 o                         
  -2  14   1       1044.20       1094.18        36.31 o                         
  -1  14   1         54.48         58.17        19.15 o                         
   0  14   1          0.36        -12.23        19.10 o                         
   1  14   1          6.15         18.13        16.89 o                         
   2  14   1        103.02        106.38        38.97 o                         
   3  14   1          1.13        -25.21        25.21 o                         
   4  14   1         59.98         33.58        30.12 o                         
   5  14   1        169.43        165.04        29.43 o                         
   6  14   1        194.22        176.91        31.08 o                         
   7  14   1         80.30         19.81        30.40 o                         
   8  14   1          0.10        -13.88        40.20 o                         
  -7  15   1        111.03        128.23        36.07 o                         
  -6  15   1        316.06        270.65        38.11 o                         
  -5  15   1        159.34        127.80        43.04 o                         
  -4  15   1        294.98        311.58        41.04 o                         
  -3  15   1        106.45        113.65        30.28 o                         
  -2  15   1        161.83        159.76        18.16 o                         
  -1  15   1        399.07        379.26        23.12 o                         
   0  15   1        368.30        368.15        29.34 o                         
   1  15   1          8.54          4.50        17.20 o                         
   2  15   1        791.23        860.80        76.07 o                         
   3  15   1         26.35         28.99        43.46 o                         
   4  15   1         64.40         20.85        30.35 o                         
   5  15   1        275.79        292.96        35.31 o                         
   6  15   1        135.51        173.44        35.15 o                         
   7  15   1        168.79        166.64        36.42 o                         
  -6  16   1          3.42         -3.17        37.70 o                         
  -5  16   1         26.41         35.97        36.06 o                         
  -4  16   1        135.38        117.59        35.56 o                         
  -3  16   1         38.39        125.35        39.57 o                         
  -2  16   1         28.16         16.72        18.70 o                         
  -1  16   1        109.16         88.42        21.52 o                         
   0  16   1        443.39        426.33        28.90 o                         
   1  16   1          2.89         -6.86        26.81 o                         
   2  16   1         32.97         47.47        31.73 o                         
   3  16   1          8.38        -13.49        38.66 o                         
   4  16   1         42.44         29.89        43.39 o                         
   5  16   1         35.79        -31.44        38.28 o                         
  -4  17   1          6.00         34.54        39.27 o                         
  -3  17   1        327.64        236.12        61.07 o                         
  -2  17   1         15.31         25.48        35.17 o                         
  -1  17   1        542.27        567.85        47.04 o                         
   0  17   1        111.57        156.74        24.44 o                         
   1  17   1        273.02        254.69        21.60 o                         
   2  17   1         10.09         34.40        41.41 o                         
   3  17   1        335.97        292.92        42.08 o                         
 -12   0   2        233.22        178.05        42.54 o                         
 -10   0   2        294.51        233.75        33.23 o                         
  -8   0   2        768.62        694.23        30.69 o                         
  -6   0   2         61.31         45.32        13.29 o                         
  -4   0   2       1162.77       1075.43        35.88 o                         
  -2   0   2       6395.47       6092.13        97.77 o                         
   0   0   2         14.61         62.74         6.58 o                         
   2   0   2      24256.35      20558.30       450.25 o                         
   4   0   2       4882.83       4713.20       108.74 o                         
   6   0   2        146.79        262.85        29.21 o                         
   8   0   2         86.47        159.56        32.05 o                         
  10   0   2        290.03        317.70        48.44 o                         
  12   0   2         20.43         73.23        39.75 o                         
 -13   1   2          5.40         20.48        32.73 o                         
 -12   1   2         61.29         66.31        28.67 o                         
 -11   1   2        110.02        132.87        24.57 o                         
 -10   1   2        403.16        389.60        29.29 o                         
  -9   1   2          0.83        -13.98        13.98 o                         
  -8   1   2        606.47        581.92        24.45 o                         
  -7   1   2       1830.06       1838.80        37.45 o                         
  -6   1   2       2139.04       2429.07        43.34 o                         
  -5   1   2        419.69        436.97        17.96 o                         
  -4   1   2          1.16         24.05         8.84 o                         
  -3   1   2       6965.81       6407.71        78.42 o                         
  -2   1   2        118.23        141.91         7.43 o                         
  -1   1   2      10473.56      10518.55       134.74 o                         
   0   1   2       8718.45       8117.06       104.11 o                         
   1   1   2       7522.73       7701.14        98.52 o                         
   2   1   2       3686.82       3919.52        63.79 o                         
   3   1   2          6.16         12.15         8.00 o                         
   4   1   2        673.88        654.41        21.87 o                         
   5   1   2       1840.11       2035.18        45.40 o                         
   6   1   2       2871.64       3094.55        64.74 o                         
   7   1   2        996.29        973.42        31.29 o                         
   8   1   2         26.80         43.07        13.14 o                         
   9   1   2        108.21        138.01        25.96 o                         
  10   1   2        159.32         82.47        84.06 o                         
  11   1   2        143.92        162.41        52.71 o                         
  12   1   2        161.29        175.36        28.43 o                         
  13   1   2         25.49         74.40        33.67 o                         
 -13   2   2        141.80        157.72        33.69 o                         
 -12   2   2          9.83         19.68        46.66 o                         
 -11   2   2        318.00        294.96        22.72 o                         
 -10   2   2        176.48         96.46        19.79 o                         
  -9   2   2        747.09        814.14        30.01 o                         
  -8   2   2         97.32         71.87        13.87 o                         
  -7   2   2       1784.53       1926.53        38.96 o                         
  -6   2   2        200.48        239.98        13.67 o                         
  -5   2   2       2182.39       1994.12        36.85 o                         
  -4   2   2         40.89         20.75         8.63 o                         
  -3   2   2       1798.67       2003.99        31.30 o                         
  -2   2   2      28468.00      26071.53       330.47 o                         
  -1   2   2       8268.48       7766.06       100.91 o                         
   1   2   2      17305.69      15876.40       246.95 o                         
   2   2   2       2822.02       3280.61        80.84 o                         
   3   2   2        539.51        256.95        19.14 o                         
   4   2   2       5869.71       5977.29       112.93 o                         
   5   2   2        538.26        496.03        20.89 o                         
   6   2   2        665.99        588.04        25.10 o                         
   7   2   2        231.39        192.67        16.44 o                         
   8   2   2         63.14         69.25        16.16 o                         
   9   2   2        117.53         43.17        18.76 o                         
  10   2   2        237.83        179.76        33.48 o                         
  11   2   2          2.59         52.25        32.68 o                         
  12   2   2         20.30         -4.49        31.12 o                         
 -13   3   2         64.18         28.83        49.95 o                         
 -12   3   2         16.09         23.12        27.97 o                         
 -11   3   2          1.53         11.97        19.98 o                         
 -10   3   2         77.23         60.00        18.14 o                         
  -9   3   2        241.00        186.63        18.89 o                         
  -8   3   2          4.84         -5.25        13.10 o                         
  -7   3   2        162.89        149.15        13.47 o                         
  -6   3   2       1222.88       1370.93        30.65 o                         
  -5   3   2         24.98          9.21         9.26 o                         
  -4   3   2       1877.24       1483.86        33.55 o                         
  -3   3   2          0.96         -4.41         6.58 o                         
  -2   3   2       8944.70       9805.30       127.60 o                         
  -1   3   2       6750.88       7363.84        96.64 o                         
   0   3   2       6183.81       5934.22        78.26 o                         
   1   3   2       5994.23       5731.69        92.53 o                         
   2   3   2        366.29        432.64        28.46 o                         
   3   3   2         73.15         37.93        20.66 o                         
   4   3   2       3090.90       2746.74        75.53 o                         
   5   3   2       4626.11       5044.05        99.77 o                         
   6   3   2          5.30          3.52        10.23 o                         
   7   3   2        207.65        142.96        15.54 o                         
   8   3   2        488.71        519.02        28.89 o                         
  10   3   2          2.52         18.45        20.33 o                         
  11   3   2         36.56         41.36        22.99 o                         
  12   3   2        135.44        121.75        31.34 o                         
 -13   4   2         15.32        -10.18        30.04 o                         
 -12   4   2        250.85        223.12        30.15 o                         
 -11   4   2         15.59          7.95        20.48 o                         
 -10   4   2       1084.01       1179.41        65.02 o                         
  -9   4   2        117.53        142.19        17.78 o                         
  -8   4   2       1992.82       2184.33        49.29 o                         
  -7   4   2        233.13        189.25        13.95 o                         
  -6   4   2       1199.93       1070.79        26.73 o                         
  -5   4   2        262.79        277.08        17.32 o                         
  -4   4   2       6856.74       6816.06       113.98 o                         
  -3   4   2       3371.32       3786.20        58.70 o                         
  -2   4   2         42.80         66.67         8.58 o                         
  -1   4   2       4311.28       3738.71        52.63 o                         
   0   4   2       1760.20       1921.76        29.89 o                         
   1   4   2      13709.51      13536.52       224.72 o                         
   2   4   2       5157.87       4924.03        80.64 o                         
   3   4   2       6820.33       6289.90       151.11 o                         
   4   4   2         54.10         47.74        19.89 o                         
   5   4   2       5279.70       5641.56       162.41 o                         
   6   4   2        589.02        561.77        40.57 o                         
   7   4   2       1218.13       1291.69        47.43 o                         
   8   4   2        110.54        133.49        19.24 o                         
   9   4   2        351.39        293.59        55.42 o                         
  10   4   2         83.97         60.19        25.60 o                         
  11   4   2         21.56          8.42        24.06 o                         
  12   4   2          0.52        -10.48        29.87 o                         
 -13   5   2         10.51        -16.27        53.81 o                         
 -12   5   2          0.30        -24.27        27.00 o                         
 -11   5   2          1.11        -11.33        27.29 o                         
 -10   5   2          0.02        -11.14        17.76 o                         
  -9   5   2       1192.75       1143.28        65.04 o                         
  -8   5   2          6.49          3.39        13.90 o                         
  -7   5   2        615.93        616.48        25.59 o                         
  -6   5   2        641.03        647.67        30.33 o                         
  -5   5   2          1.33         -0.51        11.47 o                         
  -4   5   2       2984.35       3224.95        61.01 o                         
  -3   5   2        354.89        397.56        15.02 o                         
  -2   5   2       1196.14       1042.01        22.30 o                         
  -1   5   2        467.54        497.83        16.28 o                         
   0   5   2        358.98        335.78        13.68 o                         
   1   5   2       1551.73       1725.10        26.88 o                         
   2   5   2         16.80         21.04         7.16 o                         
   3   5   2       3137.67       2906.42        81.60 o                         
   4   5   2        472.43        423.85        46.30 o                         
   5   5   2        179.36        162.61        25.18 o                         
   6   5   2        201.84        249.53        61.26 o                         
   7   5   2        143.89        139.92        15.23 o                         
   8   5   2        224.24        175.12        23.31 o                         
   9   5   2        457.42        538.43        30.77 o                         
  10   5   2         66.22         27.22        21.58 o                         
  11   5   2         62.37         27.12        33.42 o                         
  12   5   2         91.53         82.15        22.69 o                         
 -12   6   2         29.68         38.24        30.25 o                         
 -11   6   2        499.08        532.08        33.33 o                         
 -10   6   2         88.62         93.68        23.19 o                         
  -9   6   2       2594.46       2782.22        60.04 o                         
  -8   6   2       2773.83       2757.34        53.65 o                         
  -7   6   2        138.17        166.33        37.02 o                         
  -6   6   2        893.76       1070.35        43.11 o                         
  -5   6   2       3765.87       3438.56        66.54 o                         
  -4   6   2       1433.85       1416.11        38.14 o                         
  -3   6   2       4479.60       4921.19        76.01 o                         
  -2   6   2       6174.26       6794.02       101.20 o                         
  -1   6   2         53.78        137.01        10.77 o                         
   0   6   2       1565.75       1309.09        25.15 o                         
   1   6   2       1295.52       1633.61        27.12 o                         
   2   6   2       2850.11       2437.31        46.48 o                         
   3   6   2       1251.51       1391.65        29.71 o                         
   4   6   2       3971.23       3944.46       107.03 o                         
   5   6   2         24.58         40.75        23.66 o                         
   6   6   2         20.30         14.25        36.33 o                         
   7   6   2       1585.67       1584.45       118.60 o                         
   8   6   2        518.10        591.60        44.73 o                         
   9   6   2        139.49        127.17        31.70 o                         
  10   6   2        145.98        106.55        16.56 o                         
  11   6   2          2.59         -8.96        24.98 o                         
  12   6   2          0.54        -10.01        21.32 o                         
 -12   7   2         24.85         47.16        37.10 o                         
 -11   7   2          0.43         15.62        20.71 o                         
 -10   7   2         11.76        -12.14        22.44 o                         
  -9   7   2        112.11        117.45        17.76 o                         
  -8   7   2       1432.51       1553.80        46.48 o                         
  -7   7   2        175.66        177.82        23.54 o                         
  -6   7   2        509.30        418.50        26.15 o                         
  -5   7   2        204.79        255.17        17.98 o                         
  -4   7   2        567.75        648.40        41.85 o                         
  -3   7   2         16.64          1.02         7.28 o                         
  -2   7   2        320.07        385.92        16.80 o                         
  -1   7   2         98.35        119.24        12.10 o                         
   0   7   2        180.09        153.80        10.84 o                         
   1   7   2         16.48         34.34         7.66 o                         
   2   7   2       3716.46       4108.10        73.14 o                         
   3   7   2       2329.69       2566.27        49.37 o                         
   4   7   2        739.73        523.05        17.17 o                         
   5   7   2        131.33         56.92        25.67 o                         
   6   7   2        216.52        249.54        33.70 o                         
   7   7   2        365.40        383.14        40.53 o                         
   8   7   2        848.54        881.84        64.69 o                         
   9   7   2         36.29         32.91        10.94 o                         
  10   7   2        610.08        682.71        27.61 o                         
  11   7   2          0.03         -6.96        26.16 o                         
 -12   8   2         95.57         87.28        26.96 o                         
 -11   8   2        265.51        194.48        25.34 o                         
 -10   8   2         45.78         39.90        19.34 o                         
  -9   8   2        161.87        165.30        19.03 o                         
  -8   8   2        711.84        830.69        56.63 o                         
  -7   8   2        858.76        932.87        38.94 o                         
  -6   8   2       1630.70       1703.41        45.86 o                         
  -5   8   2       1430.92       1385.45        44.88 o                         
  -4   8   2       1280.34       1247.99        37.19 o                         
  -3   8   2        174.48        128.90         9.60 o                         
  -2   8   2       2477.79       2452.40        45.28 o                         
  -1   8   2        489.22        436.48        21.22 o                         
   0   8   2          5.58         -2.76        10.52 o                         
   1   8   2       1868.86       1916.10        32.88 o                         
   2   8   2         24.59          7.47        11.86 o                         
   3   8   2       1588.66       1565.90        37.05 o                         
   4   8   2        300.11        318.02        17.39 o                         
   5   8   2        123.50        122.99        31.36 o                         
   6   8   2        459.75        431.52        16.35 o                         
   7   8   2        748.85        747.36        57.34 o                         
   8   8   2          0.91        -36.33        53.42 o                         
   9   8   2         24.32         34.49        29.01 o                         
  10   8   2          3.16          4.19        15.61 o                         
  11   8   2          5.16         -0.62        15.87 o                         
 -11   9   2          7.83         -2.05        30.12 o                         
 -10   9   2         54.36         35.98        21.32 o                         
  -9   9   2        232.24        222.39        27.57 o                         
  -8   9   2        343.69        355.06        28.35 o                         
  -7   9   2          2.04         -8.09        19.52 o                         
  -6   9   2         26.82         10.98        16.88 o                         
  -5   9   2         32.83         21.63        19.33 o                         
  -4   9   2        585.03        511.79        30.52 o                         
  -3   9   2        684.92        649.89        19.86 o                         
  -2   9   2        209.68        226.63        13.53 o                         
  -1   9   2        211.72        203.55        15.26 o                         
   0   9   2        214.98        223.49        14.85 o                         
   1   9   2       1631.22       1597.95        33.42 o                         
   2   9   2        285.73        321.35        22.98 o                         
   3   9   2       3396.63       3351.91        77.03 o                         
   4   9   2        509.05        457.20        31.76 o                         
   5   9   2       1178.00       1269.96        42.30 o                         
   6   9   2        251.21        297.55        23.09 o                         
   7   9   2        679.61        608.91        26.68 o                         
   8   9   2          8.30         16.23        14.91 o                         
   9   9   2       1733.87       1882.68        54.69 o                         
  10   9   2          0.73        -17.58        17.58 o                         
  11   9   2        400.67        498.82        37.49 o                         
 -11  10   2         16.25          3.23        24.61 o                         
 -10  10   2        530.15        576.30        37.32 o                         
  -9  10   2        534.67        550.59        36.72 o                         
  -8  10   2        579.40        640.97        46.83 o                         
  -7  10   2        397.05        435.68        35.43 o                         
  -6  10   2        992.49       1053.17        41.72 o                         
  -5  10   2         73.43         29.38        18.86 o                         
  -4  10   2        485.87        400.33        28.37 o                         
  -3  10   2         43.40         31.31        10.53 o                         
  -2  10   2       1286.34       1356.62        33.96 o                         
  -1  10   2        753.38        725.60        25.08 o                         
   0  10   2        744.04        857.28        27.71 o                         
   1  10   2         21.12         22.46        11.28 o                         
   2  10   2        720.82        619.18        43.26 o                         
   3  10   2        646.06        670.77        65.18 o                         
   4  10   2        162.24        126.68        20.71 o                         
   5  10   2          8.10         -7.37        18.10 o                         
   6  10   2         87.93         79.89        18.60 o                         
   7  10   2        535.57        520.61        39.62 o                         
   8  10   2        133.25        112.11        17.16 o                         
   9  10   2         61.08         70.38        19.43 o                         
  10  10   2          6.59         -2.40        20.22 o                         
 -10  11   2          2.46          1.47        45.97 o                         
  -9  11   2         42.03        -17.87        30.84 o                         
  -8  11   2         15.80        -15.81        24.26 o                         
  -7  11   2        443.86        417.16        36.45 o                         
  -6  11   2        167.34        171.18        33.80 o                         
  -5  11   2         55.80         44.67        32.96 o                         
  -4  11   2        520.47        494.75        31.34 o                         
  -3  11   2          2.79         15.26        11.11 o                         
  -2  11   2         39.96         20.38        12.96 o                         
  -1  11   2        150.71        159.16        15.43 o                         
   0  11   2        564.87        628.79        25.16 o                         
   1  11   2         14.37         11.91        12.48 o                         
   2  11   2       1243.02       1189.59        58.36 o                         
   3  11   2        687.85        635.57        46.40 o                         
   4  11   2       1669.87       1723.65        79.39 o                         
   5  11   2        202.47        238.87        80.80 o                         
   6  11   2        570.50        621.61       114.69 o                         
   7  11   2        381.00        455.27        67.28 o                         
   8  11   2        518.21        512.52        51.60 o                         
   9  11   2        126.83        116.87        42.04 o                         
  10  11   2        129.26        110.19        26.90 o                         
 -10  12   2          0.09         10.14        31.01 o                         
  -9  12   2        129.40        154.18        30.56 o                         
  -8  12   2         19.73         82.74        30.95 o                         
  -7  12   2       1320.11       1423.82        55.66 o                         
  -6  12   2        101.75        124.49        80.14 o                         
  -5  12   2        905.20        907.07        84.54 o                         
  -4  12   2         40.32         46.97        22.43 o                         
  -3  12   2       1250.65       1432.11        32.41 o                         
  -2  12   2         82.08        105.43        16.86 o                         
  -1  12   2       1209.02       1262.40        33.93 o                         
   0  12   2        639.97        696.42        27.93 o                         
   1  12   2        579.84        554.81        25.59 o                         
   2  12   2        544.85        524.70        28.87 o                         
   3  12   2         10.01         10.03        23.13 o                         
   4  12   2         48.52         32.23        24.85 o                         
   5  12   2        144.31        137.12        29.30 o                         
   6  12   2         58.93         91.91        22.65 o                         
   7  12   2         71.70         65.35        26.73 o                         
   8  12   2         23.41         -0.94        21.50 o                         
   9  12   2         11.24        -21.54        21.54 o                         
  -9  13   2         11.70          0.62        31.62 o                         
  -8  13   2         56.97         34.95        29.58 o                         
  -7  13   2         26.24         51.27        28.72 o                         
  -6  13   2          2.67         -4.60        34.50 o                         
  -5  13   2         15.12        -21.82        31.44 o                         
  -4  13   2         29.57         15.53        29.41 o                         
  -3  13   2        175.77        162.85        13.36 o                         
  -2  13   2        270.26        280.57        20.62 o                         
  -1  13   2          2.45         -7.04        17.06 o                         
   0  13   2        237.36        217.85        20.40 o                         
   1  13   2        547.90        601.05        24.50 o                         
   2  13   2         37.03         22.95        23.09 o                         
   3  13   2        193.23        209.18        30.92 o                         
   4  13   2        370.03        369.26        38.34 o                         
   5  13   2        282.00        286.70        31.64 o                         
   6  13   2         74.79         58.53        37.12 o                         
   7  13   2         35.03         21.88        25.54 o                         
   8  13   2        471.99        489.39        40.35 o                         
  -8  14   2        146.52        153.99        35.18 o                         
  -7  14   2        153.75        120.67        36.40 o                         
  -6  14   2        656.60        639.75        52.74 o                         
  -5  14   2          1.68         16.88        29.18 o                         
  -4  14   2        218.33        246.64        30.99 o                         
  -3  14   2         62.72         82.28        17.78 o                         
  -2  14   2        671.84        726.57        29.24 o                         
  -1  14   2         48.62         49.35        20.11 o                         
   0  14   2       1530.84       1619.97        45.55 o                         
   1  14   2         56.35         53.36        16.04 o                         
   2  14   2        249.17        238.91        29.01 o                         
   3  14   2         70.92         74.33        28.05 o                         
   4  14   2        136.59        166.54        29.26 o                         
   5  14   2        207.89        165.72        30.25 o                         
   6  14   2        366.58        281.53        33.14 o                         
   7  14   2         59.75         53.97        30.55 o                         
  -7  15   2        150.96         91.36        49.94 o                         
  -6  15   2          0.10        -19.51        41.74 o                         
  -5  15   2         16.26         -0.79        31.16 o                         
  -4  15   2          5.13         -4.63        60.53 o                         
  -3  15   2          3.09         -8.66        28.49 o                         
  -2  15   2        757.79        825.38        44.49 o                         
  -1  15   2        794.93        875.29        66.73 o                         
   0  15   2         10.99         12.29        18.55 o                         
   1  15   2         42.90         58.47        15.97 o                         
   2  15   2        284.60        286.38        32.94 o                         
   3  15   2         69.63         77.56        45.54 o                         
   4  15   2         99.54        118.54        32.60 o                         
   5  15   2        111.50        155.90        34.10 o                         
   6  15   2         64.47         28.77        43.52 o                         
  -6  16   2         78.86        103.21        43.70 o                         
  -5  16   2        366.54        365.28        67.53 o                         
  -4  16   2          9.75         43.34        37.80 o                         
  -3  16   2        481.06        512.20        41.31 o                         
  -2  16   2        385.70        388.21        30.12 o                         
  -1  16   2        227.92        211.27        27.25 o                         
   0  16   2          4.04         18.51        20.53 o                         
   1  16   2          2.35        -14.18        15.67 o                         
   2  16   2          1.36          7.64        47.22 o                         
   3  16   2        454.74        540.41        59.68 o                         
   4  16   2        121.41        202.88        36.97 o                         
   5  16   2         75.90         59.24        38.75 o                         
  -4  17   2         27.00         13.76        38.26 o                         
  -3  17   2         77.84         41.24        43.83 o                         
  -2  17   2         69.41         37.63        38.60 o                         
  -1  17   2        358.92        277.24        30.37 o                         
   0  17   2        477.53        477.36        29.36 o                         
   1  17   2        559.95        465.96        41.34 o                         
   2  17   2         57.01         -8.40        36.64 o                         
   3  17   2         65.99         73.27        38.50 o                         
 -13   0   3         27.16        -44.52        44.52 o                         
 -11   0   3         21.48         29.92        44.16 o                         
  -9   0   3        176.92        137.60        28.59 o                         
  -7   0   3       3224.43       3671.21        78.64 o                         
  -5   0   3       1873.24       1650.67        42.07 o                         
  -3   0   3       3264.10       2793.26        50.56 o                         
  -1   0   3       1798.97       1862.81        35.52 o                         
   1   0   3        541.62        526.94        20.12 o                         
   3   0   3        252.22        357.86        28.10 o                         
   5   0   3       6320.92       5546.86       103.40 o                         
   7   0   3       1852.81       1996.45        87.62 o                         
   9   0   3       2794.06       2932.38       125.37 o                         
 -13   1   3         55.80         54.25        37.94 o                         
 -12   1   3         89.82        137.37        35.72 o                         
 -11   1   3        335.97        286.80        33.75 o                         
 -10   1   3        124.33        148.23        20.82 o                         
  -9   1   3        396.48        434.97        21.39 o                         
  -8   1   3        979.32       1069.41        31.46 o                         
  -7   1   3        978.31       1010.30        28.18 o                         
  -6   1   3       3280.91       3171.07        53.67 o                         
  -5   1   3       2657.16       2633.27        45.34 o                         
  -4   1   3       3111.25       3236.19        43.91 o                         
  -3   1   3       2321.80       2217.66        32.06 o                         
  -2   1   3       4169.01       3787.66        48.92 o                         
  -1   1   3       8911.01       8616.31       112.15 o                         
   0   1   3       1497.19       1430.67        23.54 o                         
   1   1   3       4002.24       3597.83        48.69 o                         
   2   1   3        195.85        152.02         7.12 o                         
   3   1   3        358.31        305.31        17.47 o                         
   4   1   3        825.76        831.50        25.44 o                         
   5   1   3        471.55        519.33        22.52 o                         
   6   1   3        997.99        979.35        30.52 o                         
   7   1   3         97.62         88.52        13.64 o                         
   8   1   3       1123.23       1295.73        59.97 o                         
   9   1   3          0.12         16.74        24.81 o                         
  10   1   3          7.20        -20.66        37.75 o                         
  11   1   3         25.46         -6.41        50.58 o                         
  12   1   3         23.85         27.78        54.14 o                         
 -13   2   3         34.17         55.22        33.80 o                         
 -12   2   3         61.51         77.41        22.32 o                         
 -11   2   3         41.22         71.95        54.14 o                         
 -10   2   3          6.09        -16.12        17.62 o                         
  -9   2   3         37.28         42.86        17.28 o                         
  -8   2   3       1399.07       1650.60        38.51 o                         
  -7   2   3         57.07         73.35        13.36 o                         
  -6   2   3       3241.45       3387.52        57.06 o                         
  -5   2   3          5.89          8.36        10.20 o                         
  -4   2   3        409.34        483.56        15.46 o                         
  -3   2   3        242.21        232.13        12.20 o                         
  -2   2   3       2025.29       1829.54        29.83 o                         
  -1   2   3         24.04          4.01         7.80 o                         
   0   2   3       9713.50       9397.77       121.60 o                         
   1   2   3       3580.37       3623.99        49.02 o                         
   2   2   3       4341.19       3672.75        61.48 o                         
   3   2   3        622.04        739.45        18.39 o                         
   4   2   3       1291.37       1389.63        34.27 o                         
   5   2   3       1557.62       1673.04        40.82 o                         
   6   2   3       5267.78       5093.06       101.04 o                         
   7   2   3        339.00        304.20        20.92 o                         
   8   2   3       1404.97       1645.29        46.18 o                         
   9   2   3        566.01        559.00        35.26 o                         
  10   2   3       1053.60       1059.95        91.50 o                         
  11   2   3          1.51         65.16        55.92 o                         
  12   2   3        212.36        209.43        73.37 o                         
 -13   3   3        306.18        243.59        33.91 o                         
 -12   3   3         74.27         67.63        24.10 o                         
 -11   3   3        712.31        734.83        35.38 o                         
 -10   3   3        585.13        620.12        32.08 o                         
  -9   3   3        423.85        464.64        29.38 o                         
  -8   3   3        399.66        373.12        20.14 o                         
  -7   3   3       9063.29       9576.08       142.53 o                         
  -6   3   3       2596.28       2832.94        50.11 o                         
  -5   3   3       3628.65       3886.93        62.95 o                         
  -4   3   3       2579.64       2527.04        39.64 o                         
  -3   3   3       7301.62       6692.41        90.22 o                         
  -2   3   3       4765.66       5465.93        74.49 o                         
   0   3   3      79589.55      71225.98      2199.46 o                         
   1   3   3       6375.49       6290.74        82.42 o                         
   2   3   3       3951.85       4185.67        69.74 o                         
   3   3   3       3477.87       4044.80       119.90 o                         
   4   3   3         82.65         50.44         7.69 o                         
   5   3   3        101.35         87.04        10.44 o                         
   6   3   3       1737.04       1929.40        63.82 o                         
   7   3   3         95.09         65.59        17.64 o                         
   8   3   3         90.83         49.43        30.27 o                         
   9   3   3         17.20          6.49        25.64 o                         
  10   3   3          3.77         -0.50        19.71 o                         
  11   3   3          6.77         16.04        31.99 o                         
  12   3   3         15.71         23.51        68.38 o                         
 -13   4   3          8.64         15.72        46.78 o                         
 -12   4   3         19.19         52.93        28.65 o                         
 -11   4   3         26.61         59.08        27.50 o                         
 -10   4   3        475.57        421.46        24.54 o                         
  -9   4   3         34.29         35.48        16.91 o                         
  -8   4   3          4.47         14.98        15.21 o                         
  -7   4   3        561.00        549.62        28.76 o                         
  -6   4   3        120.73        158.63        21.18 o                         
  -5   4   3       6448.06       5924.07       102.57 o                         
  -4   4   3        205.06        268.00        13.10 o                         
  -3   4   3        997.93       1221.04        24.78 o                         
  -2   4   3        357.49        276.99        12.43 o                         
  -1   4   3      17821.88      15030.82       193.79 o                         
   0   4   3       3845.35       3624.29        51.19 o                         
   1   4   3       1321.19       1320.92        21.53 o                         
   2   4   3       1615.09       2021.56        38.06 o                         
   3   4   3       7906.95       7822.75       184.60 o                         
   4   4   3         19.30         72.06        21.14 o                         
   5   4   3       3982.04       4314.41       112.55 o                         
   6   4   3         16.55          5.70         8.48 o                         
   7   4   3        273.13        263.49        22.22 o                         
   9   4   3       1388.06       1443.96        47.78 o                         
  10   4   3        246.45        197.78        24.74 o                         
  11   4   3        101.08         55.66        25.21 o                         
  12   4   3        151.00         99.31        24.57 o                         
 -13   5   3          5.69         34.53        34.06 o                         
 -12   5   3        314.72        388.53        33.74 o                         
 -11   5   3        320.26        271.66        25.35 o                         
 -10   5   3       1195.45       1198.53        44.25 o                         
  -9   5   3         84.97         68.76        18.77 o                         
  -8   5   3       2133.95       2428.45        49.51 o                         
  -7   5   3        361.11        394.92        33.50 o                         
  -6   5   3        743.93        679.91        28.71 o                         
  -5   5   3        215.90        182.24        16.13 o                         
  -4   5   3       8055.76       8841.82       129.77 o                         
  -3   5   3        102.28        155.11        11.09 o                         
  -2   5   3       6671.34       6161.36        84.47 o                         
  -1   5   3        187.88        158.45        10.65 o                         
   0   5   3        692.22        763.22        18.58 o                         
   1   5   3       2579.39       2705.15        39.13 o                         
   2   5   3       2987.33       2993.49        53.78 o                         
   3   5   3        423.57        344.65        12.04 o                         
   4   5   3       1099.77       1194.88        50.10 o                         
   5   5   3        197.38        136.38        25.40 o                         
   6   5   3         57.32        109.11        26.70 o                         
   7   5   3       2209.18       2187.81        52.55 o                         
   8   5   3       1241.22       1190.48        40.01 o                         
   9   5   3         11.75        -16.86        16.86 o                         
  10   5   3         43.58         25.28        46.09 o                         
  11   5   3          3.57        -24.05        24.05 o                         
  12   5   3          1.12        -13.12        22.85 o                         
 -13   6   3         22.10         47.05        35.94 o                         
 -12   6   3          0.46         38.05        25.84 o                         
 -11   6   3         65.08         65.01        23.74 o                         
 -10   6   3         16.33         39.86        19.14 o                         
  -9   6   3         94.46         81.81        17.81 o                         
  -8   6   3         76.67         71.74        16.12 o                         
  -7   6   3        381.45        338.10        34.17 o                         
  -6   6   3         37.11          4.44        15.84 o                         
  -5   6   3        286.84        218.20        17.18 o                         
  -4   6   3       2836.91       2913.52        49.80 o                         
  -3   6   3        482.54        497.28        18.88 o                         
  -2   6   3       8896.33       8587.39       115.49 o                         
  -1   6   3        567.96        519.96        18.41 o                         
   0   6   3       2243.26       2286.93        36.81 o                         
   1   6   3       2304.04       2344.68        35.60 o                         
   2   6   3       2274.49       2333.57        45.46 o                         
   3   6   3       1776.66       1655.87        34.43 o                         
   4   6   3         37.39         29.08         6.18 o                         
   5   6   3        436.01        301.60        31.22 o                         
   6   6   3        209.65         65.67       133.92 o                         
   7   6   3        132.61        143.33        34.00 o                         
   8   6   3        631.36        639.85        26.53 o                         
   9   6   3        177.73        162.42        18.86 o                         
  10   6   3        133.26        112.04        22.11 o                         
  11   6   3         45.01         72.79        25.62 o                         
  12   6   3         16.04         22.14        22.28 o                         
 -12   7   3         11.55         66.56        30.24 o                         
 -11   7   3        311.52        345.97        32.02 o                         
 -10   7   3        549.87        558.03        44.63 o                         
  -9   7   3        171.03        134.66        19.38 o                         
  -8   7   3         18.15         13.36        18.57 o                         
  -7   7   3        826.97        874.80        36.07 o                         
  -6   7   3         24.20         87.01        28.61 o                         
  -5   7   3        301.15        311.55        21.42 o                         
  -4   7   3        330.79        373.52        15.17 o                         
  -3   7   3        635.03        529.94        21.50 o                         
  -2   7   3       4435.86       4740.58        68.74 o                         
  -1   7   3       1333.04       1405.93        28.54 o                         
   0   7   3        483.94        504.52        18.42 o                         
   1   7   3        636.97        559.19        15.87 o                         
   2   7   3          9.92         -6.09        10.19 o                         
   3   7   3       1401.37       1589.57        35.36 o                         
   4   7   3        461.11        427.45        15.87 o                         
   5   7   3       1017.09        888.43        27.95 o                         
   6   7   3         71.68         38.08        28.93 o                         
   7   7   3         45.60         28.71        32.46 o                         
   8   7   3         17.12         41.32        51.29 o                         
   9   7   3         20.32          3.58        16.28 o                         
  10   7   3          6.38         22.91        36.41 o                         
  11   7   3          0.03          2.14        20.15 o                         
 -12   8   3         11.34         25.58        30.10 o                         
 -11   8   3         30.71         30.53        24.02 o                         
 -10   8   3        173.19        112.87        22.28 o                         
  -9   8   3         16.63          0.90        18.56 o                         
  -8   8   3        402.69        346.71        45.55 o                         
  -7   8   3         70.25         32.00        24.86 o                         
  -6   8   3         63.24         22.79        17.07 o                         
  -5   8   3       1794.47       1881.87        55.02 o                         
  -4   8   3       2978.00       3034.39        46.98 o                         
  -3   8   3       2936.30       2729.70        49.83 o                         
  -2   8   3        957.28        931.05        27.43 o                         
  -1   8   3       1889.39       1948.05        35.60 o                         
   0   8   3       2128.67       2234.35        38.09 o                         
   1   8   3         79.65         57.42         8.47 o                         
   2   8   3       2569.30       2309.95        48.61 o                         
   3   8   3        761.41        783.99        28.32 o                         
   4   8   3       1418.97       1575.98        39.58 o                         
   5   8   3        146.42        144.42        10.45 o                         
   6   8   3        906.51        866.20        58.49 o                         
   7   8   3          1.73         23.08        48.44 o                         
   8   8   3         57.72         95.96        65.89 o                         
   9   8   3        106.66        123.96        14.61 o                         
  10   8   3         67.12         48.91        16.93 o                         
  11   8   3          0.36         -4.30        21.94 o                         
 -11   9   3         15.80        -11.60        26.98 o                         
 -10   9   3         65.74         78.80        30.09 o                         
  -9   9   3         56.58         39.29        28.18 o                         
  -8   9   3         20.49         26.94        23.50 o                         
  -7   9   3          8.90        -17.44        21.41 o                         
  -6   9   3          7.04         29.29        24.06 o                         
  -5   9   3        137.92         98.24        18.55 o                         
  -4   9   3        816.19        867.59        59.63 o                         
  -3   9   3        510.96        477.63        21.57 o                         
  -2   9   3         23.86          9.60        12.85 o                         
  -1   9   3        156.02        172.05        14.89 o                         
   0   9   3        454.03        451.56        18.56 o                         
   1   9   3        291.08        265.30        14.00 o                         
   2   9   3        189.76        188.44        16.79 o                         
   3   9   3        129.99        153.40        34.64 o                         
   4   9   3        610.23        613.32        24.36 o                         
   5   9   3         13.27          6.99        16.04 o                         
   6   9   3        137.36        159.07        13.55 o                         
   7   9   3         52.18         55.13         9.46 o                         
   8   9   3        243.17        160.17        60.19 o                         
   9   9   3          4.31         -9.97        67.67 o                         
  10   9   3         16.22         11.90        11.95 o                         
 -11  10   3         30.03        -15.37        25.65 o                         
 -10  10   3          1.78        -22.75        22.75 o                         
  -9  10   3        655.63        620.12        44.03 o                         
  -8  10   3       1058.55       1055.16        71.55 o                         
  -7  10   3         19.83        -13.86        25.61 o                         
  -6  10   3        321.10        360.34        31.85 o                         
  -5  10   3       1135.85       1084.87        52.52 o                         
  -4  10   3        600.27        573.06        34.40 o                         
  -3  10   3       2382.09       2652.44        50.04 o                         
  -2  10   3       1023.92       1126.54        33.32 o                         
  -1  10   3       2651.30       2610.87        50.76 o                         
   0  10   3         23.97         44.06        13.24 o                         
   1  10   3       4987.21       5129.13        81.20 o                         
   2  10   3        317.14        315.66        26.70 o                         
   3  10   3       1598.04       1677.73        43.75 o                         
   4  10   3        138.58        115.92        16.37 o                         
   5  10   3       1420.08       1567.19        40.88 o                         
   6  10   3          1.59          0.05        43.33 o                         
   7  10   3        565.70        584.17        32.91 o                         
   8  10   3         55.79         28.51        33.84 o                         
   9  10   3        149.28        139.15        13.13 o                         
  10  10   3        110.77         62.28        47.58 o                         
 -10  11   3         39.72         95.93        30.49 o                         
  -9  11   3        405.74        344.08        33.32 o                         
  -8  11   3         11.54         -9.65        25.04 o                         
  -7  11   3         60.50         37.74        29.22 o                         
  -6  11   3         75.17         79.64        25.83 o                         
  -5  11   3        421.75        438.92        57.34 o                         
  -4  11   3        181.91        155.81        25.33 o                         
  -3  11   3       1015.64        954.64        28.23 o                         
  -2  11   3        203.29        178.13        16.00 o                         
  -1  11   3       1431.59       1467.59        38.01 o                         
   0  11   3        206.26        209.85        17.17 o                         
   1  11   3        497.57        464.26        28.60 o                         
   2  11   3        754.27        896.71        44.09 o                         
   3  11   3        678.89        688.86        55.60 o                         
   4  11   3         15.82         18.25        31.34 o                         
   5  11   3         91.05        121.83        30.23 o                         
   6  11   3        291.87        276.18        27.75 o                         
   7  11   3        163.16        155.70        29.81 o                         
   8  11   3        323.09        304.07        30.03 o                         
   9  11   3         31.29         47.88        31.61 o                         
 -10  12   3          0.15         18.49        45.75 o                         
  -9  12   3         30.97         22.53        36.40 o                         
  -8  12   3          5.38         -2.99        27.49 o                         
  -7  12   3          0.37         14.89        26.03 o                         
  -6  12   3        947.10        975.83        92.92 o                         
  -5  12   3         54.45         46.67        27.05 o                         
  -4  12   3        692.57        748.19        52.95 o                         
  -3  12   3          0.59        -13.60        13.60 o                         
  -2  12   3        469.43        482.83        25.70 o                         
  -1  12   3        196.96        223.69        20.82 o                         
   0  12   3        852.51        755.81        35.24 o                         
   1  12   3          0.23         -2.88        12.46 o                         
   2  12   3       1634.49       1745.29        59.75 o                         
   3  12   3          1.59        -26.48        26.48 o                         
   4  12   3        726.88        883.98        61.62 o                         
   5  12   3          0.74          7.01        23.95 o                         
   6  12   3       1318.80       1471.52        58.13 o                         
   7  12   3         11.24         -9.36        23.48 o                         
   8  12   3        172.23        141.38        24.19 o                         
   9  12   3         23.75         53.29        20.77 o                         
  -9  13   3         23.24        -48.84        48.84 o                         
  -8  13   3        238.39        191.24        33.78 o                         
  -7  13   3        792.97        731.06        46.27 o                         
  -6  13   3        249.97        278.97        34.81 o                         
  -5  13   3        117.02        125.75        42.56 o                         
  -4  13   3        508.82        609.59        42.03 o                         
  -3  13   3        227.75        240.71        26.44 o                         
  -2  13   3       1330.44       1387.83        41.08 o                         
  -1  13   3        829.31        864.02        38.61 o                         
   0  13   3       1267.66       1343.99        49.36 o                         
   1  13   3        282.00        251.32        15.55 o                         
   2  13   3        137.11        120.82        25.51 o                         
   3  13   3        786.51        818.61        50.06 o                         
   4  13   3         45.01         15.41        36.69 o                         
   5  13   3         49.71         32.84        25.37 o                         
   6  13   3          8.22          1.98        24.97 o                         
   7  13   3        105.38        138.94        28.37 o                         
   8  13   3         23.17          5.35        25.80 o                         
  -8  14   3          0.68        -31.72        34.31 o                         
  -7  14   3        176.71        125.28        33.83 o                         
  -6  14   3        223.52        137.64        32.85 o                         
  -5  14   3        158.69         54.63        38.10 o                         
  -4  14   3         63.80         76.39        35.01 o                         
  -3  14   3        197.16        202.12        19.17 o                         
  -2  14   3          2.07          6.76        17.67 o                         
  -1  14   3       1349.35       1469.44        51.87 o                         
   0  14   3        636.58        664.67        28.15 o                         
   1  14   3         48.85         30.95        13.18 o                         
   2  14   3        143.05        136.33        27.89 o                         
   3  14   3         96.72        111.90        31.97 o                         
   4  14   3         10.81         12.36        26.36 o                         
   5  14   3        540.92        488.07        35.74 o                         
   6  14   3         50.66         97.68        29.99 o                         
   7  14   3         76.51         97.02        31.07 o                         
  -7  15   3        148.78        100.34        38.08 o                         
  -6  15   3        489.21        518.03        56.13 o                         
  -5  15   3        184.13        237.78        50.38 o                         
  -4  15   3        180.22        142.02        37.78 o                         
  -3  15   3        428.96        405.75        23.35 o                         
  -2  15   3       1240.49       1342.95        42.58 o                         
  -1  15   3         97.43        110.36        27.22 o                         
   0  15   3         48.85         38.38        20.44 o                         
   1  15   3        151.02        116.26        20.40 o                         
   2  15   3         49.92         43.27        35.44 o                         
   3  15   3        124.77         98.47        38.54 o                         
   4  15   3        231.22        139.47        33.37 o                         
   5  15   3        146.16        108.22        34.13 o                         
   6  15   3         21.16          5.91        33.99 o                         
  -6  16   3         25.03         59.22        50.07 o                         
  -5  16   3         11.35         74.53        38.13 o                         
  -4  16   3        150.32        129.58        35.73 o                         
  -3  16   3         13.81         16.18        17.37 o                         
  -2  16   3         98.35         86.62        22.37 o                         
  -1  16   3         12.68         -3.28        28.22 o                         
   0  16   3       1084.10       1149.23        39.55 o                         
   1  16   3        156.94         33.69        32.19 o                         
   2  16   3        484.36        474.85        46.81 o                         
   3  16   3          0.65        -50.77        50.77 o                         
   4  16   3        246.79        224.33        38.34 o                         
   5  16   3          0.20        -41.99        41.99 o                         
  -4  17   3        259.74        206.65        43.16 o                         
  -3  17   3         75.28         41.59        42.74 o                         
  -2  17   3         48.67         37.91        27.70 o                         
  -1  17   3          2.10         -3.37        27.43 o                         
   0  17   3         26.03          0.41        45.03 o                         
   1  17   3          0.77        -64.84        64.84 o                         
   2  17   3          1.16         31.71        38.37 o                         
   3  17   3        106.12         77.32        49.45 o                         
 -12   0   4          7.91        -14.80        62.33 o                         
 -10   0   4        177.90         99.01        46.30 o                         
  -8   0   4        141.68        172.97        20.65 o                         
  -6   0   4        191.14        178.41        15.29 o                         
  -4   0   4       4972.59       5309.96        90.55 o                         
  -2   0   4       7359.53       7737.73       125.90 o                         
   0   0   4      17228.36      16651.11       261.21 o                         
   2   0   4        123.64        128.08        11.37 o                         
   4   0   4        372.63        297.16        19.84 o                         
   6   0   4        554.52        595.44        48.44 o                         
   8   0   4        437.29        419.49        43.45 o                         
  12   0   4         85.13        134.63        65.53 o                         
 -13   1   4          2.83        -38.53        38.53 o                         
 -12   1   4          0.65        -31.56        31.56 o                         
 -11   1   4         87.92        103.97        36.45 o                         
 -10   1   4         29.74         32.11        22.54 o                         
  -9   1   4        202.22        241.15        21.35 o                         
  -8   1   4        449.38        505.19        26.83 o                         
  -7   1   4        806.72        704.80        26.28 o                         
  -6   1   4        950.56        842.28        22.77 o                         
  -5   1   4        222.16        170.29        10.96 o                         
  -4   1   4          3.57          7.07         8.74 o                         
  -3   1   4       8915.34       8329.28       102.54 o                         
  -2   1   4       1418.22       1335.74        23.34 o                         
  -1   1   4        917.09        845.33        18.19 o                         
   0   1   4       2955.99       3182.60        45.45 o                         
   1   1   4       9821.03       9154.69       119.13 o                         
   2   1   4       1520.24       1307.29        24.31 o                         
   3   1   4       7445.25       7789.94       111.18 o                         
   4   1   4       1217.44       1126.96        31.17 o                         
   5   1   4       2641.07       2626.48        57.32 o                         
   6   1   4        179.72        213.32        17.88 o                         
   7   1   4       1548.96       1748.18        44.47 o                         
   8   1   4          3.56        -20.68        20.68 o                         
   9   1   4          5.16         59.91        46.30 o                         
  11   1   4          6.71         -2.85        50.58 o                         
  12   1   4          2.90        -12.83        59.12 o                         
 -13   2   4        179.46        243.68        71.67 o                         
 -12   2   4          0.50         -7.92        48.32 o                         
 -11   2   4          2.55         10.46        23.04 o                         
 -10   2   4         63.17         25.47        19.32 o                         
  -9   2   4        185.83        193.03        20.78 o                         
  -8   2   4          2.81         20.05        16.30 o                         
  -7   2   4        159.28        137.31        14.83 o                         
  -6   2   4         55.59         30.89        12.48 o                         
  -5   2   4       1098.46       1191.82        23.87 o                         
  -4   2   4          0.54          3.33         8.72 o                         
  -3   2   4       1356.18       1586.63        26.59 o                         
  -2   2   4          1.66         -6.88         8.50 o                         
  -1   2   4       1927.27       1782.03        29.75 o                         
   0   2   4        222.64        203.95         9.78 o                         
   1   2   4       1982.31       1880.24        29.36 o                         
   2   2   4        495.86        511.98        13.40 o                         
   3   2   4        820.73        690.63        20.64 o                         
   4   2   4          1.64         -4.23        10.73 o                         
   5   2   4        115.41        103.48        13.54 o                         
   6   2   4          6.39          5.64        13.00 o                         
   7   2   4          0.50         14.66        14.68 o                         
   8   2   4          0.18        -14.11        15.72 o                         
   9   2   4        110.07        144.22        22.79 o                         
  10   2   4         16.54         13.33        30.99 o                         
  11   2   4         21.71         61.88        36.87 o                         
  12   2   4          0.77        -71.23        71.23 o                         
 -13   3   4          8.08         24.19        28.63 o                         
 -12   3   4         54.20          8.34        24.28 o                         
 -11   3   4        166.07        159.25        36.36 o                         
 -10   3   4        562.17        587.46        32.12 o                         
  -9   3   4         26.03         64.72        23.76 o                         
  -8   3   4        418.54        436.92        28.58 o                         
  -7   3   4        616.64        619.72        26.10 o                         
  -6   3   4       1494.09       1271.20        31.45 o                         
  -5   3   4        270.01        230.76        11.86 o                         
  -4   3   4      15226.61      15846.45       205.99 o                         
  -3   3   4        777.31        912.76        22.17 o                         
  -2   3   4       8089.52       7870.84       105.22 o                         
  -1   3   4        230.38        141.62        10.34 o                         
   0   3   4      36222.31      33349.29       422.80 o                         
   1   3   4       5774.35       6079.09        80.92 o                         
   2   3   4       6182.48       6459.10       105.94 o                         
   3   3   4       5514.02       6086.26       100.28 o                         
   4   3   4       8656.63       8838.73       142.87 o                         
   5   3   4        166.89        167.61        13.81 o                         
   6   3   4       3735.70       4125.58        85.83 o                         
   7   3   4        503.81        509.10        27.69 o                         
   8   3   4        732.75        680.57        72.66 o                         
   9   3   4          5.83        -13.24        30.99 o                         
  10   3   4        677.34        598.71        36.58 o                         
  11   3   4         93.78         34.85        35.26 o                         
  12   3   4         17.49         -0.71        78.36 o                         
 -13   4   4         54.90         92.13        30.20 o                         
 -12   4   4        487.33        548.21        36.60 o                         
 -11   4   4          0.26         52.42        22.18 o                         
 -10   4   4       2283.23       2413.15        64.45 o                         
  -9   4   4       1818.96       1907.09        46.81 o                         
  -8   4   4        537.59        550.89        36.28 o                         
  -7   4   4        515.99        510.16        29.68 o                         
  -6   4   4       4396.82       4991.13        80.43 o                         
  -5   4   4        708.34        690.36        21.14 o                         
  -4   4   4       1370.86       1263.49        27.09 o                         
  -3   4   4       6341.97       6515.93        89.59 o                         
  -2   4   4       1187.36       1351.54        26.73 o                         
  -1   4   4       2825.18       2712.63        41.72 o                         
   0   4   4       9407.18       9021.44       118.82 o                         
   1   4   4       4365.80       4913.48        66.65 o                         
   2   4   4         63.42         42.11         9.29 o                         
   3   4   4        869.75        857.62        21.92 o                         
   4   4   4        136.95        121.11         8.64 o                         
   5   4   4        990.02       1083.27        38.95 o                         
   6   4   4         21.11         34.22        11.80 o                         
   7   4   4        167.63        142.41        17.64 o                         
   8   4   4        806.14        708.52        33.79 o                         
   9   4   4        314.89        319.42        25.20 o                         
  10   4   4         46.14        -17.08        27.03 o                         
  11   4   4          5.85         24.26        24.63 o                         
  12   4   4         37.10         72.22        89.40 o                         
 -13   5   4          1.90        -10.49        31.48 o                         
 -12   5   4         53.74         35.38        29.96 o                         
 -11   5   4         63.03         29.48        22.88 o                         
 -10   5   4          6.74        -22.12        22.12 o                         
  -9   5   4       1091.12       1207.85        40.36 o                         
  -8   5   4          7.39         -3.91        24.75 o                         
  -7   5   4        447.31        435.23        23.87 o                         
  -6   5   4        360.61        308.43        20.15 o                         
  -5   5   4       4724.49       5010.31        72.57 o                         
  -4   5   4       2325.79       2684.70        43.79 o                         
  -3   5   4      18316.42      18130.84       235.13 o                         
  -2   5   4        551.05        671.32        24.21 o                         
  -1   5   4      12548.54      13464.45       175.61 o                         
   0   5   4       1303.87       1644.97        29.07 o                         
   1   5   4      21523.73      20556.15       262.67 o                         
   2   5   4        847.44        928.48        27.25 o                         
   3   5   4       8338.53       8662.51       140.73 o                         
   4   5   4         75.49         85.40         7.40 o                         
   5   5   4       2506.33       2508.00        46.54 o                         
   6   5   4        344.07        369.82        15.61 o                         
   7   5   4       2348.27       2419.67        59.72 o                         
   8   5   4         74.77         77.27        16.62 o                         
   9   5   4        368.93        328.48        24.81 o                         
  10   5   4          3.35         -3.73        29.76 o                         
  11   5   4        350.33        308.18        66.91 o                         
 -13   6   4        110.20        169.41        50.38 o                         
 -12   6   4         74.12         97.02        31.54 o                         
 -11   6   4        131.71        171.03        36.39 o                         
 -10   6   4        428.81        498.61        41.12 o                         
  -9   6   4        249.20        279.48        21.93 o                         
  -8   6   4        139.32        176.57        18.82 o                         
  -7   6   4       2905.20       3006.04        65.29 o                         
  -6   6   4       1010.85       1090.11        35.93 o                         
  -5   6   4       1100.19       1075.56        27.54 o                         
  -4   6   4         21.08        -10.12        10.12 o                         
  -3   6   4        875.39        869.14        23.71 o                         
  -2   6   4        282.45        234.84        13.35 o                         
  -1   6   4        328.87        308.40        16.03 o                         
   0   6   4       2260.99       2095.89        35.20 o                         
   1   6   4         11.12         10.53         6.68 o                         
   2   6   4         80.69         53.27        10.55 o                         
   3   6   4        285.25        266.37        18.51 o                         
   4   6   4        257.60        183.45        12.19 o                         
   5   6   4         33.09         24.76        14.09 o                         
   6   6   4       1577.65       1677.70        53.66 o                         
   7   6   4        503.36        482.06        21.51 o                         
   8   6   4         25.03          6.28        23.37 o                         
   9   6   4        102.71         35.36        37.61 o                         
  10   6   4        112.98        139.25        36.85 o                         
  11   6   4         29.62         42.33        50.80 o                         
 -12   7   4         55.51        -32.47        32.47 o                         
 -11   7   4         13.22         28.75        24.91 o                         
 -10   7   4        755.00        812.41        45.99 o                         
  -9   7   4         67.86         10.83        19.05 o                         
  -8   7   4         97.70        100.42        18.09 o                         
  -7   7   4        946.81        946.94        38.71 o                         
  -6   7   4        440.72        446.50        29.72 o                         
  -5   7   4         17.37         26.11         9.93 o                         
  -4   7   4       3909.89       3955.42        60.65 o                         
  -3   7   4         86.57         57.10        11.81 o                         
  -2   7   4        532.11        590.37        21.62 o                         
  -1   7   4       2967.64       2946.59        47.36 o                         
   0   7   4       4986.14       5096.99        72.28 o                         
   1   7   4        903.60        952.24        20.31 o                         
   2   7   4       2702.66       2744.92        53.85 o                         
   3   7   4         50.61         73.53        16.76 o                         
   4   7   4       2632.08       2622.39       110.66 o                         
   5   7   4         60.30         59.18         7.91 o                         
   6   7   4        944.52       1140.17        33.62 o                         
   7   7   4          2.70          2.93        21.81 o                         
   8   7   4        531.06        544.71        39.59 o                         
   9   7   4        131.33        146.98        18.21 o                         
  10   7   4        271.50        288.54        24.88 o                         
  11   7   4          0.03         -2.09        38.12 o                         
 -12   8   4         20.76         28.29        35.78 o                         
 -11   8   4        207.60        197.49        36.45 o                         
 -10   8   4         41.99         22.13        23.56 o                         
  -9   8   4        589.47        562.58        34.06 o                         
  -8   8   4        630.15        555.45        66.80 o                         
  -7   8   4         14.55         18.63        21.27 o                         
  -6   8   4       1096.87       1312.75        42.40 o                         
  -5   8   4        429.32        462.48        29.88 o                         
  -4   8   4        442.04        408.17        20.34 o                         
  -3   8   4          1.80        -12.28        12.28 o                         
  -2   8   4       2470.64       2609.19        44.81 o                         
  -1   8   4         87.05         85.21        12.15 o                         
   0   8   4        690.52        721.99        22.02 o                         
   1   8   4        165.08        206.93        11.71 o                         
   2   8   4       1439.50       1469.18        37.45 o                         
   3   8   4       1272.67       1437.10        41.41 o                         
   4   8   4         92.83         98.42        26.97 o                         
   5   8   4         80.25         70.19        10.20 o                         
   6   8   4        446.92        431.75        16.33 o                         
   7   8   4        350.52        371.48        17.78 o                         
   8   8   4        225.61        250.08        32.08 o                         
   9   8   4        516.20        517.75        25.87 o                         
  10   8   4         71.50        118.85        19.17 o                         
  11   8   4         11.02          2.67        64.68 o                         
 -11   9   4        185.89        249.05        29.55 o                         
 -10   9   4         78.52        119.61        24.65 o                         
  -9   9   4        360.17        410.34       124.98 o                         
  -8   9   4         17.87          9.33        24.27 o                         
  -7   9   4       1661.40       1814.78        64.11 o                         
  -6   9   4         35.43         32.95        20.46 o                         
  -5   9   4        544.28        495.95        29.20 o                         
  -4   9   4          9.29         12.09        14.27 o                         
  -3   9   4       1374.64       1447.85        36.19 o                         
  -2   9   4         70.19         80.61        13.36 o                         
  -1   9   4        601.58        656.91        24.27 o                         
   0   9   4         55.36         37.14        11.24 o                         
   1   9   4        786.72        724.89        19.97 o                         
   2   9   4        204.16        189.52        18.77 o                         
   3   9   4       1807.95       1928.53        45.53 o                         
   4   9   4         12.07          2.88        12.40 o                         
   5   9   4        677.34        762.29        27.23 o                         
   6   9   4         63.58         70.17        10.88 o                         
   7   9   4        741.94        794.26        22.63 o                         
   8   9   4          1.11         20.86        18.42 o                         
   9   9   4        102.46          5.70        67.67 o                         
  10   9   4          3.24        -37.74        97.95 o                         
 -11  10   4          1.55        -26.46        32.33 o                         
 -10  10   4        248.08        272.70        29.19 o                         
  -9  10   4        362.21        333.14        38.71 o                         
  -8  10   4        154.52        183.53        33.53 o                         
  -7  10   4        331.53        318.19        59.09 o                         
  -6  10   4        932.49        970.91        48.83 o                         
  -5  10   4         86.15        129.29        24.52 o                         
  -4  10   4        521.79        506.95        21.22 o                         
  -3  10   4        885.97        939.00        35.57 o                         
  -2  10   4          8.45          7.54        14.85 o                         
  -1  10   4          3.54         -1.44        13.06 o                         
   0  10   4        584.52        604.82        23.80 o                         
   1  10   4        843.43        829.29        23.30 o                         
   2  10   4         18.99         30.93        22.21 o                         
   3  10   4          2.60         14.80        19.54 o                         
   4  10   4         27.56         27.78        15.37 o                         
   5  10   4         52.12         12.13        13.87 o                         
   6  10   4        148.52        128.77        15.94 o                         
   7  10   4         32.29         23.93        13.87 o                         
   8  10   4        605.95        645.06        51.00 o                         
   9  10   4         18.99          5.53        58.77 o                         
  10  10   4         97.36         43.07        61.20 o                         
 -10  11   4        108.16        132.07        28.40 o                         
  -9  11   4         32.24         58.76        39.48 o                         
  -8  11   4       1046.34       1070.77        63.01 o                         
  -7  11   4        268.29        198.86        35.84 o                         
  -6  11   4        534.01        527.36        48.09 o                         
  -5  11   4         81.66         71.85        29.73 o                         
  -4  11   4        143.72        135.91        13.70 o                         
  -3  11   4        150.32        162.61        25.59 o                         
  -2  11   4        433.87        385.11        21.58 o                         
  -1  11   4         76.45         94.64        16.72 o                         
   0  11   4        699.97        760.07        43.16 o                         
   1  11   4         38.34         35.09        11.55 o                         
   2  11   4       1765.38       1858.14        55.52 o                         
   3  11   4        307.65        349.88        25.25 o                         
   4  11   4       1497.98       1525.83       103.22 o                         
   5  11   4         38.33         31.23        17.15 o                         
   6  11   4        879.07        897.83        36.49 o                         
   7  11   4        284.12        296.26        48.35 o                         
   8  11   4        567.60        618.55        33.92 o                         
   9  11   4          0.82         -9.29        43.31 o                         
 -10  12   4          4.51        -33.35        33.35 o                         
  -9  12   4        411.36        390.65        49.54 o                         
  -8  12   4        297.91        302.09        33.77 o                         
  -7  12   4         93.10        123.09        30.39 o                         
  -6  12   4        159.83         87.21        34.34 o                         
  -5  12   4        818.11        830.49        51.41 o                         
  -4  12   4          4.20         13.86        12.52 o                         
  -3  12   4        399.87        382.07        20.10 o                         
  -2  12   4        270.76        277.30        24.83 o                         
  -1  12   4       1197.31       1317.60        44.28 o                         
   0  12   4         66.62         52.91        19.25 o                         
   1  12   4        728.26        761.21        24.00 o                         
   2  12   4         56.28         48.44        25.61 o                         
   3  12   4        279.99        217.61        36.64 o                         
   4  12   4        147.26         98.50        29.41 o                         
   5  12   4         67.91         75.35        33.28 o                         
   6  12   4         76.28         45.17        30.96 o                         
   7  12   4          2.98         46.05        33.47 o                         
   8  12   4          6.91         19.09        28.91 o                         
  -9  13   4         12.36        -31.69        39.48 o                         
  -8  13   4         89.29         49.17        37.63 o                         
  -7  13   4        186.37        174.02        68.83 o                         
  -6  13   4        623.74        651.75        98.06 o                         
  -5  13   4         58.52         52.30        30.75 o                         
  -4  13   4          2.00         -4.38        15.38 o                         
  -3  13   4         99.44         77.08        18.64 o                         
  -2  13   4        201.01        213.54        19.43 o                         
  -1  13   4        631.53        668.13        33.48 o                         
   0  13   4        654.49        648.44        28.54 o                         
   1  13   4        156.28        132.18        36.31 o                         
   2  13   4          9.42        -11.40        31.44 o                         
   3  13   4        303.49        277.19        65.89 o                         
   4  13   4          2.08         39.18        31.47 o                         
   5  13   4        407.44        326.48        33.94 o                         
   6  13   4        282.46        333.81        48.44 o                         
   7  13   4        325.65        313.84        33.50 o                         
   8  13   4          8.81         -2.61        26.21 o                         
  -8  14   4        179.99        128.12        37.35 o                         
  -7  14   4         60.68         68.24        34.73 o                         
  -6  14   4        308.58        293.83        35.56 o                         
  -5  14   4        208.68        140.22        36.48 o                         
  -4  14   4        378.69        362.06        24.28 o                         
  -3  14   4        170.75        161.27        20.00 o                         
  -2  14   4        289.42        287.82        21.90 o                         
  -1  14   4        537.70        504.21        27.57 o                         
   0  14   4         34.91         41.71        17.13 o                         
   1  14   4        146.51        104.43        34.25 o                         
   2  14   4         10.17         19.78        31.34 o                         
   3  14   4         74.51        124.83        33.37 o                         
   4  14   4          0.68        -30.94        34.99 o                         
   5  14   4         35.88        -25.58        28.39 o                         
   6  14   4         61.49         75.33        37.53 o                         
   7  14   4         44.02         25.57        31.20 o                         
  -7  15   4          5.17          4.16        37.21 o                         
  -6  15   4        102.33        125.56        62.10 o                         
  -5  15   4        247.77        315.48        46.38 o                         
  -4  15   4         75.01         78.95        38.50 o                         
  -3  15   4        440.02        434.94        25.94 o                         
  -2  15   4        345.29        343.70        27.93 o                         
  -1  15   4         47.28         59.34        25.95 o                         
   0  15   4       1491.69       1638.56        46.19 o                         
   1  15   4        439.35        407.03        35.13 o                         
   2  15   4         37.04        -34.43        34.43 o                         
   3  15   4        192.39        171.18        42.01 o                         
   4  15   4        293.89        220.15        34.94 o                         
   5  15   4        249.62        260.32        46.18 o                         
   6  15   4        237.29        197.21        37.88 o                         
  -5  16   4        214.32        190.04        40.65 o                         
  -4  16   4         20.38         10.26        36.17 o                         
  -3  16   4          3.13          1.77        19.87 o                         
  -2  16   4         52.80         33.39        48.00 o                         
  -1  16   4          0.67        -23.79        25.34 o                         
   0  16   4         21.75         29.71        20.07 o                         
   1  16   4        162.15        107.48        40.30 o                         
   2  16   4          3.77        -16.94        52.13 o                         
   3  16   4          5.93         -9.46        35.44 o                         
   4  16   4          2.23        -10.36        51.91 o                         
  -3  17   4         50.29         34.30        20.98 o                         
  -2  17   4        522.41        481.77        34.34 o                         
  -1  17   4        318.15        277.35        31.92 o                         
   0  17   4        466.34        445.69        24.40 o                         
   1  17   4        161.34         95.94        40.61 o                         
   2  17   4        243.18        252.77        43.43 o                         
 -13   0   5        191.05        235.05        54.76 o                         
 -11   0   5         19.55         -9.97        52.71 o                         
  -9   0   5       2621.34       2770.37        71.58 o                         
  -7   0   5       2571.69       2834.07        58.15 o                         
  -5   0   5       1756.71       1953.03        48.22 o                         
  -3   0   5         21.51          2.67        11.54 o                         
  -1   0   5        119.60         59.73        12.18 o                         
   1   0   5        126.13        101.68        13.40 o                         
   3   0   5        291.79        319.47        18.38 o                         
   5   0   5        169.13        165.04        11.52 o                         
   7   0   5         41.74         19.95        30.63 o                         
   9   0   5        352.86        272.82        47.73 o                         
  11   0   5         65.92        136.77        59.84 o                         
 -13   1   5          1.94         32.67        39.97 o                         
 -12   1   5         10.50         18.24        29.90 o                         
 -11   1   5        156.46        114.29        22.81 o                         
 -10   1   5         78.69         33.17        21.65 o                         
  -9   1   5        133.89        100.16        19.91 o                         
  -8   1   5        643.76        769.10        30.17 o                         
  -7   1   5          8.32          6.55        11.87 o                         
  -6   1   5         76.65         31.45        10.44 o                         
  -5   1   5         44.61         31.52        10.32 o                         
  -4   1   5       3894.82       4136.19        56.26 o                         
  -3   1   5          0.21         -3.60         9.12 o                         
  -2   1   5        522.69        464.03        16.56 o                         
  -1   1   5       2159.64       1919.10        29.99 o                         
   1   1   5        518.59        458.91        14.77 o                         
   2   1   5          6.40         -2.58         8.16 o                         
   3   1   5        786.99        805.17        19.05 o                         
   4   1   5       2177.57       1945.41        46.49 o                         
   5   1   5       2279.71       2485.17        55.99 o                         
   6   1   5       1651.02       1649.12        36.89 o                         
   7   1   5        622.29        563.03        22.06 o                         
   8   1   5        905.70        953.53        52.63 o                         
   9   1   5        152.98        140.33        41.32 o                         
  10   1   5        515.88        779.95        54.51 o                         
  11   1   5         39.04         99.73        61.97 o                         
  12   1   5         95.32         71.36        64.11 o                         
 -13   2   5         10.73          1.47        36.27 o                         
 -12   2   5        283.04        402.15        57.37 o                         
 -11   2   5        144.17        117.79        26.56 o                         
 -10   2   5        324.20        313.08        31.04 o                         
  -9   2   5        149.77        140.70        20.58 o                         
  -8   2   5       1851.91       1994.45        90.27 o                         
  -7   2   5          7.87         -1.04        13.58 o                         
  -6   2   5       2443.44       2748.15        42.39 o                         
  -5   2   5        338.77        397.79        15.82 o                         
  -4   2   5       1092.59        772.27        20.40 o                         
  -3   2   5       1045.25       1025.91        22.13 o                         
  -2   2   5         27.06         26.18         9.33 o                         
  -1   2   5        197.20        121.13        10.50 o                         
   0   2   5         12.90         15.72         8.81 o                         
   1   2   5       3058.50       3089.63        45.10 o                         
   2   2   5       1855.42       1799.78        28.90 o                         
   3   2   5        107.92         87.39        11.21 o                         
   4   2   5        704.58        581.70        26.55 o                         
   5   2   5          7.60         11.52        13.04 o                         
   6   2   5       1694.69       1731.39        46.52 o                         
   7   2   5         18.17         24.04        22.46 o                         
   8   2   5        224.59        243.16        23.09 o                         
   9   2   5        287.88        335.00        21.87 o                         
  10   2   5         85.52         68.34        33.55 o                         
  11   2   5         12.90         42.03        77.64 o                         
  12   2   5        183.53        273.00        71.23 o                         
 -13   3   5         32.12        -27.08        31.59 o                         
 -12   3   5        338.67        288.56        32.77 o                         
 -11   3   5        191.18        208.07        28.65 o                         
 -10   3   5        539.19        682.76        33.51 o                         
  -9   3   5       3637.20       3766.69        70.89 o                         
  -8   3   5       1451.88       1331.93        41.41 o                         
  -7   3   5        172.64        214.21        17.35 o                         
  -6   3   5        190.60        229.32        13.20 o                         
  -5   3   5       4643.70       4801.51        64.95 o                         
  -4   3   5          0.26         -4.01         9.60 o                         
  -3   3   5       5434.73       5944.82        83.01 o                         
  -2   3   5       2925.29       3116.27        47.74 o                         
  -1   3   5       1059.86       1343.53        26.53 o                         
   0   3   5        340.57        335.20        14.03 o                         
   1   3   5        551.69        640.91        27.38 o                         
   2   3   5       1573.43       1829.76        38.04 o                         
   3   3   5          2.61         27.53         9.85 o                         
   4   3   5         41.81         21.81         9.98 o                         
   5   3   5       3742.35       3816.63        80.91 o                         
   6   3   5        246.44        255.34        21.75 o                         
   8   3   5         11.79         32.83        21.38 o                         
   9   3   5        449.42        466.59        80.39 o                         
  10   3   5        321.87        278.26        69.05 o                         
  11   3   5        119.94        228.22        48.44 o                         
 -13   4   5         13.76         42.65        32.85 o                         
 -12   4   5        146.90        134.45        33.85 o                         
 -11   4   5        932.84        927.12        57.45 o                         
 -10   4   5         80.59        115.93        22.10 o                         
  -9   4   5        194.12        195.36        21.32 o                         
  -8   4   5        614.05        635.44        29.70 o                         
  -7   4   5       1724.04       1929.22        43.08 o                         
  -6   4   5          3.53          2.29        10.37 o                         
  -5   4   5       1250.69       1141.24        25.52 o                         
  -4   4   5         31.90          7.43        10.86 o                         
  -3   4   5      14719.91      15930.65       207.84 o                         
  -2   4   5       2923.12       3433.97        52.19 o                         
  -1   4   5      22796.32      21837.26       280.50 o                         
   0   4   5          1.41         48.79         9.22 o                         
   1   4   5      24412.17      24571.91       313.49 o                         
   2   4   5        551.05        643.20        22.63 o                         
   3   4   5        665.94        454.60        27.86 o                         
   4   4   5         22.20         14.24         9.43 o                         
   5   4   5       2370.14       2487.82        48.83 o                         
   6   4   5         44.89         35.48        15.86 o                         
   7   4   5       1507.72       1605.34       136.46 o                         
   8   4   5        626.24        729.98        49.01 o                         
   9   4   5        385.34        393.19        46.31 o                         
  10   4   5        512.07        508.97        58.49 o                         
  11   4   5        152.14        117.31        25.93 o                         
 -13   5   5          7.92        -12.66        35.88 o                         
 -12   5   5        194.82        163.74        33.02 o                         
 -11   5   5          6.39          6.33        27.55 o                         
 -10   5   5        163.43        173.87        27.00 o                         
  -9   5   5         64.42         67.55        19.72 o                         
  -8   5   5        546.90        612.32        29.19 o                         
  -7   5   5        111.47        135.92        18.77 o                         
  -6   5   5       1325.37       1356.53        28.52 o                         
  -5   5   5        243.57        204.21        14.05 o                         
  -4   5   5         69.15         91.84        12.31 o                         
  -3   5   5       4587.11       4982.97        72.29 o                         
  -2   5   5       2988.65       3165.51        49.71 o                         
  -1   5   5       1438.65       1610.36        30.83 o                         
   0   5   5       1435.52       1631.85        29.89 o                         
   1   5   5        165.40        161.40        10.14 o                         
   2   5   5       1924.79       2098.71        43.15 o                         
   3   5   5        236.90        219.13        14.09 o                         
   4   5   5        138.63        122.59        10.94 o                         
   5   5   5         73.60         46.24        10.39 o                         
   6   5   5        351.37        386.08        25.02 o                         
   7   5   5        319.41        315.22        30.29 o                         
   8   5   5        844.85        875.43        39.42 o                         
   9   5   5         27.95          9.56        42.91 o                         
  10   5   5         12.80          8.76        33.46 o                         
  11   5   5         23.72         15.60        35.61 o                         
 -13   6   5         18.74        -18.29        35.07 o                         
 -12   6   5         36.56         50.12        32.58 o                         
 -11   6   5         86.06        152.16        30.42 o                         
 -10   6   5         65.55         20.62        21.51 o                         
  -9   6   5        422.23        425.68        27.44 o                         
  -8   6   5         23.09          1.01        23.54 o                         
  -7   6   5        303.04        372.15        21.64 o                         
  -6   6   5       1036.16       1162.14        33.35 o                         
  -5   6   5       1033.44       1048.28        27.58 o                         
  -4   6   5       2119.52       2072.10        38.42 o                         
  -3   6   5       2292.52       2369.87        41.58 o                         
  -2   6   5       9462.74      10192.10       136.92 o                         
  -1   6   5        117.58         56.59        11.19 o                         
   0   6   5       8883.88       9115.06       122.10 o                         
   1   6   5        417.09        438.40        15.46 o                         
   2   6   5       3401.62       3197.45        60.63 o                         
   3   6   5       3539.24       3458.85        64.36 o                         
   4   6   5       2965.88       3224.80       105.07 o                         
   5   6   5         58.26         43.15         9.72 o                         
   6   6   5         64.96         52.13        19.26 o                         
   7   6   5        268.23        278.48        23.42 o                         
   8   6   5        152.40        133.53        19.84 o                         
   9   6   5        359.88        524.69        69.04 o                         
  10   6   5         46.98          2.16        23.68 o                         
  11   6   5         96.68         48.73        29.43 o                         
 -12   7   5          0.03         27.97        37.01 o                         
 -11   7   5         67.35         86.49        34.07 o                         
 -10   7   5         11.41         12.21        22.13 o                         
  -9   7   5         21.03         24.65        20.12 o                         
  -8   7   5         27.07         57.52        28.48 o                         
  -7   7   5         47.32         38.95        19.36 o                         
  -6   7   5        398.21        490.98        19.20 o                         
  -5   7   5         74.49         76.99        14.75 o                         
  -4   7   5          1.17        -11.76        11.76 o                         
  -3   7   5       1139.83       1140.89        28.85 o                         
  -2   7   5        321.80        325.34        15.71 o                         
  -1   7   5        215.65        218.49        13.68 o                         
   0   7   5       2676.19       2996.10        47.50 o                         
   1   7   5         75.89         85.20         8.15 o                         
   2   7   5          0.17         -5.40        11.82 o                         
   3   7   5        518.90        525.04        29.75 o                         
   4   7   5        182.09        198.44        15.71 o                         
   5   7   5        127.63        132.00        13.98 o                         
   6   7   5         25.29         17.84         9.60 o                         
   7   7   5         16.01         14.09        26.06 o                         
   8   7   5          1.41         -6.10        17.54 o                         
   9   7   5        180.77        144.43        20.89 o                         
  10   7   5          0.01        -16.82        58.77 o                         
  11   7   5         80.52         63.93        29.72 o                         
 -12   8   5         35.59         18.80        37.45 o                         
 -11   8   5          3.55          9.67        26.36 o                         
 -10   8   5         34.02         30.24        24.77 o                         
  -9   8   5          5.89        -11.77        23.85 o                         
  -8   8   5        158.64        135.74        30.13 o                         
  -7   8   5        154.01        150.00        31.13 o                         
  -6   8   5        485.53        672.87        34.54 o                         
  -5   8   5        681.70        691.95        29.17 o                         
  -4   8   5       1935.20       2025.19        43.24 o                         
  -3   8   5        442.65        434.89        38.93 o                         
  -2   8   5        696.97        660.77        24.14 o                         
  -1   8   5        873.68        849.51        25.32 o                         
   0   8   5       1439.97       1545.93        31.03 o                         
   1   8   5       1054.76       1051.87        22.47 o                         
   2   8   5       3669.60       3602.69        72.51 o                         
   3   8   5       1020.53       1067.02        35.36 o                         
   4   8   5        975.16       1015.16        30.52 o                         
   5   8   5        375.98        415.83        26.31 o                         
   6   8   5        596.89        561.71        22.57 o                         
   7   8   5        151.94        137.95        19.02 o                         
   8   8   5        255.24        280.36        33.85 o                         
   9   8   5         65.18         35.20        36.36 o                         
  10   8   5          7.45         -6.00        20.26 o                         
 -11   9   5         50.05         23.17        39.48 o                         
 -10   9   5         36.97         31.12        30.02 o                         
  -9   9   5          0.06          2.63        33.19 o                         
  -8   9   5        462.37        484.64        40.96 o                         
  -7   9   5          6.39          0.10        37.75 o                         
  -6   9   5        106.09         65.27        23.14 o                         
  -5   9   5         24.64         -3.52        17.80 o                         
  -4   9   5         44.44         37.27        17.07 o                         
  -3   9   5        372.48        277.52        19.35 o                         
  -2   9   5         26.21         16.77        13.15 o                         
  -1   9   5        125.85        117.15        13.80 o                         
   0   9   5          3.64         10.13        11.22 o                         
   1   9   5         15.51         36.96        18.00 o                         
   2   9   5         55.04         46.59        16.99 o                         
   3   9   5        283.53        228.78        20.87 o                         
   4   9   5         38.13         21.88        13.80 o                         
   5   9   5        134.69        121.99        17.84 o                         
   6   9   5         21.00         -0.67        15.01 o                         
   7   9   5        114.42        102.78        12.32 o                         
   8   9   5          2.38          6.38        12.26 o                         
   9   9   5         42.47          6.73        17.10 o                         
  10   9   5         10.61        -16.99        16.99 o                         
 -11  10   5          3.41         25.62        34.82 o                         
 -10  10   5         40.98         51.02        37.35 o                         
  -9  10   5         31.28         30.43        27.66 o                         
  -8  10   5          6.27        -19.65        27.44 o                         
  -7  10   5        597.69        682.87        71.95 o                         
  -6  10   5        309.82        235.99        29.44 o                         
  -5  10   5        823.62        836.79        30.18 o                         
  -4  10   5        446.43        416.50        23.22 o                         
  -3  10   5       1666.41       1777.07        48.65 o                         
  -2  10   5        371.85        371.58        20.64 o                         
  -1  10   5        323.20        365.07        18.27 o                         
   0  10   5        904.08        916.50        32.26 o                         
   1  10   5       2899.93       3108.63        52.71 o                         
   2  10   5        294.79        329.43        24.35 o                         
   3  10   5       2932.25       3023.57        72.29 o                         
   4  10   5        478.89        512.21        28.49 o                         
   5  10   5        653.43        780.23        53.46 o                         
   6  10   5         86.76         67.45        15.33 o                         
   7  10   5        328.01        318.83        23.98 o                         
   8  10   5         19.42         22.18        19.12 o                         
   9  10   5         33.24         85.88        47.78 o                         
 -10  11   5          0.11          6.70        28.05 o                         
  -9  11   5         63.93         55.57        31.09 o                         
  -8  11   5          3.03        -27.22        27.22 o                         
  -7  11   5        120.80         41.04        32.63 o                         
  -6  11   5          0.55        -25.87        25.87 o                         
  -5  11   5         15.57         17.67        18.90 o                         
  -4  11   5        267.71        199.10        19.77 o                         
  -3  11   5         42.25         34.52        20.10 o                         
  -2  11   5       1048.84       1092.30        36.46 o                         
  -1  11   5       1070.08       1202.04        58.40 o                         
   0  11   5        226.37        188.78        16.75 o                         
   1  11   5         21.37         21.92        10.49 o                         
   2  11   5          0.88        -19.82        19.82 o                         
   3  11   5         22.14         10.93        20.29 o                         
   4  11   5         79.89         28.95        19.37 o                         
   5  11   5         36.58         36.97        18.38 o                         
   6  11   5          2.91         13.56        29.82 o                         
   7  11   5         11.60        -10.92        15.10 o                         
   8  11   5         78.75         76.25        36.19 o                         
   9  11   5          5.66         -3.18        25.95 o                         
 -10  12   5        205.45         86.59        52.63 o                         
  -9  12   5         69.73         57.50        34.06 o                         
  -8  12   5       1090.93       1129.37        74.43 o                         
  -7  12   5         30.34         42.54        29.88 o                         
  -6  12   5        280.43        332.71        90.43 o                         
  -5  12   5        117.66         87.80        25.87 o                         
  -4  12   5        939.20       1009.29        32.40 o                         
  -3  12   5        135.00         99.11        20.28 o                         
  -2  12   5       3078.55       3686.28       149.78 o                         
  -1  12   5        343.38        314.63        25.26 o                         
   0  12   5       1078.42       1217.04        36.57 o                         
   1  12   5         22.08          4.91        25.67 o                         
   2  12   5       2329.53       2430.29        71.31 o                         
   3  12   5         43.97         21.53        32.44 o                         
   4  12   5        317.55        338.03        27.01 o                         
   5  12   5         24.46         20.01        20.36 o                         
   6  12   5        510.35        553.68        33.19 o                         
   7  12   5         15.71        -13.46        24.67 o                         
   8  12   5        444.55        419.42        38.61 o                         
  -9  13   5         25.45         34.35        36.93 o                         
  -8  13   5         79.17         79.86        38.38 o                         
  -7  13   5          0.47        -25.57        39.73 o                         
  -6  13   5          1.34         49.36        36.43 o                         
  -5  13   5         10.97         61.32        48.37 o                         
  -4  13   5          4.39        -10.01        16.39 o                         
  -3  13   5        569.90        607.15        28.19 o                         
  -2  13   5         46.72         18.42        27.75 o                         
  -1  13   5        255.67        252.01        22.31 o                         
   0  13   5        125.66        110.79        18.07 o                         
   1  13   5        343.69        340.09        35.22 o                         
   2  13   5        243.41        244.01        34.21 o                         
   3  13   5         14.30         -1.01        31.59 o                         
   4  13   5        497.02        428.38        37.35 o                         
   5  13   5        111.16         82.98        30.51 o                         
   6  13   5        337.80        311.50        34.20 o                         
   7  13   5         66.85         67.44        29.98 o                         
  -8  14   5        123.88         79.57        37.74 o                         
  -7  14   5        653.53        666.54        47.40 o                         
  -6  14   5         76.60         72.03        32.52 o                         
  -5  14   5       1094.66       1126.31        66.46 o                         
  -4  14   5          0.67         15.59        16.97 o                         
  -3  14   5        759.80        811.46        38.17 o                         
  -2  14   5         28.55         26.53        28.99 o                         
  -1  14   5       1775.23       1893.92        56.84 o                         
   0  14   5         10.16         61.07        18.47 o                         
   1  14   5       1012.86       1197.09        80.93 o                         
   2  14   5        100.72         98.99        33.88 o                         
   3  14   5        626.74        555.39        59.73 o                         
   4  14   5         73.84         83.82        34.19 o                         
   5  14   5        176.29        208.06        43.47 o                         
   6  14   5        145.73         94.20        35.45 o                         
  -7  15   5         38.96         35.40        38.89 o                         
  -6  15   5          8.01         84.64        38.97 o                         
  -5  15   5         40.04          7.51        33.70 o                         
  -4  15   5        309.45        231.07        19.96 o                         
  -3  15   5         49.38          9.28        22.27 o                         
  -2  15   5          7.58         15.31        27.92 o                         
  -1  15   5          4.54         -4.59        23.78 o                         
   0  15   5         69.55         44.76        18.09 o                         
   1  15   5         17.19         10.91        35.26 o                         
   2  15   5         70.29          5.31        35.88 o                         
   3  15   5        127.17         79.30        52.33 o                         
   4  15   5          3.14        -12.91        41.83 o                         
   5  15   5         23.77         10.92        38.41 o                         
  -5  16   5         23.28          3.35        39.37 o                         
  -4  16   5        574.88        618.48        43.08 o                         
  -3  16   5          9.37         13.70        22.91 o                         
  -2  16   5        873.18        991.78        71.97 o                         
  -1  16   5          8.18         31.94        30.41 o                         
   0  16   5        408.29        358.14        22.02 o                         
   1  16   5          0.32        -33.05        33.05 o                         
   2  16   5        179.11        156.46        37.86 o                         
   3  16   5         86.27         69.41        37.85 o                         
  -2  17   5         15.49        -14.19        25.73 o                         
  -1  17   5         28.44         65.60        39.99 o                         
   0  17   5          5.57        -24.93        43.86 o                         
   1  17   5         31.78         -9.49        39.61 o                         
 -12   0   6         19.10         30.98        44.81 o                         
 -10   0   6        272.61        330.40        41.44 o                         
  -8   0   6       1468.97       1413.49        49.36 o                         
  -6   0   6          6.04        -14.48        14.48 o                         
  -4   0   6       4686.20       5023.56        88.86 o                         
  -2   0   6          9.36         23.49        12.73 o                         
   0   0   6        498.14        519.90        26.79 o                         
   2   0   6         36.03         41.31        13.65 o                         
   4   0   6       2378.37       2559.05        55.67 o                         
   6   0   6          9.66         -2.85        29.21 o                         
   8   0   6        691.24        742.89        75.51 o                         
 -13   1   6         70.42        106.50        38.63 o                         
 -12   1   6         22.04          9.16        34.77 o                         
 -11   1   6        119.80         98.17        27.97 o                         
 -10   1   6        164.79        126.02        25.86 o                         
  -9   1   6        666.72        650.52        39.42 o                         
  -8   1   6       1218.11       1281.87        41.16 o                         
  -7   1   6       1786.47       2006.64        38.36 o                         
  -6   1   6       3232.61       3278.18        49.32 o                         
  -5   1   6       4161.60       3872.42        54.84 o                         
  -4   1   6        531.81        490.08        18.50 o                         
  -3   1   6       1534.97       1596.48        28.84 o                         
  -2   1   6       2229.47       2057.71        33.22 o                         
  -1   1   6       2056.12       1661.02        30.70 o                         
   0   1   6       2204.35       2067.05        32.32 o                         
   1   1   6       1212.46       1003.85        21.19 o                         
   2   1   6       3989.05       4006.97        57.58 o                         
   3   1   6       5366.76       5278.62        72.97 o                         
   4   1   6       1331.16       1317.45        24.13 o                         
   5   1   6       2209.66       2170.31        45.21 o                         
   6   1   6       1533.07       1598.50        37.28 o                         
   7   1   6        424.98        447.48        27.76 o                         
   8   1   6        608.51        588.31        67.67 o                         
  10   1   6          1.51        -42.03        51.29 o                         
  11   1   6          2.36         34.19        56.27 o                         
 -13   2   6         25.44        -16.71        35.35 o                         
 -12   2   6         20.79         27.56        26.97 o                         
 -11   2   6        596.92        596.91        39.53 o                         
 -10   2   6          2.13        -12.41        23.60 o                         
  -9   2   6        319.53        344.03        26.27 o                         
  -8   2   6        554.98        569.86        30.02 o                         
  -7   2   6        274.40        330.83        16.34 o                         
  -6   2   6        614.65        561.01        20.86 o                         
  -5   2   6         97.04        108.78        11.92 o                         
  -4   2   6         28.50         12.69        10.39 o                         
  -3   2   6         18.04          9.42        10.17 o                         
  -2   2   6        234.53        186.44        11.91 o                         
  -1   2   6         91.69         65.13         9.94 o                         
   0   2   6       3282.54       3329.31        50.00 o                         
   1   2   6         51.74         34.39         9.15 o                         
   2   2   6        189.00        135.26         9.50 o                         
   3   2   6        712.89        688.32        16.99 o                         
   4   2   6         48.87         61.26        14.97 o                         
   5   2   6       1024.79        995.22        35.49 o                         
   6   2   6       1001.22       1034.69        37.72 o                         
   7   2   6         12.52         13.82        17.03 o                         
   8   2   6        672.42        693.88        28.24 o                         
   9   2   6         10.40         26.54        36.69 o                         
  10   2   6          2.99         -3.08        52.36 o                         
  11   2   6         68.54        185.21        71.95 o                         
 -13   3   6        132.57         66.74        32.09 o                         
 -12   3   6        114.35         63.17        28.18 o                         
 -11   3   6          8.41          1.70        23.71 o                         
 -10   3   6        390.68        354.00        46.57 o                         
  -9   3   6        105.96         67.08        19.98 o                         
  -8   3   6       1210.46       1227.75        42.02 o                         
  -7   3   6       1985.07       2131.23        41.19 o                         
  -6   3   6       1473.47       1232.76        27.93 o                         
  -5   3   6       2163.60       1959.23        34.34 o                         
  -4   3   6       1108.17       1063.48        24.71 o                         
  -3   3   6       2123.24       2123.73        35.03 o                         
  -2   3   6      16867.17      16359.45       213.13 o                         
  -1   3   6        484.27        494.05        19.17 o                         
   0   3   6       6450.09       6455.22        88.52 o                         
   1   3   6        942.64       1122.38        23.72 o                         
   2   3   6       9054.92       9025.42       119.08 o                         
   3   3   6         91.15         68.62        12.48 o                         
   4   3   6       3629.81       3620.57        78.06 o                         
   5   3   6        424.44        400.91        26.69 o                         
   6   3   6        424.59        465.81        27.55 o                         
   7   3   6        403.23        357.28        27.55 o                         
   8   3   6       1362.18       1455.39        50.04 o                         
   9   3   6        200.93        203.10        37.25 o                         
  10   3   6         81.40         61.03        21.15 o                         
  11   3   6          3.51        -68.38        72.66 o                         
 -13   4   6          5.91         -9.12        37.20 o                         
 -12   4   6        146.07        162.49        31.35 o                         
 -11   4   6          0.06         22.55        24.06 o                         
 -10   4   6        331.91        300.38        31.06 o                         
  -9   4   6        773.44        740.26        33.24 o                         
  -8   4   6        298.23        244.41        20.86 o                         
  -7   4   6          1.52         11.26        13.82 o                         
  -6   4   6        106.66        107.16        12.96 o                         
  -5   4   6         76.64         27.09        11.38 o                         
  -4   4   6         34.97         49.00        12.20 o                         
  -3   4   6       3403.69       3598.12        55.92 o                         
  -2   4   6       1304.91       1296.00        32.29 o                         
  -1   4   6       5599.11       5516.48        78.02 o                         
   0   4   6         26.18         17.15         9.68 o                         
   1   4   6       4031.98       4264.48        61.05 o                         
   2   4   6        898.08        841.86        26.92 o                         
   3   4   6        953.67        959.98        32.70 o                         
   4   4   6          2.15          1.40        11.36 o                         
   5   4   6        399.49        521.59        44.72 o                         
   6   4   6        666.96        711.05        38.21 o                         
   7   4   6         38.90         20.30        18.87 o                         
   8   4   6       1191.16       1355.61        49.51 o                         
   9   4   6          5.38        -14.52        25.16 o                         
  10   4   6        136.29        148.92        27.53 o                         
  11   4   6          1.19         14.48        19.20 o                         
 -13   5   6        214.14        228.30        78.44 o                         
 -12   5   6         71.57         46.71        30.30 o                         
 -11   5   6        812.75        702.54        43.08 o                         
 -10   5   6         21.50         -3.16        35.18 o                         
  -9   5   6        660.10        715.22        34.53 o                         
  -8   5   6        484.12        501.06        25.21 o                         
  -7   5   6       1392.33       1350.83        30.68 o                         
  -6   5   6       3274.36       3466.71        98.57 o                         
  -5   5   6       3977.82       4060.97        63.43 o                         
  -4   5   6         54.98         54.03        12.48 o                         
  -3   5   6       6781.36       6490.06        91.89 o                         
  -2   5   6        537.49        572.89        22.22 o                         
  -1   5   6      17721.05      18252.39       237.02 o                         
   0   5   6       1224.99       1134.86        25.22 o                         
   1   5   6        829.57        662.81        18.49 o                         
   2   5   6        133.16        145.07        14.00 o                         
   3   5   6        391.08        395.96        22.81 o                         
   4   5   6        697.71        867.05        27.57 o                         
   5   5   6       1194.44       1195.53        38.86 o                         
   6   5   6        155.29        140.32        18.91 o                         
   7   5   6         41.48          4.09        17.62 o                         
   8   5   6         41.67         75.53        21.81 o                         
   9   5   6        317.02        252.26        27.14 o                         
  10   5   6         28.58        -14.65        26.50 o                         
  11   5   6          1.07         42.82        32.93 o                         
 -12   6   6          2.40        -31.46        31.46 o                         
 -11   6   6         16.79         16.92        29.59 o                         
 -10   6   6        135.82         93.70        27.57 o                         
  -9   6   6        255.73        235.04        25.18 o                         
  -8   6   6        162.62         91.69        20.20 o                         
  -7   6   6        569.45        597.34        23.53 o                         
  -6   6   6       1093.58       1187.11        33.52 o                         
  -5   6   6          2.85         27.33        15.50 o                         
  -4   6   6       1532.90       1602.06        34.68 o                         
  -3   6   6       1427.83       1460.23        31.98 o                         
  -2   6   6        159.83        172.22        14.17 o                         
  -1   6   6       5302.60       5473.32        78.59 o                         
   0   6   6       4152.98       4224.03        62.32 o                         
   1   6   6       4386.62       4455.31        63.81 o                         
   2   6   6         33.21         34.42        14.39 o                         
   3   6   6        985.34       1158.79        59.81 o                         
   4   6   6        239.05        227.65        16.34 o                         
   5   6   6        558.68        559.92        23.56 o                         
   6   6   6          1.14          9.16        14.81 o                         
   7   6   6       1538.87       1512.85        50.12 o                         
   8   6   6         58.96         47.45        35.03 o                         
   9   6   6        416.13        412.39        35.97 o                         
  10   6   6          7.53         55.06        47.73 o                         
 -12   7   6        230.13        197.74        40.70 o                         
 -11   7   6          0.23         17.15        41.12 o                         
 -10   7   6        724.49        665.70        43.09 o                         
  -9   7   6         28.04         -6.01        23.15 o                         
  -8   7   6       1392.92       1558.59        56.86 o                         
  -7   7   6         54.66         32.11        15.39 o                         
  -6   7   6       2958.35       3007.69        52.87 o                         
  -5   7   6         34.87         41.08        14.65 o                         
  -4   7   6       2320.63       2509.48        45.68 o                         
  -3   7   6        371.93        396.01        21.39 o                         
  -2   7   6       6322.38       6195.19        89.07 o                         
  -1   7   6        321.12        282.18        15.20 o                         
   0   7   6         46.93         33.71        10.80 o                         
   1   7   6       1874.43       1871.42        32.71 o                         
   2   7   6        255.13        279.49        49.24 o                         
   3   7   6        335.42        353.25        32.46 o                         
   4   7   6        417.88        457.45        31.42 o                         
   5   7   6        122.92        140.04        15.65 o                         
   6   7   6         70.52         55.23        15.84 o                         
   7   7   6         32.00         38.29        17.27 o                         
   8   7   6         14.13        -12.18        39.78 o                         
   9   7   6         25.49         19.62        74.47 o                         
  10   7   6          3.38         29.02        27.85 o                         
 -12   8   6          2.79        -24.58        31.67 o                         
 -11   8   6          0.20        -16.41        35.37 o                         
 -10   8   6          6.91         25.26        29.67 o                         
  -9   8   6         83.94         75.60        34.11 o                         
  -8   8   6          0.11         14.19        21.94 o                         
  -7   8   6          0.36         11.38        20.79 o                         
  -6   8   6         12.94        -14.35        14.35 o                         
  -5   8   6         22.30         19.66        14.24 o                         
  -4   8   6         77.89         43.92        29.30 o                         
  -3   8   6         57.61         66.10        15.68 o                         
  -2   8   6         27.00         35.46        13.22 o                         
  -1   8   6         34.92         11.21        12.35 o                         
   0   8   6         75.42         63.63        11.77 o                         
   1   8   6        167.83        151.58        10.24 o                         
   2   8   6        506.00        567.01        30.18 o                         
   3   8   6        116.64        126.17        15.84 o                         
   4   8   6        831.88        763.71        29.76 o                         
   5   8   6        109.57         88.42        14.27 o                         
   6   8   6        363.64        372.61        24.52 o                         
   7   8   6        299.11        329.35        27.72 o                         
   8   8   6         97.92         72.26        35.00 o                         
   9   8   6        116.86        151.89        23.05 o                         
  10   8   6         12.64          7.59        24.23 o                         
 -11   9   6        113.64        144.60        37.98 o                         
 -10   9   6          8.97         48.58        30.42 o                         
  -9   9   6        421.20        477.84        38.66 o                         
  -8   9   6         17.57         40.76        31.96 o                         
  -7   9   6        836.32        807.24        41.80 o                         
  -6   9   6        533.35        472.83        27.45 o                         
  -5   9   6       2334.59       2406.89        47.83 o                         
  -4   9   6        121.81        118.34        17.91 o                         
  -3   9   6        891.69        962.75        34.20 o                         
  -2   9   6        367.98        352.50        20.34 o                         
  -1   9   6         91.96         75.32        14.06 o                         
   0   9   6        750.79        682.58        31.75 o                         
   1   9   6        552.51        592.80        30.37 o                         
   2   9   6        436.18        422.04        26.39 o                         
   3   9   6        110.36         81.65        21.59 o                         
   4   9   6        139.49        163.32        20.36 o                         
   5   9   6        437.73        463.56        25.66 o                         
   6   9   6        166.30        125.16        15.63 o                         
   7   9   6         30.32          3.61        31.89 o                         
   8   9   6          4.99          4.13        14.50 o                         
   9   9   6          6.16         15.15        31.69 o                         
 -11  10   6          5.70         24.09        32.02 o                         
 -10  10   6         29.77         52.15        34.23 o                         
  -9  10   6         21.49         33.98        29.52 o                         
  -8  10   6        635.22        654.16        54.17 o                         
  -7  10   6        101.06         76.10        33.88 o                         
  -6  10   6          0.81         -8.29        14.78 o                         
  -5  10   6         63.86         45.62        20.73 o                         
  -4  10   6        456.02        366.02        21.84 o                         
  -3  10   6       1363.05       1414.98        53.97 o                         
  -2  10   6         33.15         29.79        17.57 o                         
  -1  10   6        362.52        390.84        33.38 o                         
   0  10   6        231.57        198.23        16.38 o                         
   1  10   6        278.75        292.86        22.83 o                         
   2  10   6        173.40        140.31        22.05 o                         
   3  10   6        238.98        223.32        20.84 o                         
   4  10   6        249.66        323.61        21.80 o                         
   5  10   6         33.94         41.70        18.38 o                         
   6  10   6        154.55        187.16        24.81 o                         
   7  10   6         77.34         73.56        27.45 o                         
   8  10   6        112.43        150.96        16.59 o                         
   9  10   6          1.04         15.10        31.53 o                         
 -10  11   6        232.46        253.55        34.64 o                         
  -9  11   6        137.82        126.55        37.29 o                         
  -8  11   6       1012.93        970.90        67.63 o                         
  -7  11   6        732.10        747.38        59.44 o                         
  -6  11   6        206.80        222.24        33.39 o                         
  -5  11   6        357.44        350.07        22.47 o                         
  -4  11   6       1091.63       1170.51        40.38 o                         
  -3  11   6          4.11         35.13        21.45 o                         
  -2  11   6        646.87        696.96        30.74 o                         
  -1  11   6        704.81        643.23        33.25 o                         
   0  11   6        124.65        124.33        17.27 o                         
   1  11   6        219.32        216.24        23.83 o                         
   2  11   6        121.52        108.10        23.48 o                         
   3  11   6          3.78         26.39        20.58 o                         
   4  11   6        293.79        307.60        25.23 o                         
   5  11   6         25.90         37.06        18.51 o                         
   6  11   6        492.86        512.00        31.23 o                         
   7  11   6         14.41         34.94        23.03 o                         
   8  11   6         46.97         65.31        24.61 o                         
 -10  12   6         15.36         18.46        34.22 o                         
  -9  12   6         73.21         30.10        35.23 o                         
  -8  12   6         90.24         80.41        34.05 o                         
  -7  12   6         67.55         77.94        38.31 o                         
  -6  12   6         97.31        117.53        61.97 o                         
  -5  12   6        143.39        142.12        17.94 o                         
  -4  12   6        178.66        167.46        24.32 o                         
  -3  12   6        261.90        211.01        22.74 o                         
  -2  12   6       1993.45       2063.12        58.49 o                         
  -1  12   6       1058.76       1143.65        35.39 o                         
   0  12   6         26.59         45.39        16.19 o                         
   1  12   6        122.46         68.31        38.06 o                         
   2  12   6         19.84         13.04        24.16 o                         
   3  12   6         10.02        -23.02        23.02 o                         
   4  12   6        246.46        206.65        24.39 o                         
   5  12   6        875.50        969.69        49.73 o                         
   6  12   6         32.27         39.70        20.92 o                         
   7  12   6        157.02        223.14        42.72 o                         
  -9  13   6        558.46        567.89        57.06 o                         
  -8  13   6          9.58         -4.16        35.77 o                         
  -7  13   6        139.79        156.13        33.89 o                         
  -6  13   6        316.11        332.87        34.77 o                         
  -5  13   6        421.35        457.17        47.55 o                         
  -4  13   6        424.98        392.32        27.03 o                         
  -3  13   6        234.93        258.09        29.72 o                         
  -2  13   6        135.75        145.32        59.12 o                         
  -1  13   6        652.16        657.86        32.00 o                         
   0  13   6       1078.37       1160.45        36.76 o                         
   1  13   6        520.80        630.59        64.88 o                         
   2  13   6        159.80        248.88        39.02 o                         
   3  13   6        565.00        568.41        85.84 o                         
   4  13   6         52.43         36.35        27.25 o                         
   5  13   6        219.32        241.36        27.06 o                         
   6  13   6         38.88         31.76        55.84 o                         
   7  13   6        211.16        178.78        47.51 o                         
  -8  14   6          5.55          1.29        38.94 o                         
  -7  14   6          8.49          0.66        35.11 o                         
  -6  14   6          0.02        -23.73        36.74 o                         
  -5  14   6         37.90         36.50        19.79 o                         
  -4  14   6          3.82         11.68        20.02 o                         
  -3  14   6        269.18        260.24        26.75 o                         
  -2  14   6        140.70        144.10        28.89 o                         
  -1  14   6          0.45        -20.83        20.83 o                         
   0  14   6        732.93        737.05        31.59 o                         
   1  14   6          0.44         45.83        32.70 o                         
   2  14   6        112.21        167.74        42.34 o                         
   3  14   6          4.75         49.32        33.61 o                         
   4  14   6        913.06        883.65        62.56 o                         
   5  14   6         68.34        129.32        79.68 o                         
   6  14   6        485.30        409.51        42.80 o                         
  -6  15   6        354.24        320.45        42.19 o                         
  -5  15   6        167.21        139.62        36.65 o                         
  -4  15   6        373.90        347.68        34.40 o                         
  -3  15   6        204.03        225.60        32.65 o                         
  -2  15   6        276.76        296.91        30.58 o                         
  -1  15   6        589.20        679.37        69.09 o                         
   0  15   6        442.41        416.41        30.36 o                         
   1  15   6        296.95        242.66        40.72 o                         
   2  15   6        390.28        305.20        41.89 o                         
   3  15   6        179.59        160.47        65.60 o                         
   4  15   6         76.23          7.22       107.92 o                         
  -5  16   6          1.25        -39.30        39.30 o                         
  -4  16   6         10.69        -22.61        22.61 o                         
  -3  16   6         16.41         29.81        29.62 o                         
  -2  16   6          4.55         12.90        25.12 o                         
  -1  16   6         19.85         23.25        24.32 o                         
   0  16   6         36.08         15.74        42.04 o                         
   1  16   6        229.80        129.84        37.15 o                         
   2  16   6         59.45         74.45        52.30 o                         
   3  16   6         10.19         44.85        82.77 o                         
 -13   0   7        164.53        153.78        58.05 o                         
 -11   0   7       1961.42       2553.76       106.84 o                         
  -9   0   7        442.76        519.28        85.31 o                         
  -7   0   7       5214.09       5535.51       101.55 o                         
  -5   0   7       8708.12       9811.59       163.74 o                         
  -3   0   7        136.18         63.56        15.30 o                         
  -1   0   7        202.44        175.92        16.09 o                         
   1   0   7       2045.01       2296.20        53.98 o                         
   3   0   7       9236.42      10032.77       188.48 o                         
   5   0   7         11.38         17.47        12.08 o                         
   7   0   7        384.23        378.18        49.86 o                         
 -13   1   7         22.65         43.93        54.46 o                         
 -12   1   7         52.77         57.18        33.94 o                         
 -11   1   7         20.63         46.62        26.34 o                         
 -10   1   7        923.76        928.68        40.85 o                         
  -9   1   7         38.28         56.71        22.58 o                         
  -8   1   7         79.64         42.72        16.78 o                         
  -7   1   7         83.49         48.46        13.43 o                         
  -6   1   7         41.27         52.95        12.73 o                         
  -5   1   7         12.14         -2.47        11.47 o                         
  -4   1   7       1027.87        952.90        24.57 o                         
  -3   1   7         52.03         83.82        11.44 o                         
  -2   1   7        312.38        278.35        13.59 o                         
  -1   1   7        908.32        856.50        21.94 o                         
   0   1   7        759.73        906.25        22.03 o                         
   1   1   7        691.32        769.46        20.30 o                         
   2   1   7         16.57         12.60        10.17 o                         
   3   1   7        255.15        229.28        12.11 o                         
   4   1   7        404.21        346.74        14.35 o                         
   5   1   7        928.78       1001.26        31.08 o                         
   6   1   7       1583.63       1726.42        48.69 o                         
   7   1   7         14.93         24.06        16.14 o                         
   8   1   7        111.34        106.14        40.60 o                         
  11   1   7         43.28         82.85        48.17 o                         
 -13   2   7          0.63         -7.73        38.03 o                         
 -12   2   7        159.54        248.18        32.82 o                         
 -11   2   7        316.57        338.49        29.00 o                         
 -10   2   7       1347.54       1539.18        49.15 o                         
  -9   2   7       1522.33       1667.10        52.27 o                         
  -8   2   7       1166.48       1294.37        44.36 o                         
  -7   2   7        547.98        554.48        30.76 o                         
  -6   2   7       1681.42       1686.39        33.19 o                         
  -5   2   7         14.93          4.07        11.50 o                         
  -4   2   7       9384.42       9955.55       125.15 o                         
  -3   2   7       1676.49       1667.64        31.07 o                         
  -2   2   7       1076.35       1070.58        27.82 o                         
  -1   2   7          0.66         -8.14         9.63 o                         
   0   2   7       3671.86       3863.37        53.63 o                         
   1   2   7        948.00        915.90        22.88 o                         
   2   2   7       1295.99       1335.53        26.91 o                         
   3   2   7        260.72        219.98        13.21 o                         
   4   2   7        384.15        401.42        24.74 o                         
   5   2   7        146.77        166.25        19.58 o                         
   6   2   7        256.41        207.36        18.15 o                         
   7   2   7         80.04        106.35        30.67 o                         
   8   2   7         43.96         13.20        17.18 o                         
   9   2   7         19.31         35.07        33.84 o                         
  10   2   7          1.71        120.38        77.64 o                         
  11   2   7         32.08          0.56        45.94 o                         
 -13   3   7          0.50         53.30        33.39 o                         
 -12   3   7          0.13        -30.80        30.94 o                         
 -11   3   7         29.60          0.10        28.27 o                         
 -10   3   7        122.27        135.42        26.37 o                         
  -9   3   7        716.45        818.67        42.78 o                         
  -8   3   7        145.55        122.24        17.03 o                         
  -7   3   7        296.67        307.63        19.83 o                         
  -6   3   7       1099.77       1190.36        29.21 o                         
  -5   3   7        441.26        403.55        17.03 o                         
  -4   3   7       1790.16       1889.27        34.56 o                         
  -3   3   7        291.96        229.20        13.79 o                         
  -2   3   7       2549.97       2583.08        43.76 o                         
  -1   3   7       2481.35       2586.97        43.01 o                         
   0   3   7       2077.17       2127.36        37.45 o                         
   1   3   7       1602.16       1616.19        30.50 o                         
   2   3   7          2.30          5.62         8.32 o                         
   3   3   7       1297.02       1386.19        36.46 o                         
   4   3   7        237.30        254.08        20.73 o                         
   5   3   7        104.72         87.02        18.38 o                         
   6   3   7        602.21        598.89        40.15 o                         
   7   3   7        353.58        341.78        26.28 o                         
   8   3   7         13.46        -21.57        21.57 o                         
   9   3   7        389.08        383.01        34.42 o                         
  10   3   7         61.62         68.25        39.53 o                         
  11   3   7        149.92        156.71        84.06 o                         
 -13   4   7         96.52         88.43        35.62 o                         
 -12   4   7         14.56          3.51        30.17 o                         
 -11   4   7        188.52        231.86        34.65 o                         
 -10   4   7        817.26        989.67        49.14 o                         
  -9   4   7        150.88        134.88        25.56 o                         
  -8   4   7        684.34        702.15        26.78 o                         
  -7   4   7        304.55        331.32        20.54 o                         
  -6   4   7         81.17        105.09        18.16 o                         
  -5   4   7       1168.09       1424.89        30.69 o                         
  -4   4   7       2402.47       2473.06        40.80 o                         
  -3   4   7       1798.06       1886.56        36.82 o                         
  -2   4   7         64.07         35.95        12.15 o                         
  -1   4   7        524.84        515.01        20.95 o                         
   0   4   7       3341.23       3403.01        52.45 o                         
   1   4   7       2336.36       2182.23        36.96 o                         
   2   4   7         24.18          4.22         6.98 o                         
   3   4   7       1499.65       1533.51        38.90 o                         
   4   4   7         61.88         37.96        13.59 o                         
   5   4   7         83.62        105.81        32.77 o                         
   6   4   7          5.95          8.25        20.55 o                         
   7   4   7         26.35         20.85        25.90 o                         
   8   4   7        388.86        390.13        41.08 o                         
   9   4   7          6.44        -27.86        46.69 o                         
  10   4   7          2.14        -29.61        29.61 o                         
 -13   5   7         67.39        130.69        55.42 o                         
 -12   5   7         15.58         -1.72        30.08 o                         
 -11   5   7          2.42        -29.08        29.08 o                         
 -10   5   7        223.47        163.56        29.72 o                         
  -9   5   7          2.78        -24.91        25.98 o                         
  -8   5   7        597.62        577.85        28.59 o                         
  -7   5   7         18.29         19.04        14.04 o                         
  -6   5   7         21.64         33.26        15.49 o                         
  -5   5   7        331.25        334.56        19.47 o                         
  -4   5   7       3876.01       3675.91        59.04 o                         
  -3   5   7         64.62         90.87        13.64 o                         
  -2   5   7       2244.35       2141.33        39.58 o                         
  -1   5   7        876.01        779.79        24.23 o                         
   0   5   7       3585.38       3738.81        56.84 o                         
   1   5   7        940.28       1047.05        24.16 o                         
   2   5   7       7431.55       7520.61       127.85 o                         
   3   5   7        103.01        146.83        16.88 o                         
   4   5   7       1111.96       1223.79        40.50 o                         
   5   5   7         20.97        -13.90        13.90 o                         
   6   5   7       2894.31       3189.36        77.61 o                         
   7   5   7          2.74         32.70        20.89 o                         
   8   5   7        806.69        760.82        43.16 o                         
   9   5   7         60.44         45.04        26.60 o                         
  10   5   7        403.65        438.19        96.06 o                         
 -12   6   7        160.52        186.81        37.45 o                         
 -11   6   7        167.56        169.49        34.48 o                         
 -10   6   7        568.12        674.20        41.15 o                         
  -9   6   7        495.53        533.55        35.15 o                         
  -8   6   7        447.35        467.58        25.92 o                         
  -7   6   7       1119.53       1161.68        31.31 o                         
  -6   6   7        226.17        226.44        16.19 o                         
  -5   6   7        961.31       1099.32        47.89 o                         
  -4   6   7       1549.55       1618.51        36.09 o                         
  -3   6   7       1595.84       1690.73        35.98 o                         
  -2   6   7        794.14        913.34        27.16 o                         
  -1   6   7       4415.26       4641.39        69.36 o                         
   0   6   7       8855.41       9031.70       122.65 o                         
   1   6   7       1176.29       1210.94        26.03 o                         
   2   6   7       2670.36       2884.25        89.95 o                         
   3   6   7          5.22         -1.82        16.03 o                         
   4   6   7        270.89        262.21        20.56 o                         
   5   6   7         71.18         69.60        15.31 o                         
   6   6   7        611.56        652.86        29.10 o                         
   7   6   7          0.87         10.59        20.13 o                         
   8   6   7         25.48         32.77        52.89 o                         
   9   6   7         18.43         -8.25        40.37 o                         
  10   6   7         80.46         52.36        43.07 o                         
 -12   7   7         30.46         26.82        32.74 o                         
 -11   7   7          8.44         18.93        27.91 o                         
 -10   7   7          0.80        -16.17        31.26 o                         
  -9   7   7          3.17        -20.60        27.64 o                         
  -8   7   7          4.45         14.22        36.26 o                         
  -7   7   7          4.08         36.48        15.13 o                         
  -6   7   7         58.13         56.20        15.79 o                         
  -5   7   7       3212.21       3352.83        83.37 o                         
  -4   7   7       1067.94       1244.63        77.96 o                         
  -3   7   7       1902.91       1840.16        38.53 o                         
  -2   7   7        773.65        775.03        26.50 o                         
  -1   7   7        601.26        571.60        23.87 o                         
   0   7   7         96.49        108.44        12.61 o                         
   1   7   7       8566.87       8742.02       118.20 o                         
   2   7   7        274.00        271.47        29.40 o                         
   3   7   7       1804.44       1835.85        45.31 o                         
   4   7   7         45.49         30.95        14.94 o                         
   5   7   7        784.46        845.10        32.45 o                         
   6   7   7         67.56         50.85        16.08 o                         
   7   7   7        505.62        529.48        35.76 o                         
   8   7   7        227.31        182.84        28.22 o                         
   9   7   7        270.02        213.88        31.24 o                         
  10   7   7         33.18         28.36        32.71 o                         
 -12   8   7         11.41         18.20        36.80 o                         
 -11   8   7         82.56         83.79        31.09 o                         
 -10   8   7        144.09        161.66        29.27 o                         
  -9   8   7        529.27        509.51        48.08 o                         
  -8   8   7        235.14        298.78        34.98 o                         
  -7   8   7        382.62        357.05        25.29 o                         
  -6   8   7       2032.22       2238.86        50.83 o                         
  -5   8   7        404.92        417.67        23.30 o                         
  -4   8   7        767.89        800.29        32.71 o                         
  -3   8   7       1268.38       1289.68        36.74 o                         
  -2   8   7       3231.27       3585.76        59.35 o                         
  -1   8   7       3081.39       3472.85        57.26 o                         
   0   8   7       1570.47       1552.15        35.52 o                         
   1   8   7        826.50        818.31        22.26 o                         
   2   8   7        757.61        761.98        33.21 o                         
   3   8   7       2088.32       2310.57        53.43 o                         
   4   8   7       1287.89       1371.12        40.53 o                         
   5   8   7        487.39        491.88        28.23 o                         
   6   8   7        525.16        474.12        37.00 o                         
   7   8   7         75.55         85.04        17.54 o                         
   8   8   7         56.14         18.02        43.60 o                         
   9   8   7          1.31         46.34        25.54 o                         
 -11   9   7         35.68         42.91        32.18 o                         
 -10   9   7         65.86         50.88        34.23 o                         
  -9   9   7         11.08         -6.67        39.92 o                         
  -8   9   7         33.21         -2.90        42.74 o                         
  -7   9   7          0.17        -11.49        16.13 o                         
  -6   9   7         54.65         -1.04        19.34 o                         
  -5   9   7         47.12         22.87        17.02 o                         
  -4   9   7        680.26        710.37        31.52 o                         
  -3   9   7        379.50        384.31        22.84 o                         
  -2   9   7        109.97         85.20        20.38 o                         
  -1   9   7        760.16        802.31        30.16 o                         
   0   9   7        248.20        244.72        16.02 o                         
   1   9   7        533.82        536.09        19.50 o                         
   2   9   7       2367.15       2440.10        57.52 o                         
   3   9   7         32.66         12.59        18.82 o                         
   4   9   7        254.21        277.17        20.95 o                         
   5   9   7          0.64        -20.27        20.27 o                         
   6   9   7        148.80        129.39        18.91 o                         
   7   9   7         86.28        117.07        19.05 o                         
   8   9   7         72.53         34.22        23.32 o                         
   9   9   7         22.28        -14.77        94.48 o                         
 -11  10   7        241.86        219.68        37.07 o                         
 -10  10   7        101.14         28.91        30.34 o                         
  -9  10   7         35.12         24.33        32.78 o                         
  -8  10   7          9.08         44.05        28.61 o                         
  -7  10   7       1657.14       1712.21        79.82 o                         
  -6  10   7         32.94         12.01        19.20 o                         
  -5  10   7        161.67        196.30        21.76 o                         
  -4  10   7        357.85        407.35        23.02 o                         
  -3  10   7        192.73        235.87        22.17 o                         
  -2  10   7        156.04        190.10        25.56 o                         
  -1  10   7       2373.27       2545.85        58.86 o                         
   0  10   7        120.97        131.21        16.37 o                         
   1  10   7        472.54        449.71        27.55 o                         
   2  10   7        487.52        510.70        32.90 o                         
   3  10   7        734.96        784.81        37.73 o                         
   4  10   7        548.45        618.76        35.90 o                         
   5  10   7        808.53        891.47        40.77 o                         
   6  10   7        198.74        169.18        20.37 o                         
   7  10   7        188.27        146.58        20.04 o                         
   8  10   7        107.28        104.78        33.62 o                         
 -10  11   7         44.04          1.38        32.93 o                         
  -9  11   7        158.43         70.84        34.51 o                         
  -8  11   7         44.57         54.68        31.54 o                         
  -7  11   7         76.01         69.15        44.79 o                         
  -6  11   7         49.45         20.90        24.85 o                         
  -5  11   7        144.56        152.82        24.17 o                         
  -4  11   7         47.94         83.67        23.76 o                         
  -3  11   7         51.61         23.82        28.33 o                         
  -2  11   7        144.81        118.59        21.03 o                         
  -1  11   7       4161.67       4470.47        72.87 o                         
   0  11   7       1435.80       1577.49        39.63 o                         
   1  11   7         20.50         22.84        22.32 o                         
   2  11   7         60.88         98.34        27.53 o                         
   3  11   7        507.91        610.90        39.74 o                         
   4  11   7         19.64         13.45        20.44 o                         
   5  11   7        288.24        264.90        35.36 o                         
   6  11   7        225.67        218.66        22.99 o                         
   7  11   7         40.80         16.57        45.86 o                         
   8  11   7          1.25        -18.76        24.95 o                         
  -9  12   7         32.14         48.72        36.59 o                         
  -8  12   7        209.79        165.87        46.09 o                         
  -7  12   7        520.87        580.44        47.71 o                         
  -6  12   7        421.68        332.08        22.79 o                         
  -5  12   7         23.80         22.77        24.29 o                         
  -4  12   7        534.26        564.98        38.02 o                         
  -3  12   7        261.38        274.03        26.75 o                         
  -2  12   7          4.78         -1.16        21.17 o                         
  -1  12   7        241.78        245.46        22.26 o                         
   0  12   7       1102.18       1265.37        34.34 o                         
   1  12   7         13.77        -24.32        24.96 o                         
   3  12   7        124.42        130.09        26.67 o                         
   4  12   7        512.30        475.18        30.15 o                         
   5  12   7         36.15        -11.27        22.52 o                         
   6  12   7        151.74        165.02        24.49 o                         
   7  12   7          0.06        -11.63        23.85 o                         
  -8  13   7        170.32        134.57        39.29 o                         
  -7  13   7          6.43          2.63        33.46 o                         
  -6  13   7         21.73         16.26        31.42 o                         
  -5  13   7          9.31         43.87        32.10 o                         
  -4  13   7        158.52        112.55        34.32 o                         
  -3  13   7        368.61        331.47        31.24 o                         
  -2  13   7       1075.01       1025.61        43.68 o                         
  -1  13   7        441.00        458.57        24.57 o                         
   0  13   7        315.19        268.33        26.77 o                         
   1  13   7        359.55        396.57        33.57 o                         
   3  13   7        179.89        160.93        34.36 o                         
   4  13   7         92.46        101.72        26.76 o                         
   5  13   7        112.35        121.61        27.14 o                         
   6  13   7         10.72         12.48        25.08 o                         
  -7  14   7         52.90         21.13        37.37 o                         
  -6  14   7         13.66        -43.18        46.78 o                         
  -5  14   7        401.81        459.03        31.09 o                         
  -4  14   7          3.27         21.83        31.68 o                         
  -3  14   7        650.30        805.92        87.08 o                         
  -2  14   7         31.73         29.58        28.71 o                         
  -1  14   7        695.88        707.02        36.08 o                         
   0  14   7         16.86         36.73        15.72 o                         
   1  14   7        774.31        876.74        65.15 o                         
   2  14   7         27.00          9.55        29.00 o                         
   3  14   7        219.09        252.74        32.83 o                         
   4  14   7         64.31         51.05        32.01 o                         
   5  14   7         37.27         50.15        37.36 o                         
  -6  15   7          4.24         -6.54        59.32 o                         
  -5  15   7          1.80         35.43        19.32 o                         
  -4  15   7         53.23        113.98        36.50 o                         
  -3  15   7          8.09        -19.49        31.93 o                         
  -2  15   7        108.38         68.75        32.20 o                         
  -1  15   7          0.90        -16.31        27.13 o                         
   0  15   7         91.25         61.25        39.33 o                         
   1  15   7         15.23         83.32        40.14 o                         
   2  15   7        202.80        167.37        70.34 o                         
   3  15   7          6.13         49.54        40.35 o                         
   4  15   7        119.72         51.24        44.23 o                         
  -4  16   7        218.66        165.21        34.98 o                         
  -3  16   7        126.19        185.81        31.26 o                         
  -2  16   7        258.91        191.31        31.13 o                         
  -1  16   7         67.04         93.23        41.59 o                         
   0  16   7        229.73        207.21        71.17 o                         
   1  16   7          2.14         -6.65        54.62 o                         
   2  16   7         52.11        109.10        63.44 o                         
 -12   0   8         78.16         91.55        51.61 o                         
 -10   0   8       1963.11       2180.90        92.30 o                         
  -8   0   8       3200.96       2984.00        99.71 o                         
  -6   0   8        524.22        522.96        27.22 o                         
  -4   0   8       1397.07       1240.92        37.66 o                         
  -2   0   8      14841.90      15278.32       246.79 o                         
   0   0   8       9065.04       8762.86       169.03 o                         
   2   0   8       2545.41       2538.63        60.03 o                         
   4   0   8      10219.69      11037.34       255.01 o                         
   6   0   8        983.61        861.72        47.88 o                         
   8   0   8        362.24        248.60        52.71 o                         
  10   0   8        452.94        347.62        71.95 o                         
 -13   1   8        105.26        100.03        42.75 o                         
 -12   1   8        530.68        568.26        73.21 o                         
 -11   1   8        520.25        613.31       104.62 o                         
 -10   1   8        596.04        543.92        31.50 o                         
  -9   1   8        802.49        798.30        36.70 o                         
  -8   1   8         78.11        114.99        22.30 o                         
  -7   1   8        686.39        776.22        32.40 o                         
  -6   1   8        919.66       1016.97        28.34 o                         
  -5   1   8        163.86        109.19        13.65 o                         
  -4   1   8       4834.14       4863.22        67.88 o                         
  -3   1   8        666.27        720.40        22.99 o                         
  -2   1   8         29.50          6.74        11.03 o                         
  -1   1   8        541.39        491.34        19.57 o                         
   0   1   8        927.32       1045.17        24.69 o                         
   1   1   8       7037.40       7369.75       101.96 o                         
   2   1   8         50.75         48.13        11.21 o                         
   3   1   8        264.04        217.38        13.18 o                         
   4   1   8        105.47         80.91        10.76 o                         
   5   1   8        973.66       1024.69        33.34 o                         
   6   1   8        448.69        497.40        59.02 o                         
   7   1   8        443.02        434.94        24.41 o                         
   8   1   8         24.26        -24.93        48.44 o                         
   9   1   8        100.16        106.85        60.55 o                         
  10   1   8         53.42        -23.89        46.90 o                         
 -13   2   8         10.28         37.50        45.99 o                         
 -12   2   8         56.02         45.48        30.36 o                         
 -11   2   8          9.72         26.83        27.21 o                         
 -10   2   8         30.41        -10.11        25.27 o                         
  -9   2   8         30.58          6.03        17.12 o                         
  -8   2   8          4.46        -14.67        17.94 o                         
  -7   2   8        901.54        924.84        33.07 o                         
  -6   2   8        875.31        852.57        29.39 o                         
  -5   2   8       1838.89       2061.99        37.76 o                         
  -4   2   8         34.22         74.71        12.94 o                         
  -3   2   8       6775.68       6552.71        86.69 o                         
  -2   2   8        164.71        160.15        13.13 o                         
  -1   2   8       6869.79       6959.43        90.42 o                         
   0   2   8        215.97        215.99        12.93 o                         
   1   2   8       5463.51       5552.17        73.80 o                         
   2   2   8       1274.63       1224.29        25.55 o                         
   3   2   8       2383.97       2372.05        39.87 o                         
   4   2   8        555.27        547.20        27.86 o                         
   5   2   8       1114.51       1181.31        37.14 o                         
   6   2   8        716.93        645.22        35.74 o                         
   7   2   8       2584.68       2571.28        57.33 o                         
   8   2   8          2.71         25.20        15.85 o                         
   9   2   8        164.29        240.06       111.12 o                         
  10   2   8         18.10         81.21        71.23 o                         
 -13   3   8         31.01        -39.66        39.66 o                         
 -12   3   8         19.09         -3.84        34.40 o                         
 -11   3   8          5.12        -10.41        26.29 o                         
 -10   3   8        398.65        343.72        35.20 o                         
  -9   3   8         72.02         62.12        17.48 o                         
  -8   3   8          5.21        -16.66        16.66 o                         
  -7   3   8       1100.59       1131.28        33.75 o                         
  -6   3   8        230.95        220.90        18.96 o                         
  -5   3   8       1245.51       1189.28        29.39 o                         
  -4   3   8         19.48         22.22        11.94 o                         
  -3   3   8        645.61        640.16        22.67 o                         
  -2   3   8         60.01         40.17        11.76 o                         
  -1   3   8        197.09        182.54        13.03 o                         
   0   3   8         85.41         73.82        12.42 o                         
   1   3   8        211.52        256.20        13.77 o                         
   2   3   8        214.38        177.51        12.09 o                         
   3   3   8        495.11        390.60        13.52 o                         
   4   3   8        254.18        182.68        24.94 o                         
   5   3   8        185.81        213.03        39.89 o                         
   6   3   8         19.69         -6.64        20.36 o                         
   7   3   8        413.55        385.14        33.60 o                         
   8   3   8         66.06         31.83        20.34 o                         
   9   3   8        241.00        238.47        32.64 o                         
  10   3   8          4.95         32.05        74.79 o                         
 -13   4   8          0.24         23.10        35.85 o                         
 -12   4   8         13.14         83.15        31.79 o                         
 -11   4   8         79.03         84.24        27.79 o                         
 -10   4   8        360.20        345.71        34.51 o                         
  -9   4   8         57.45         40.13        19.24 o                         
  -8   4   8        726.09        790.97        35.73 o                         
  -7   4   8         10.86         45.03        21.72 o                         
  -6   4   8       2064.52       2418.82        69.00 o                         
  -5   4   8         34.42         20.28        15.17 o                         
  -4   4   8       1049.14       1100.47        28.06 o                         
  -3   4   8       1221.80       1305.87        29.36 o                         
  -2   4   8       2725.29       2761.06        47.53 o                         
  -1   4   8        113.46         66.91        12.70 o                         
   0   4   8       1333.85       1193.91        28.15 o                         
   1   4   8       1194.82       1351.72        39.18 o                         
   2   4   8        963.42       1022.92        23.69 o                         
   3   4   8       2053.02       2170.17       100.52 o                         
   4   4   8       1101.53       1104.45        40.48 o                         
   5   4   8          1.05          1.62        19.61 o                         
   6   4   8        816.02        858.18        44.85 o                         
   7   4   8          6.00          0.36        22.42 o                         
   8   4   8        562.25        522.97        34.26 o                         
   9   4   8         35.11          5.99        23.25 o                         
  10   4   8        122.12        152.60        33.15 o                         
 -12   5   8          8.43         70.94        35.10 o                         
 -11   5   8          2.14         20.30        28.34 o                         
 -10   5   8         47.11         24.19        28.19 o                         
  -9   5   8        305.32        273.16        30.04 o                         
  -8   5   8         15.28         14.89        18.33 o                         
  -7   5   8         10.01         26.54        16.02 o                         
  -6   5   8        423.59        321.30        18.41 o                         
  -5   5   8        405.77        337.51        20.41 o                         
  -4   5   8         24.38         40.26        14.22 o                         
  -3   5   8        199.85        166.62        15.49 o                         
  -2   5   8        620.58        577.67        27.24 o                         
  -1   5   8        261.02        158.51        14.08 o                         
   0   5   8         89.96        113.11        12.69 o                         
   1   5   8        373.69        368.43        17.27 o                         
   2   5   8        363.29        281.36        24.00 o                         
   3   5   8         17.64         22.70        17.32 o                         
   4   5   8        146.97        138.43        17.78 o                         
   5   5   8          3.01         15.76        16.29 o                         
   6   5   8        131.65        137.29        24.14 o                         
   7   5   8         11.57         -5.51        29.51 o                         
   8   5   8        158.41        175.37        28.94 o                         
   9   5   8          2.95        -17.08        28.40 o                         
  10   5   8          2.02          8.91        27.18 o                         
 -12   6   8          0.11         19.07        32.66 o                         
 -11   6   8        192.84        140.36        35.89 o                         
 -10   6   8         33.98         24.31        30.53 o                         
  -9   6   8        212.64        198.25        28.22 o                         
  -8   6   8          0.46        -16.49        18.30 o                         
  -7   6   8        874.64       1035.36        47.31 o                         
  -6   6   8         28.13         27.11        16.06 o                         
  -5   6   8         49.51         66.70        31.74 o                         
  -4   6   8       2345.85       2796.57       113.76 o                         
  -3   6   8          7.76         17.14        14.02 o                         
  -2   6   8       1665.42       1622.65        35.41 o                         
  -1   6   8        537.95        642.86        24.77 o                         
   0   6   8        588.63        536.60        23.59 o                         
   1   6   8        267.21        211.27        13.48 o                         
   2   6   8       2171.31       2282.74        59.49 o                         
   3   6   8        136.80        173.59        18.49 o                         
   4   6   8        923.30        921.67        36.05 o                         
   5   6   8        259.30        265.85        21.16 o                         
   6   6   8        482.90        464.69        35.97 o                         
   7   6   8        166.73        153.74        40.10 o                         
   8   6   8        179.93        179.36        28.73 o                         
   9   6   8        312.30        151.08        51.64 o                         
 -12   7   8        156.60        139.41        43.40 o                         
 -11   7   8        252.30        187.97        33.20 o                         
 -10   7   8        181.74        118.43        28.10 o                         
  -9   7   8         41.14         91.08        34.11 o                         
  -8   7   8       1667.54       1749.99        54.59 o                         
  -7   7   8        144.18        159.36        19.31 o                         
  -6   7   8       1719.97       1811.05        49.66 o                         
  -5   7   8          0.45         -3.67        15.21 o                         
  -4   7   8       2816.25       2901.82        57.89 o                         
  -3   7   8          0.02        -14.46        14.46 o                         
  -2   7   8       4672.10       4726.70        73.30 o                         
  -1   7   8        345.36        302.24        18.46 o                         
   0   7   8       3666.04       3832.74        65.21 o                         
   1   7   8         74.46         77.98        11.10 o                         
   2   7   8          4.06         12.99        16.61 o                         
   3   7   8        387.51        328.03        22.40 o                         
   4   7   8         11.62         14.38        21.90 o                         
   5   7   8        251.46        241.65        22.79 o                         
   6   7   8          8.95         23.07        19.58 o                         
   7   7   8        253.06        258.85        28.78 o                         
   8   7   8         42.58        -12.31        47.23 o                         
   9   7   8         17.77         -7.39        29.09 o                         
 -11   8   8          1.96        -33.70        33.70 o                         
 -10   8   8          0.18        -26.45        26.87 o                         
  -9   8   8        113.63         66.44        32.90 o                         
  -8   8   8          0.42        -18.84        18.84 o                         
  -7   8   8          3.48         13.63        18.21 o                         
  -6   8   8          7.12         49.22        19.13 o                         
  -5   8   8       1481.63       1669.62        53.19 o                         
  -4   8   8        380.52        443.38        24.32 o                         
  -3   8   8        265.84        230.28        29.15 o                         
  -2   8   8        823.77        726.59        27.52 o                         
  -1   8   8       2137.10       2137.65        72.63 o                         
   0   8   8         30.50         27.84        12.61 o                         
   1   8   8        401.72        378.75        16.24 o                         
   2   8   8        406.89        470.86        27.16 o                         
   3   8   8         19.36         -1.75        18.64 o                         
   4   8   8        223.94        255.34        22.06 o                         
   5   8   8         24.00        -10.35        17.47 o                         
   6   8   8         73.13         81.31        19.57 o                         
   7   8   8        392.22        414.28        32.59 o                         
   8   8   8        104.27        124.59        58.77 o                         
   9   8   8          3.02         33.48        58.77 o                         
 -11   9   8        176.77        153.95        45.46 o                         
 -10   9   8         26.47         23.60        30.08 o                         
  -9   9   8        873.21        949.62        50.13 o                         
  -8   9   8        528.64        525.80        38.20 o                         
  -7   9   8        936.08       1069.77        47.73 o                         
  -6   9   8        506.05        492.41        31.56 o                         
  -5   9   8        989.12       1047.80        36.27 o                         
  -4   9   8        315.87        341.06        23.99 o                         
  -3   9   8       3456.48       3566.37        68.81 o                         
  -2   9   8        521.10        504.90        24.84 o                         
  -1   9   8        542.13        555.48        25.15 o                         
   0   9   8         73.30         47.63        14.23 o                         
   1   9   8        587.40        561.20        33.62 o                         
   2   9   8        996.03        984.80        42.65 o                         
   3   9   8        113.28         83.49        30.23 o                         
   4   9   8        139.15         75.91        21.80 o                         
   5   9   8         41.33          7.49        28.96 o                         
   6   9   8         86.25        108.16        21.41 o                         
   7   9   8          5.26        -11.41        29.30 o                         
   8   9   8          8.07         58.23        27.68 o                         
 -10  10   8          6.51          7.52        38.35 o                         
  -9  10   8          0.98        -20.93        40.72 o                         
  -8  10   8         40.08         63.91        31.08 o                         
  -7  10   8          3.82         22.01        22.58 o                         
  -6  10   8        244.62        213.51        25.66 o                         
  -5  10   8         66.50         55.98        21.51 o                         
  -4  10   8        121.09         80.99        24.93 o                         
  -3  10   8        875.88        968.42        65.89 o                         
  -2  10   8        514.67        453.87        23.61 o                         
  -1  10   8        210.47        237.60        20.68 o                         
   0  10   8        408.90        405.96        33.11 o                         
   1  10   8        613.79        534.71        63.93 o                         
   2  10   8        120.10        112.91        24.77 o                         
   3  10   8        845.40        935.63        43.96 o                         
   4  10   8        174.27        136.51        25.96 o                         
   5  10   8        128.94        122.68        25.70 o                         
   6  10   8        213.54        224.20        24.26 o                         
   7  10   8         56.49         70.78        22.11 o                         
   8  10   8        193.28        160.33        44.65 o                         
 -10  11   8        128.69        159.78        37.34 o                         
  -9  11   8        296.66        312.71        40.15 o                         
  -8  11   8        125.16        192.72        36.91 o                         
  -7  11   8        373.37        409.44        52.62 o                         
  -6  11   8       1198.60       1346.66        56.03 o                         
  -5  11   8        601.86        606.92        35.85 o                         
  -4  11   8        211.16        223.42        22.86 o                         
  -3  11   8        145.70        119.94        23.09 o                         
  -2  11   8         57.86         41.70        20.95 o                         
  -1  11   8        147.29        154.96        20.49 o                         
   0  11   8         98.80         88.43        16.80 o                         
   1  11   8        119.41         89.08        33.85 o                         
   2  11   8         53.89         51.28        25.12 o                         
   3  11   8         10.10         64.72        33.59 o                         
   4  11   8         10.49        -21.66        21.66 o                         
   5  11   8          5.46         -3.33        22.36 o                         
   6  11   8          9.87          4.97        24.88 o                         
   7  11   8          6.50         50.39        23.55 o                         
  -9  12   8         20.27        -15.94        37.97 o                         
  -8  12   8         67.67          4.15        38.04 o                         
  -7  12   8        382.62        394.82        38.90 o                         
  -6  12   8          3.71        -22.21        22.21 o                         
  -5  12   8        141.06        183.00        25.39 o                         
  -4  12   8        359.03        364.92        33.24 o                         
  -3  12   8        970.40       1055.86        39.25 o                         
  -2  12   8          0.88         63.11        25.49 o                         
  -1  12   8       1348.09       1467.79        41.62 o                         
   0  12   8         38.97         44.80        15.82 o                         
   1  12   8        947.00       1028.06        54.82 o                         
   2  12   8         58.65        144.14        37.61 o                         
   3  12   8        788.59        756.23        49.80 o                         
   4  12   8         25.44         90.68        25.55 o                         
   5  12   8        595.82        596.88        36.41 o                         
   6  12   8         50.30         32.41        25.91 o                         
  -8  13   8        131.69        147.54        40.25 o                         
  -7  13   8        469.01        474.24        61.58 o                         
  -6  13   8         38.06          2.47        23.35 o                         
  -5  13   8        394.38        376.05        59.92 o                         
  -4  13   8        109.78        104.31        32.55 o                         
  -3  13   8        261.62        245.90        25.16 o                         
  -2  13   8          6.69        -23.68        23.68 o                         
  -1  13   8          0.83         -3.60        20.92 o                         
   0  13   8          0.80        -18.16        18.16 o                         
   1  13   8         83.60         49.71        28.51 o                         
   2  13   8         60.37         62.79        29.11 o                         
   3  13   8        140.55        127.24        36.50 o                         
   4  13   8          2.28         -1.58        33.72 o                         
   5  13   8         15.98         -2.23        33.11 o                         
  -7  14   8          2.48         40.45        39.92 o                         
  -6  14   8         14.36         -2.82        17.18 o                         
  -5  14   8         29.91         20.45        30.54 o                         
  -4  14   8        193.32        130.45        34.00 o                         
  -3  14   8         13.97         53.17        31.72 o                         
  -2  14   8        391.54        330.36        39.61 o                         
  -1  14   8         10.07         26.08        21.65 o                         
   0  14   8        475.48        566.57        40.27 o                         
   1  14   8          4.09         36.79        35.40 o                         
   2  14   8        418.83        434.90        41.01 o                         
   3  14   8         22.85        101.60        33.27 o                         
   4  14   8        280.87        334.30        36.60 o                         
  -5  15   8        281.61        337.61        33.75 o                         
  -4  15   8         17.25        -25.25        60.52 o                         
  -3  15   8        180.30        114.04        36.78 o                         
  -2  15   8         19.04         -9.25        33.67 o                         
  -1  15   8         34.66         22.76        23.96 o                         
   0  15   8         47.00         63.87        51.99 o                         
   1  15   8         44.46         86.12        45.48 o                         
   2  15   8        125.31        122.40        37.80 o                         
   3  15   8         19.31        -44.11        44.11 o                         
  -3  16   8         22.53          4.39        61.98 o                         
  -2  16   8         11.30         -6.17        45.65 o                         
  -1  16   8        224.64        208.01        36.19 o                         
   0  16   8         30.82        -41.88        46.67 o                         
 -13   0   9        476.18        511.28       150.98 o                         
 -11   0   9        949.14       1098.54        90.79 o                         
  -9   0   9       3398.25       3935.01       123.40 o                         
  -7   0   9       2600.84       2720.79       126.92 o                         
  -5   0   9       3140.68       2902.79        63.29 o                         
  -3   0   9      12807.06      13806.39       226.57 o                         
  -1   0   9        989.96       1050.41        40.14 o                         
   1   0   9       5145.96       5321.02       110.07 o                         
   3   0   9        171.98        173.18        19.76 o                         
   5   0   9         79.89         98.55        16.58 o                         
   7   0   9        748.80       1138.87        84.77 o                         
   9   0   9          1.41        -56.27        56.27 o                         
 -13   1   9         69.68        123.08        70.43 o                         
 -12   1   9          9.42         28.05        36.89 o                         
 -11   1   9        172.91        185.87        38.03 o                         
 -10   1   9        376.80        375.33        33.53 o                         
  -9   1   9        476.64        429.04        27.20 o                         
  -8   1   9        763.39        906.67        50.43 o                         
  -7   1   9       1610.67       1814.94        61.09 o                         
  -6   1   9         87.72         70.05        19.56 o                         
  -5   1   9       1380.39       1422.72        38.94 o                         
  -4   1   9        952.43        942.86        27.33 o                         
  -3   1   9       1212.82       1193.49        28.99 o                         
  -2   1   9       1698.03       1804.49        34.40 o                         
  -1   1   9       2078.99       2175.01        37.92 o                         
   0   1   9        624.26        710.90        23.52 o                         
   1   1   9        367.01        405.51        17.61 o                         
   2   1   9       2113.97       2138.57        39.19 o                         
   3   1   9        140.12        137.25        13.23 o                         
   4   1   9        600.57        634.25        22.66 o                         
   5   1   9       1323.50       1327.52        29.05 o                         
   6   1   9        204.19        203.40        30.24 o                         
   7   1   9        877.17        837.50        32.10 o                         
   9   1   9        192.35        239.34        60.55 o                         
  10   1   9         62.91         43.10        49.87 o                         
 -13   2   9          0.19        -41.32        41.32 o                         
 -12   2   9        400.41        381.01        41.65 o                         
 -11   2   9         38.37         -8.04        28.65 o                         
 -10   2   9        119.95        157.68        23.40 o                         
  -9   2   9          5.08          2.10        22.88 o                         
  -8   2   9       1938.46       2115.52        47.39 o                         
  -7   2   9          4.09          5.72        18.29 o                         
  -6   2   9       5102.75       5281.16        89.18 o                         
  -5   2   9         21.17         28.45        16.16 o                         
  -4   2   9       1016.56       1095.05        28.52 o                         
  -3   2   9          3.21         11.21        12.58 o                         
  -2   2   9       1995.25       2234.46        39.03 o                         
  -1   2   9       1558.84       1709.70        33.02 o                         
   0   2   9          0.76          5.13        11.57 o                         
   1   2   9        296.60        284.19        14.88 o                         
   2   2   9        390.70        375.53        17.19 o                         
   3   2   9         75.96         70.72        11.90 o                         
   4   2   9         97.36         97.57         9.90 o                         
   5   2   9         62.44         70.63        20.83 o                         
   6   2   9        233.82        228.48        21.86 o                         
   7   2   9        175.90        206.28        32.49 o                         
   8   2   9          0.63         24.03        16.92 o                         
   9   2   9         39.31        -19.23        61.26 o                         
  10   2   9        137.44        115.83        49.57 o                         
 -13   3   9        181.65        214.51        44.30 o                         
 -12   3   9         14.36         42.36        32.80 o                         
 -11   3   9        151.43        104.10        29.68 o                         
 -10   3   9          1.82         31.06        26.44 o                         
  -9   3   9        733.74        870.22        35.79 o                         
  -8   3   9        191.67        146.66        18.75 o                         
  -7   3   9        770.78        792.85        32.01 o                         
  -6   3   9        790.95        956.52        35.83 o                         
  -5   3   9        149.56        200.63        29.96 o                         
  -4   3   9         30.78         22.31        13.06 o                         
  -3   3   9        691.80        659.29        24.62 o                         
  -2   3   9          1.94         -3.56        12.10 o                         
  -1   3   9         74.39         51.03        12.54 o                         
   0   3   9       1667.87       1633.77        32.02 o                         
   1   3   9        977.01        990.97        25.29 o                         
   2   3   9       1384.93       1515.33        30.17 o                         
   3   3   9       1430.24       1505.15        31.75 o                         
   4   3   9        571.09        627.16        38.85 o                         
   5   3   9         50.66         47.40        19.49 o                         
   6   3   9        688.00        743.37        38.45 o                         
   7   3   9        323.55        346.62        30.93 o                         
   8   3   9        485.48        546.38        57.06 o                         
   9   3   9         16.48         -2.39        21.94 o                         
  10   3   9         14.35         13.45        46.25 o                         
 -13   4   9         43.58         64.14        43.56 o                         
 -12   4   9         57.40         48.02        36.76 o                         
 -11   4   9          4.60         -2.31        28.82 o                         
 -10   4   9        390.94        366.03        31.03 o                         
  -9   4   9        375.31        403.04        25.57 o                         
  -8   4   9          7.93         16.86        18.02 o                         
  -7   4   9        375.43        386.62        22.73 o                         
  -6   4   9         85.89         66.47        17.00 o                         
  -5   4   9         74.49         61.14        16.62 o                         
  -4   4   9         69.79         90.51        24.52 o                         
  -3   4   9         12.49         27.54        12.85 o                         
  -2   4   9         42.67         32.62        12.88 o                         
  -1   4   9         78.11         74.14        15.40 o                         
   0   4   9         84.51         86.31        14.87 o                         
   1   4   9        971.07        978.72        28.69 o                         
   2   4   9        164.23        150.25        12.94 o                         
   4   4   9         42.21         23.03        21.79 o                         
   5   4   9        174.44        148.47        24.79 o                         
   6   4   9        629.16        749.62        53.97 o                         
   7   4   9         40.11         69.04        41.32 o                         
   8   4   9        217.59        259.10        32.12 o                         
   9   4   9         12.27        -24.91        28.89 o                         
 -12   5   9         84.24        126.29        34.82 o                         
 -11   5   9         54.58         60.68        42.29 o                         
 -10   5   9        606.50        620.05        40.30 o                         
  -9   5   9         84.12         54.43        21.31 o                         
  -8   5   9        907.25        953.85        37.18 o                         
  -7   5   9          0.34         -0.40        18.03 o                         
  -6   5   9        769.76        797.71        28.82 o                         
  -5   5   9        120.67         97.60        19.45 o                         
  -4   5   9       1364.93       1259.93        50.92 o                         
  -3   5   9         57.87         46.20        16.54 o                         
  -2   5   9        883.86        951.14        33.23 o                         
  -1   5   9          0.71          6.23        13.65 o                         
   0   5   9        739.09        765.86        28.33 o                         
   1   5   9        506.32        562.66        22.24 o                         
   2   5   9       1618.09       1692.06        32.01 o                         
   3   5   9        149.02        176.29        20.36 o                         
   4   5   9       1099.36       1164.51        46.26 o                         
   5   5   9         23.59         18.09        23.23 o                         
   6   5   9        731.07        885.95        50.79 o                         
   7   5   9         23.03         23.74        26.65 o                         
   8   5   9         34.76         47.15        29.41 o                         
   9   5   9         24.90         43.80        39.88 o                         
 -12   6   9         16.90        -36.85        36.85 o                         
 -11   6   9          3.71         33.15        30.91 o                         
 -10   6   9         94.28        118.74        32.31 o                         
  -9   6   9        106.17        112.89        22.53 o                         
  -8   6   9        564.08        560.70        32.23 o                         
  -7   6   9        214.46        194.83        19.73 o                         
  -6   6   9         92.24         65.39        18.07 o                         
  -5   6   9        292.67        292.37        20.14 o                         
  -4   6   9         13.39        -12.67        18.58 o                         
  -3   6   9        680.69        677.51        35.35 o                         
  -2   6   9        119.60        137.50        15.65 o                         
  -1   6   9         44.52         50.22        15.14 o                         
   0   6   9        113.87         88.67        15.42 o                         
   1   6   9         42.94         18.92        11.67 o                         
   2   6   9         48.60         23.53        17.90 o                         
   3   6   9        131.51        112.40        19.93 o                         
   4   6   9        251.46        282.84        23.52 o                         
   5   6   9        153.50        139.36        23.68 o                         
   6   6   9         36.12         30.85        25.62 o                         
   7   6   9        105.78        137.37        58.23 o                         
   8   6   9         24.10         -3.28        37.71 o                         
   9   6   9        363.15        332.53        37.87 o                         
 -12   7   9         15.26         77.63        41.74 o                         
 -11   7   9        263.77        296.67        36.40 o                         
 -10   7   9          3.05         10.55        31.93 o                         
  -9   7   9        149.59        110.22        30.19 o                         
  -8   7   9          3.97        -11.69        23.12 o                         
  -7   7   9        381.27        410.57        36.77 o                         
  -6   7   9         49.34         62.90        19.85 o                         
  -5   7   9        326.37        329.14        21.96 o                         
  -4   7   9        449.66        555.87        58.50 o                         
  -3   7   9        729.23        760.63        45.59 o                         
  -2   7   9        567.58        638.51        39.43 o                         
  -1   7   9       1135.43       1207.33        51.29 o                         
   0   7   9       1033.10       1030.16        29.75 o                         
   1   7   9       2923.87       3097.96        51.14 o                         
   2   7   9        657.34        699.75        33.46 o                         
   3   7   9       2016.16       2172.01        55.16 o                         
   4   7   9         66.87        101.02        26.22 o                         
   5   7   9       1283.41       1589.41        49.97 o                         
   6   7   9          6.23        -15.94        25.55 o                         
   7   7   9        476.76        516.02        37.32 o                         
   8   7   9          3.00        -24.63        29.97 o                         
   9   7   9         51.66        106.21        39.14 o                         
 -11   8   9        150.28        159.65        35.27 o                         
 -10   8   9        159.56        170.62        34.02 o                         
  -9   8   9        274.21        265.00        30.94 o                         
  -8   8   9        928.38        889.97        37.16 o                         
  -7   8   9          2.59         12.65        25.70 o                         
  -6   8   9          2.75        -14.95        20.31 o                         
  -5   8   9          0.69        -19.77        19.77 o                         
  -4   8   9        334.41        340.81        27.57 o                         
  -3   8   9         56.54         27.52        21.58 o                         
  -2   8   9       1076.75       1128.23        37.60 o                         
  -1   8   9        428.15        396.90        19.98 o                         
   0   8   9        201.86        186.42        16.10 o                         
   1   8   9          1.51        -10.25        10.25 o                         
   2   8   9         92.84         24.55        28.18 o                         
   3   8   9        104.34         74.10        20.69 o                         
   4   8   9         41.95         34.64        23.44 o                         
   5   8   9        166.35        142.80        22.46 o                         
   6   8   9          2.03        -17.43        30.85 o                         
   7   8   9          5.89        -33.48        33.48 o                         
   8   8   9         15.75        -40.25        40.25 o                         
 -11   9   9         42.50         21.57        36.21 o                         
 -10   9   9         81.81        135.54        33.51 o                         
  -9   9   9         66.87         62.00        32.83 o                         
  -8   9   9        234.82        251.30        28.03 o                         
  -7   9   9        150.75        138.81        25.95 o                         
  -6   9   9        930.63        975.98        41.51 o                         
  -5   9   9        232.03        202.02        28.51 o                         
  -4   9   9        679.15        725.31        59.29 o                         
  -3   9   9       2145.93       2313.72       118.31 o                         
  -2   9   9       3893.40       4187.61        70.43 o                         
  -1   9   9       1710.33       1779.01        45.56 o                         
   0   9   9       2004.28       2125.52        50.93 o                         
   1   9   9        150.41        157.82        26.94 o                         
   2   9   9        513.73        569.33        53.77 o                         
   3   9   9        186.88         93.62        24.18 o                         
   4   9   9       2318.13       2445.74        69.63 o                         
   5   9   9        131.01        170.59        25.65 o                         
   6   9   9        218.41        185.07        32.28 o                         
   7   9   9         51.86         66.06        24.04 o                         
   8   9   9        157.91        148.84        34.29 o                         
 -10  10   9         47.81         51.87        35.14 o                         
  -9  10   9        223.87        207.96        34.43 o                         
  -8  10   9          7.79        -19.87        19.87 o                         
  -7  10   9        124.19        118.22        24.11 o                         
  -6  10   9          0.81         -9.94        24.80 o                         
  -5  10   9        226.88        203.69        30.42 o                         
  -4  10   9        350.76        317.01        27.07 o                         
  -3  10   9        204.19        151.40        20.98 o                         
  -2  10   9         54.28         29.01        23.33 o                         
  -1  10   9        264.59        234.77        20.71 o                         
   0  10   9        465.28        474.88        27.84 o                         
   1  10   9        108.80        137.64        35.60 o                         
   2  10   9         19.38        -23.25        23.25 o                         
   3  10   9        180.99        134.03        39.82 o                         
   4  10   9          7.84          6.15        23.06 o                         
   5  10   9          0.30         14.58        22.93 o                         
   6  10   9          5.13        -23.42        23.42 o                         
   7  10   9        128.57        148.52        26.79 o                         
 -10  11   9          2.00         66.07        38.01 o                         
  -9  11   9         64.21         48.62        36.06 o                         
  -8  11   9         11.84        -32.97        32.97 o                         
  -7  11   9        323.72        360.72        48.31 o                         
  -6  11   9         93.93         71.17        25.33 o                         
  -5  11   9        504.49        478.94        33.14 o                         
  -4  11   9        109.03        102.03        23.41 o                         
  -3  11   9       3151.61       3616.27        67.28 o                         
  -2  11   9        365.90        439.47        26.23 o                         
  -1  11   9       2402.73       2527.66        58.83 o                         
   0  11   9       1020.90       1056.75        38.07 o                         
   1  11   9        636.64        689.54        57.90 o                         
   2  11   9        521.71        675.25       132.49 o                         
   3  11   9       1354.63       1456.43        77.10 o                         
   4  11   9        274.91        313.42        49.85 o                         
   5  11   9        489.73        413.18        30.85 o                         
   6  11   9        262.87        245.68        28.94 o                         
  -9  12   9         10.50        -13.66        40.05 o                         
  -8  12   9         36.62         84.87        38.63 o                         
  -7  12   9         18.75        -13.46        23.44 o                         
  -6  12   9        291.71        262.01        29.36 o                         
  -5  12   9        274.51        281.72        34.18 o                         
  -4  12   9         43.17         46.34        25.15 o                         
  -3  12   9         15.95         28.07        22.17 o                         
  -2  12   9          8.44         -0.18        25.34 o                         
  -1  12   9         44.74         -1.80        19.13 o                         
   0  12   9         84.52         59.28        15.32 o                         
   1  12   9          1.12        -34.91        34.91 o                         
   2  12   9        137.36        175.58        29.21 o                         
   3  12   9         20.09         71.53        34.25 o                         
   4  12   9        130.42        203.05        38.62 o                         
   5  12   9          6.79         -2.64        35.99 o                         
   6  12   9          7.69         12.55        28.37 o                         
  -8  13   9         16.46        -30.47        40.67 o                         
  -7  13   9        375.39        303.35        26.20 o                         
  -6  13   9        142.04        129.37        29.14 o                         
  -5  13   9          8.99        -11.28        36.82 o                         
  -4  13   9         94.46        100.16        25.88 o                         
  -3  13   9        599.08        663.73        32.26 o                         
  -2  13   9        317.17        339.22        30.95 o                         
  -1  13   9        662.51        729.22        32.18 o                         
   0  13   9        513.95        498.62        39.98 o                         
   1  13   9        481.02        496.18        37.61 o                         
   2  13   9         37.26         53.58        29.53 o                         
   3  13   9        349.74        360.02        59.33 o                         
   4  13   9        176.89        117.50        40.19 o                         
   5  13   9        137.16        141.80        41.52 o                         
  -6  14   9         33.61         28.23        29.02 o                         
  -5  14   9        270.45        306.84        40.77 o                         
  -4  14   9        166.86        167.59        31.67 o                         
  -3  14   9          4.39         22.90        36.41 o                         
  -2  14   9          7.63         14.48        28.73 o                         
  -1  14   9          1.70        -10.05        20.84 o                         
   0  14   9         10.49         -0.40        33.52 o                         
   1  14   9        183.83        172.34        35.94 o                         
   2  14   9          7.17         14.91        53.07 o                         
   3  14   9         55.01        132.68        50.69 o                         
  -5  15   9          1.82          1.35        41.74 o                         
  -4  15   9        236.69        295.13        58.90 o                         
  -3  15   9         48.12        -20.13        37.83 o                         
  -2  15   9        125.68        111.66        36.00 o                         
  -1  15   9          6.13          5.92        21.32 o                         
   0  15   9        174.17        209.53        40.31 o                         
   1  15   9        216.52        242.40        49.75 o                         
 -12   0  10        237.79        260.60        60.22 o                         
 -10   0  10       1509.54       1731.48        69.88 o                         
  -8   0  10        116.67        130.97        29.56 o                         
  -6   0  10       4411.25       4827.51        94.45 o                         
  -4   0  10       7206.01       7741.11       141.02 o                         
  -2   0  10      12751.22      12998.51       248.09 o                         
   0   0  10       8210.01       8304.99       164.50 o                         
   2   0  10       3091.30       3230.49        76.72 o                         
   4   0  10         56.47         23.68        21.40 o                         
   6   0  10        605.62        623.06        29.21 o                         
   8   0  10        321.76        255.01        66.25 o                         
 -13   1  10         96.25        117.84        45.62 o                         
 -12   1  10        121.56        161.86        41.23 o                         
 -11   1  10        382.26        389.39        39.80 o                         
 -10   1  10        120.41        106.30        22.65 o                         
  -9   1  10        147.15        140.77        22.03 o                         
  -8   1  10        276.25        274.63        27.40 o                         
  -7   1  10        162.88        157.92        20.14 o                         
  -6   1  10          0.36         -7.22        17.49 o                         
  -5   1  10        271.59        326.89        42.28 o                         
  -4   1  10          5.64         62.15        28.64 o                         
  -3   1  10        700.76        813.75        48.42 o                         
  -2   1  10        204.45        166.59        15.25 o                         
  -1   1  10         70.73         47.10        13.48 o                         
   0   1  10         85.75         74.35        14.64 o                         
   1   1  10        124.57        129.29        14.91 o                         
   2   1  10        105.56        120.72        16.77 o                         
   3   1  10        143.11        160.60        15.86 o                         
   4   1  10        106.47         80.86        14.20 o                         
   5   1  10          6.84          4.56        11.44 o                         
   6   1  10        380.08        406.27        50.09 o                         
   7   1  10          6.39          2.77        25.11 o                         
   8   1  10         68.12         38.47        57.70 o                         
   9   1  10         15.51         89.25        47.04 o                         
 -13   2  10         79.35         76.67        45.36 o                         
 -12   2  10         56.03         84.31        34.03 o                         
 -11   2  10         90.86        138.42        31.61 o                         
 -10   2  10         94.84         96.96        27.61 o                         
  -9   2  10        232.63        208.78        25.45 o                         
  -8   2  10        298.33        292.08        31.41 o                         
  -7   2  10        461.98        406.65        23.79 o                         
  -6   2  10        336.00        348.60        21.90 o                         
  -5   2  10       3966.74       4439.12       117.21 o                         
  -4   2  10        400.96        347.57        27.65 o                         
  -3   2  10       2280.41       2615.41       109.25 o                         
  -2   2  10        164.49        173.93        16.12 o                         
  -1   2  10       6616.38       6877.94        92.11 o                         
   0   2  10         11.51         -6.48        13.36 o                         
   1   2  10       2550.86       2443.69        44.85 o                         
   2   2  10       2094.09       2253.44        46.24 o                         
   3   2  10       1409.58       1551.91        40.59 o                         
   4   2  10        119.18         98.24        21.81 o                         
   5   2  10       2289.31       2370.39        58.64 o                         
   6   2  10         14.36         48.82        23.76 o                         
   7   2  10          3.12         -5.75        28.36 o                         
   8   2  10        155.46        122.23        27.97 o                         
   9   2  10        283.71        321.21        82.95 o                         
 -12   3  10        169.92        188.03        41.38 o                         
 -11   3  10         65.94         58.79        35.65 o                         
 -10   3  10          8.04         35.16        30.69 o                         
  -9   3  10        122.27         73.38        24.19 o                         
  -8   3  10         50.99         16.13        32.20 o                         
  -7   3  10         48.75         32.07        21.17 o                         
  -6   3  10         15.07         12.43        17.52 o                         
  -5   3  10        757.94        755.65        36.22 o                         
  -4   3  10        344.72        373.86        32.05 o                         
  -3   3  10          4.90         29.20        18.10 o                         
  -2   3  10        546.10        620.77        25.36 o                         
  -1   3  10        244.02        261.59        17.19 o                         
   0   3  10         88.43         99.50        16.11 o                         
   1   3  10         16.88          4.25        16.81 o                         
   3   3  10         91.87         65.86        12.63 o                         
   4   3  10        398.31        425.89        42.31 o                         
   5   3  10        363.28        326.77        43.43 o                         
   6   3  10         36.63         31.58        23.24 o                         
   7   3  10         38.08         46.56        31.62 o                         
   8   3  10        143.19        113.80        27.45 o                         
   9   3  10         52.83         25.29        19.84 o                         
 -12   4  10        363.51        291.84        38.59 o                         
 -11   4  10         75.26         39.42        34.14 o                         
 -10   4  10        150.44        142.01        24.89 o                         
  -9   4  10         90.81         71.39        25.69 o                         
  -8   4  10        732.72        683.33        29.07 o                         
  -7   4  10        119.27         74.45        24.96 o                         
  -6   4  10       1923.65       1976.86        46.52 o                         
  -5   4  10         22.65         59.43        19.52 o                         
  -4   4  10       1555.85       1894.18       142.66 o                         
  -3   4  10       1418.39       1339.47        88.51 o                         
  -2   4  10       1111.04       1038.41        38.90 o                         
  -1   4  10        934.27        913.43        31.58 o                         
   0   4  10       1479.18       1623.00        35.99 o                         
   1   4  10       2733.28       2879.49        52.48 o                         
   2   4  10        501.23        480.19        20.55 o                         
   3   4  10       1531.00       1526.95        46.29 o                         
   4   4  10        220.57        217.08        28.00 o                         
   5   4  10        752.15        788.02        45.90 o                         
   7   4  10         92.65         99.92        30.62 o                         
   8   4  10          3.12         16.96        33.61 o                         
   9   4  10         36.31         69.03        30.96 o                         
 -12   5  10         56.12          0.91        35.58 o                         
 -11   5  10        126.82        117.33        32.81 o                         
 -10   5  10         12.76         24.84        24.89 o                         
  -9   5  10        466.16        489.43        30.38 o                         
  -8   5  10         38.55          5.77        30.34 o                         
  -7   5  10        517.55        555.83        40.45 o                         
  -6   5  10          4.77        -20.24        20.24 o                         
  -5   5  10         40.02         31.68        17.80 o                         
  -4   5  10       1056.18       1060.44        43.16 o                         
  -3   5  10        595.94        724.54        57.65 o                         
  -2   5  10         33.95         44.55        16.40 o                         
  -1   5  10        411.46        343.79        20.60 o                         
   0   5  10         10.83          5.87        13.85 o                         
   1   5  10          0.40          8.66        13.91 o                         
   2   5  10        229.21        161.84        18.32 o                         
   3   5  10         20.09          6.74        19.82 o                         
   4   5  10        109.79         79.47        21.95 o                         
   5   5  10         82.12         35.90        38.52 o                         
   6   5  10         51.15         75.49        40.64 o                         
   7   5  10        144.77        166.66        49.03 o                         
   8   5  10         33.36         29.03        35.73 o                         
   9   5  10         45.22         59.67        48.61 o                         
 -12   6  10         11.93        -24.96        36.25 o                         
 -11   6  10        170.98        171.21        34.53 o                         
 -10   6  10        192.93        148.02        24.93 o                         
  -9   6  10        482.25        487.16        33.23 o                         
  -8   6  10        112.42         66.40        23.80 o                         
  -7   6  10        699.57        628.20        30.44 o                         
  -6   6  10        603.53        540.97        30.41 o                         
  -5   6  10       1493.72       1413.36        44.89 o                         
  -4   6  10       1517.65       1548.06        36.77 o                         
  -3   6  10         10.98         10.92        19.98 o                         
  -2   6  10        361.02        352.23        22.44 o                         
  -1   6  10        350.39        395.93        21.75 o                         
   0   6  10        326.55        298.53        17.92 o                         
   1   6  10       1133.65       1178.25        38.97 o                         
   2   6  10       2215.58       2394.31        60.04 o                         
   3   6  10         79.49         97.97        22.00 o                         
   4   6  10        577.69        567.96        30.66 o                         
   5   6  10        115.62        147.87        36.53 o                         
   6   6  10        323.79        271.07        52.00 o                         
   7   6  10         10.46        -20.92        74.08 o                         
   8   6  10        181.92        215.57        41.06 o                         
 -11   7  10          8.84         35.15        33.36 o                         
 -10   7  10        131.22        115.69        32.22 o                         
  -9   7  10          8.98          8.13        21.64 o                         
  -8   7  10        826.49        827.92        37.67 o                         
  -7   7  10        214.98        187.13        29.78 o                         
  -6   7  10          8.27         13.29        23.55 o                         
  -5   7  10        122.08        104.54        22.97 o                         
  -4   7  10       1020.20       1227.06        71.50 o                         
  -3   7  10        393.97        434.15        25.87 o                         
  -2   7  10        702.88        814.79        33.92 o                         
  -1   7  10         29.06          6.77        17.03 o                         
   0   7  10        753.07        756.46        31.62 o                         
   1   7  10        549.41        547.32        22.56 o                         
   2   7  10          6.57          2.16        21.44 o                         
   3   7  10         33.46          0.99        20.70 o                         
   4   7  10          5.88         -5.54        26.22 o                         
   5   7  10          1.14         -4.62        22.55 o                         
   6   7  10         18.68         87.95        31.28 o                         
   7   7  10          7.30        -21.96        31.16 o                         
   8   7  10        103.85         17.79        59.09 o                         
 -11   8  10        184.58        139.92        38.26 o                         
 -10   8  10        141.89        134.58        33.25 o                         
  -9   8  10        311.52        222.54        27.99 o                         
  -8   8  10        547.97        522.94        28.20 o                         
  -7   8  10        919.47        801.32        50.69 o                         
  -6   8  10         86.36         83.08        24.66 o                         
  -5   8  10       1208.22       1157.74        48.68 o                         
  -4   8  10        310.32        288.56        22.60 o                         
  -3   8  10        548.66        458.79        34.65 o                         
  -2   8  10       3133.92       3364.41        61.33 o                         
  -1   8  10       6240.33       6689.66       108.20 o                         
   0   8  10         39.49         21.36        17.26 o                         
   1   8  10         22.84         23.63        12.63 o                         
   2   8  10        569.22        492.82        29.82 o                         
   3   8  10         39.83         97.57        23.20 o                         
   4   8  10        152.15        140.68        26.07 o                         
   5   8  10        707.61        603.15        56.22 o                         
   6   8  10        122.63         91.18        28.13 o                         
   7   8  10         28.55         -4.40        33.57 o                         
 -10   9  10         30.23         78.18        35.55 o                         
  -9   9  10         98.56        101.51        23.20 o                         
  -8   9  10          6.14          5.12        26.77 o                         
  -7   9  10        481.38        608.58        50.11 o                         
  -6   9  10          3.93         -8.69        31.39 o                         
  -5   9  10         17.14          6.68        21.34 o                         
  -4   9  10         16.26         40.17        22.49 o                         
  -3   9  10          8.15        -17.31        18.81 o                         
  -2   9  10         22.84        -22.36        22.36 o                         
  -1   9  10       1144.08       1178.82        40.04 o                         
   0   9  10        914.98        933.22        39.67 o                         
   1   9  10        766.63        617.92        48.17 o                         
   3   9  10         62.09         41.56        25.99 o                         
   4   9  10         38.52         28.63        30.68 o                         
   5   9  10        108.05        108.84        30.84 o                         
   6   9  10         12.50          4.15        24.97 o                         
   7   9  10        259.35        236.73        61.56 o                         
 -10  10  10        274.48        261.88        40.04 o                         
  -9  10  10        107.18         63.27        39.09 o                         
  -8  10  10        581.73        605.18        33.62 o                         
  -7  10  10         65.17         17.30        23.65 o                         
  -6  10  10       1995.77       1966.35        69.32 o                         
  -5  10  10       1060.10       1100.13        43.26 o                         
  -4  10  10        977.85        974.57        39.60 o                         
  -3  10  10       1242.16       1248.20        43.39 o                         
  -2  10  10       1309.58       1362.31        47.14 o                         
  -1  10  10        384.96        382.21        25.19 o                         
   0  10  10       1488.70       1585.81        48.82 o                         
   1  10  10        325.05        252.24        45.95 o                         
   2  10  10        251.27        228.27        34.37 o                         
   3  10  10         50.97         25.38        30.84 o                         
   4  10  10        198.18        210.48        28.62 o                         
   5  10  10          4.03        -38.15        38.16 o                         
   6  10  10         69.19         61.49        39.69 o                         
  -9  11  10         21.87        -21.03        56.17 o                         
  -8  11  10         85.47         92.01        25.02 o                         
  -7  11  10         13.86         -0.28        24.55 o                         
  -6  11  10        138.45        128.80        36.41 o                         
  -5  11  10        122.13        110.76        25.39 o                         
  -4  11  10          0.21        -14.10        23.25 o                         
  -3  11  10        187.06        159.39        24.05 o                         
  -2  11  10        151.18         92.25        24.99 o                         
  -1  11  10          9.44        -18.36        18.36 o                         
   0  11  10         38.62         22.63        16.09 o                         
   1  11  10         62.84         55.50        36.97 o                         
   2  11  10          1.04         56.96        27.74 o                         
   3  11  10         47.56         69.17        34.07 o                         
   4  11  10         82.05        104.06        36.07 o                         
   5  11  10          0.21         85.21        37.61 o                         
   6  11  10        166.09        152.41        31.60 o                         
  -8  12  10          8.96         -8.50        23.20 o                         
  -7  12  10        391.66        422.12        33.53 o                         
  -6  12  10          5.39         22.88        31.16 o                         
  -5  12  10        526.43        478.33        34.17 o                         
  -4  12  10         35.36         60.48        25.84 o                         
  -3  12  10        838.78        808.75        36.80 o                         
  -2  12  10        114.32        101.53        26.90 o                         
  -1  12  10        240.04        249.84        22.95 o                         
   0  12  10         63.29         72.59        14.63 o                         
   1  12  10        408.43        426.97        36.24 o                         
   2  12  10         32.43        -16.82        38.04 o                         
   3  12  10        170.82        203.74        39.69 o                         
   4  12  10         55.27        121.42        38.97 o                         
   5  12  10         85.42         78.83        40.47 o                         
  -7  13  10        122.23        128.30        30.46 o                         
  -6  13  10         56.96         68.17        38.65 o                         
  -5  13  10          3.69        -16.89        35.89 o                         
  -4  13  10         35.21         46.28        28.13 o                         
  -3  13  10         57.56         57.77        26.06 o                         
  -2  13  10         33.32          0.53        27.81 o                         
  -1  13  10         19.39          1.76        21.07 o                         
   0  13  10         11.45        -12.49        31.74 o                         
   1  13  10         35.28         32.69        38.29 o                         
   2  13  10          0.56        -13.80        31.77 o                         
   3  13  10         48.21         36.63        38.66 o                         
   4  13  10          2.25        -44.76        44.76 o                         
  -6  14  10        153.91        177.10        58.73 o                         
  -5  14  10          2.37         40.95        32.77 o                         
  -4  14  10         34.25         35.26        32.39 o                         
  -3  14  10         13.99        -16.06        32.02 o                         
  -2  14  10        286.91        295.07        33.37 o                         
  -1  14  10         78.37         25.46        35.84 o                         
   0  14  10         98.76         87.13        43.39 o                         
   1  14  10         29.41         15.00        35.65 o                         
   2  14  10        305.78        332.91        41.60 o                         
  -3  15  10         18.65         55.20        49.16 o                         
  -2  15  10         35.14         -0.61        54.58 o                         
  -1  15  10         15.41          2.29        21.17 o                         
 -11   0  11          1.45         -9.60        40.61 o                         
  -9   0  11        296.77        234.99        36.30 o                         
  -7   0  11        210.06        255.96        32.61 o                         
  -5   0  11         15.14         21.66        27.97 o                         
  -3   0  11        158.85        175.54        58.05 o                         
  -1   0  11        550.96       1093.29        74.08 o                         
   1   0  11       2073.86       2147.24        75.05 o                         
   3   0  11        612.48        677.26        46.34 o                         
   5   0  11        355.33        346.92        24.81 o                         
   7   0  11       1939.67       1975.08       135.34 o                         
   9   0  11        279.37        347.62        84.06 o                         
 -12   1  11        273.21        239.92        43.93 o                         
 -11   1  11        169.42        163.74        34.19 o                         
 -10   1  11        750.54        667.93        37.83 o                         
  -9   1  11        466.40        476.71        26.96 o                         
  -8   1  11        714.26        764.64        43.64 o                         
  -7   1  11        589.47        657.42        31.07 o                         
  -6   1  11       2282.85       2435.80        47.71 o                         
  -5   1  11       1217.52       1279.20        34.63 o                         
  -4   1  11       3886.03       4068.23        69.14 o                         
  -3   1  11       3156.42       3376.22       145.51 o                         
  -2   1  11       1581.75       1552.08        65.81 o                         
  -1   1  11       2548.86       2075.59       239.91 o                         
   0   1  11       1167.57       1082.89        96.55 o                         
   1   1  11       1563.96       1647.46        44.27 o                         
   2   1  11        124.30         64.53        24.53 o                         
   3   1  11         38.84         33.35        16.04 o                         
   4   1  11         25.48         22.24        13.85 o                         
   5   1  11          5.08          4.38        12.03 o                         
   6   1  11        322.65        306.69        26.52 o                         
   7   1  11        415.09        323.42        58.42 o                         
   8   1  11         11.24         60.10        58.41 o                         
   9   1  11         23.70         22.20        55.57 o                         
 -12   2  11         23.24        -39.50        39.50 o                         
 -11   2  11         21.08        -17.14        25.61 o                         
 -10   2  11        153.11         59.57        24.06 o                         
  -9   2  11        158.02        172.56        24.25 o                         
  -8   2  11        409.38        406.15        27.01 o                         
  -7   2  11        352.92        351.37        26.54 o                         
  -6   2  11         37.99          7.17        17.00 o                         
  -5   2  11        108.67        123.05        17.39 o                         
  -4   2  11         62.43        101.62        19.03 o                         
  -3   2  11        229.11        788.73        52.28 o                         
  -2   2  11        348.45       1041.82       169.50 o                         
  -1   2  11        681.56        658.96        50.59 o                         
   0   2  11        110.26         83.75        19.70 o                         
   1   2  11         29.00         45.49        23.54 o                         
   2   2  11       1419.37       1432.50        50.49 o                         
   3   2  11          7.85         10.76        17.68 o                         
   4   2  11        344.49        331.59        38.54 o                         
   5   2  11          8.18        -11.60        37.59 o                         
   6   2  11        412.48        403.46        36.27 o                         
   7   2  11          4.16        -10.03        22.23 o                         
   8   2  11        201.60        202.00        32.33 o                         
 -12   3  11        210.96        243.15        48.74 o                         
 -11   3  11         59.41         -9.97        35.49 o                         
 -10   3  11          0.72        -24.59        24.59 o                         
  -9   3  11       1437.74       1589.80        45.16 o                         
  -8   3  11        795.00        776.03        39.36 o                         
  -7   3  11       1381.60       1545.59        45.43 o                         
  -6   3  11        312.55        326.14        26.10 o                         
  -5   3  11       1879.40       2029.95        42.91 o                         
  -4   3  11        112.33        120.85        17.14 o                         
  -3   3  11       2076.00       2193.57        52.83 o                         
  -2   3  11        243.64        266.24        19.05 o                         
  -1   3  11       1027.84       1046.35        44.81 o                         
   0   3  11        515.26        564.65        42.08 o                         
   1   3  11        531.90        540.24        26.31 o                         
   2   3  11          6.81          6.73        17.27 o                         
   3   3  11       1432.79       1524.60        72.76 o                         
   4   3  11        902.38       1048.07       112.16 o                         
   5   3  11        139.23        167.63        72.66 o                         
   6   3  11        270.25        367.95       158.81 o                         
   7   3  11          7.69         -9.41        53.69 o                         
   8   3  11         30.25          3.55        27.56 o                         
 -12   4  11          0.26         43.16        60.51 o                         
 -11   4  11        120.07         68.80        33.89 o                         
 -10   4  11         19.45         46.84        33.12 o                         
  -9   4  11        116.55        116.80        27.15 o                         
  -8   4  11        246.80        253.07        27.64 o                         
  -7   4  11        163.27        159.03        25.01 o                         
  -6   4  11        109.55         82.59        20.39 o                         
  -5   4  11        119.36         75.63        17.70 o                         
  -4   4  11         11.30          4.68        15.81 o                         
  -3   4  11          9.93         51.31        19.15 o                         
  -2   4  11        944.84        994.73        37.02 o                         
  -1   4  11        306.09        280.25        19.70 o                         
   0   4  11       1142.86       1256.81        32.17 o                         
   1   4  11        575.79        598.19        25.41 o                         
   2   4  11          0.91        -10.96        13.46 o                         
   3   4  11        942.81       1046.85        58.31 o                         
   4   4  11         57.42         24.42        34.43 o                         
   5   4  11        375.41        325.16        35.96 o                         
   6   4  11          1.01        -30.54        30.54 o                         
   7   4  11        294.43        320.55        77.64 o                         
   8   4  11         22.01         54.13        35.71 o                         
 -12   5  11         32.79         58.22        47.21 o                         
 -11   5  11         46.71         47.74        34.33 o                         
 -10   5  11        301.27        284.91        30.68 o                         
  -9   5  11          9.20        -13.59        27.38 o                         
  -8   5  11        482.73        536.92        39.65 o                         
  -7   5  11        426.89        409.90        26.47 o                         
  -6   5  11       1071.06       1319.18        42.65 o                         
  -5   5  11          0.84          4.69        20.76 o                         
  -4   5  11        852.68        923.35        32.12 o                         
  -3   5  11        297.42        239.98        20.74 o                         
  -2   5  11         89.79         63.59        20.34 o                         
  -1   5  11       1108.97       1145.30        40.17 o                         
   0   5  11       1182.02       1235.63        43.03 o                         
   1   5  11         46.11         59.31        17.33 o                         
   2   5  11        361.62        408.11        40.35 o                         
   3   5  11        167.43        237.02        28.34 o                         
   4   5  11        734.47        852.60        57.92 o                         
   5   5  11        288.94        242.80        36.93 o                         
   6   5  11        305.54        317.01        39.57 o                         
   7   5  11         65.57        -25.09        36.76 o                         
   8   5  11          9.27         38.21        39.31 o                         
 -11   6  11        105.34        113.52        35.84 o                         
 -10   6  11        144.87        116.18        28.56 o                         
  -9   6  11        193.51        112.06        28.03 o                         
  -8   6  11          2.24        -25.17        25.17 o                         
  -7   6  11        250.09        219.85        28.70 o                         
  -6   6  11         13.90        -22.16        27.72 o                         
  -5   6  11         16.65         37.39        21.53 o                         
  -4   6  11         22.72         40.06        17.96 o                         
  -3   6  11        196.06        154.29        22.41 o                         
  -2   6  11         56.23        103.44        22.80 o                         
  -1   6  11         20.33         33.75        20.82 o                         
   0   6  11        388.64        380.85        24.23 o                         
   1   6  11        467.05        378.63        21.77 o                         
   2   6  11       1389.61       1282.31        78.33 o                         
   3   6  11        229.74        258.00        60.59 o                         
   4   6  11         41.97         67.17        34.28 o                         
   5   6  11         26.64        142.42        68.99 o                         
   6   6  11        105.89         75.05        47.60 o                         
   7   6  11         24.37         16.47        43.18 o                         
   8   6  11          3.07        -63.04        63.04 o                         
 -11   7  11        226.18        194.91        48.96 o                         
 -10   7  11          1.57        -29.48        29.48 o                         
  -9   7  11        444.90        498.93        34.10 o                         
  -8   7  11          0.17        -20.06        25.60 o                         
  -7   7  11        545.00        593.29        33.48 o                         
  -6   7  11         96.18         64.10        23.94 o                         
  -5   7  11         13.86         27.57        20.40 o                         
  -4   7  11         46.33         23.96        18.60 o                         
  -3   7  11       1019.60       1157.36        40.22 o                         
  -2   7  11        349.83        377.19        38.23 o                         
  -1   7  11        515.85        611.24        29.48 o                         
   0   7  11        375.12        315.15        21.96 o                         
   1   7  11        105.52        141.99        16.48 o                         
   2   7  11        253.77        284.95        33.39 o                         
   3   7  11       1447.11       1594.54        65.58 o                         
   4   7  11        349.83        333.92        37.69 o                         
   5   7  11        576.06        654.02        44.93 o                         
   6   7  11          9.86        -64.11        64.11 o                         
   7   7  11        206.73        148.16        81.92 o                         
 -11   8  11          0.84        -38.58        38.58 o                         
 -10   8  11         34.46          5.81        25.16 o                         
  -9   8  11         40.10         -6.16        24.32 o                         
  -8   8  11          3.17         -7.85        25.95 o                         
  -7   8  11         15.55         68.53        31.48 o                         
  -6   8  11        136.66        134.30        25.95 o                         
  -5   8  11        350.05        310.73        27.64 o                         
  -4   8  11        239.70        210.35        24.12 o                         
  -3   8  11        233.29        257.41        23.33 o                         
  -2   8  11       1162.29       1146.50        58.70 o                         
  -1   8  11        255.46        261.04        24.60 o                         
   0   8  11        562.31        510.65        27.00 o                         
   1   8  11          1.03          0.93        13.52 o                         
   2   8  11        590.89        640.43        50.00 o                         
   3   8  11        142.45         36.90        76.43 o                         
   4   8  11        507.65        491.52        48.23 o                         
   5   8  11         14.38         50.20        35.62 o                         
   6   8  11        192.97        218.37        65.89 o                         
   7   8  11          1.72        -68.42       112.55 o                         
 -10   9  11        211.84        220.71        47.81 o                         
  -9   9  11          4.80         19.09        30.61 o                         
  -8   9  11        488.82        543.14        32.39 o                         
  -7   9  11          1.31         -0.59        25.65 o                         
  -6   9  11        259.42        330.40        39.06 o                         
  -5   9  11         84.45         56.14        23.28 o                         
  -4   9  11       2100.49       2398.79        57.33 o                         
  -3   9  11        273.35        256.49        24.77 o                         
  -2   9  11       1723.23       1890.07       114.08 o                         
  -1   9  11         35.31         50.88        20.51 o                         
   0   9  11       1631.71       1658.82        46.03 o                         
   1   9  11         73.72         95.10        31.82 o                         
   2   9  11        811.24        821.86       104.45 o                         
   3   9  11         14.71         17.46        37.69 o                         
   4   9  11        452.17        451.18        58.49 o                         
   5   9  11         50.60         72.18        37.75 o                         
   6   9  11        355.64        343.21        51.16 o                         
  -9  10  11          0.22         30.51        31.41 o                         
  -8  10  11         55.73         41.87        30.23 o                         
  -7  10  11          5.75        -27.03        27.03 o                         
  -6  10  11         14.23         44.49        25.48 o                         
  -5  10  11         23.50        -12.38        23.60 o                         
  -4  10  11        204.15        214.28        26.86 o                         
  -3  10  11        210.68        183.71        24.82 o                         
  -2  10  11         15.13         20.78        24.60 o                         
  -1  10  11        494.86        440.70        29.55 o                         
   0  10  11        110.19         88.77        18.00 o                         
   1  10  11       1081.69       1063.61        61.98 o                         
   2  10  11        187.76        195.75        31.81 o                         
   3  10  11        260.12        261.18        46.23 o                         
   4  10  11        158.79        171.73        38.83 o                         
   5  10  11        192.14        221.30        42.03 o                         
   6  10  11         23.12         42.63        41.13 o                         
  -9  11  11        162.90        114.85        24.78 o                         
  -8  11  11         21.41        -24.87        40.72 o                         
  -7  11  11        106.94         91.01        39.38 o                         
  -6  11  11        180.67        137.14        29.47 o                         
  -5  11  11       1197.81       1091.91        67.44 o                         
  -4  11  11          1.10         28.73        27.37 o                         
  -3  11  11        869.99        942.58        58.97 o                         
  -2  11  11         24.24          7.82        25.38 o                         
  -1  11  11        298.26        336.37        23.78 o                         
   0  11  11        406.92        397.53        40.65 o                         
   1  11  11        704.36        757.89        42.99 o                         
   2  11  11        113.53        108.95        31.40 o                         
   3  11  11        275.58        299.39        41.09 o                         
   4  11  11        129.62        183.38        44.92 o                         
   5  11  11         29.10         11.50        87.62 o                         
  -8  12  11          1.24        -36.89        36.89 o                         
  -7  12  11          5.31        -35.63        44.09 o                         
  -6  12  11         11.62        -12.82        28.22 o                         
  -5  12  11         54.96         58.73        32.79 o                         
  -4  12  11          4.63         -8.73        26.90 o                         
  -3  12  11          3.99         28.22        25.23 o                         
  -2  12  11        112.78        117.72        29.47 o                         
  -1  12  11          4.27         -5.22        20.47 o                         
   0  12  11         99.21        114.25        39.92 o                         
   1  12  11          0.37          5.49        37.52 o                         
   2  12  11          0.99        -19.34        32.11 o                         
   3  12  11         11.16         21.79        33.17 o                         
   4  12  11         60.91         16.70        34.05 o                         
  -6  13  11        314.59        263.04        34.54 o                         
  -5  13  11        248.78        287.25        37.19 o                         
  -4  13  11        462.07        458.56        34.29 o                         
  -3  13  11        115.66        116.78        28.47 o                         
  -2  13  11        256.55        275.90        46.34 o                         
  -1  13  11        127.77        120.55        37.09 o                         
   0  13  11        227.53        150.95        37.74 o                         
   1  13  11        837.87        811.78        63.64 o                         
   2  13  11        313.21        314.35        41.72 o                         
  -4  14  11        114.53        126.76        40.54 o                         
  -3  14  11          8.52         21.06        37.38 o                         
  -2  14  11         21.13         37.77        32.81 o                         
  -1  14  11          1.65         26.41        21.81 o                         
   0  14  11          0.19         72.59        41.16 o                         
 -12   0  12         65.13          3.14        59.28 o                         
 -10   0  12        110.70        148.03        39.86 o                         
  -8   0  12          8.19         13.14        33.88 o                         
  -6   0  12        642.40        559.25        47.82 o                         
  -4   0  12        394.65        342.57        56.06 o                         
  -2   0  12        180.51        214.76        28.64 o                         
   2   0  12       1408.04       1451.37        53.60 o                         
   4   0  12          4.83         -5.14        22.94 o                         
   6   0  12        186.25        204.22        18.26 o                         
   8   0  12         65.16        -27.07        76.22 o                         
 -12   1  12          1.47        -42.04        42.04 o                         
 -11   1  12         94.51         87.50        33.24 o                         
 -10   1  12        122.93        119.51        30.17 o                         
  -9   1  12          2.33         31.48        25.36 o                         
  -8   1  12         48.84         45.17        24.03 o                         
  -7   1  12         50.42          5.27        22.33 o                         
  -6   1  12         29.58         29.98        22.96 o                         
  -5   1  12       1264.12       1263.83        45.31 o                         
  -4   1  12        229.36        158.71        20.14 o                         
  -3   1  12       1219.72       1229.56        36.70 o                         
  -2   1  12          5.67         -9.84        18.19 o                         
  -1   1  12       2616.08       2885.97        59.94 o                         
   0   1  12        981.36       1094.77        37.42 o                         
   1   1  12       1894.85       1982.37        48.20 o                         
   2   1  12        141.12        159.66        20.50 o                         
   3   1  12        608.27        550.38        28.11 o                         
   4   1  12         44.58         26.94        15.94 o                         
   5   1  12        966.12       1025.67        29.72 o                         
   6   1  12         36.02         48.68        25.06 o                         
   7   1  12        163.94        106.66        23.04 o                         
   8   1  12         64.88         55.63        56.02 o                         
 -12   2  12         88.51         46.32        48.63 o                         
 -11   2  12        490.22        546.90        37.63 o                         
 -10   2  12         20.10        -12.14        32.97 o                         
  -9   2  12        401.97        468.04        30.55 o                         
  -8   2  12        247.03        252.42        25.56 o                         
  -7   2  12        395.88        386.11        29.95 o                         
  -6   2  12         26.00         11.40        20.10 o                         
  -5   2  12       1349.58       1258.40        53.29 o                         
  -4   2  12        523.09        541.65        23.62 o                         
  -3   2  12       1310.49       1434.82        37.19 o                         
  -2   2  12         80.14         73.68        18.02 o                         
  -1   2  12        629.13        655.84        28.60 o                         
   0   2  12          3.57         17.76        16.16 o                         
   1   2  12       1626.34       1755.98        41.46 o                         
   2   2  12          3.54         10.95        17.49 o                         
   3   2  12        155.52        154.47        19.07 o                         
   4   2  12         92.53         78.39        15.73 o                         
   5   2  12          1.36         19.37        29.29 o                         
   6   2  12        409.16        411.93        30.76 o                         
   7   2  12        334.88        293.27        48.30 o                         
   8   2  12          7.86        -36.62        70.52 o                         
 -12   3  12         14.28        -38.39        38.39 o                         
 -11   3  12         15.05         38.14        28.26 o                         
 -10   3  12         94.85        149.94        26.55 o                         
  -9   3  12        570.57        556.58        33.60 o                         
  -8   3  12         48.48         80.48        26.03 o                         
  -7   3  12          0.62         -1.45        21.69 o                         
  -6   3  12        282.02        254.92        25.22 o                         
  -5   3  12          6.26         -5.50        21.05 o                         
  -4   3  12         46.91         49.37        20.72 o                         
  -3   3  12        324.90        315.20        20.57 o                         
  -2   3  12        604.11        578.96        26.72 o                         
  -1   3  12        473.72        412.19        23.20 o                         
   0   3  12        277.31        301.59        19.45 o                         
   1   3  12          0.96        -16.63        16.63 o                         
   2   3  12       1440.89       1576.41        43.11 o                         
   3   3  12         17.95         19.10        20.03 o                         
   4   3  12        222.17        169.07        27.67 o                         
   5   3  12         15.62         39.87        63.02 o                         
   6   3  12        112.32         99.53        49.24 o                         
   7   3  12        104.39         62.41        36.20 o                         
   8   3  12        151.16         73.95        30.21 o                         
 -12   4  12        167.65         57.00        51.08 o                         
 -11   4  12          5.57         31.69        28.55 o                         
 -10   4  12        134.78        124.78        30.42 o                         
  -9   4  12        391.56        319.86        29.29 o                         
  -8   4  12       1456.29       1622.05        56.36 o                         
  -7   4  12          1.75        -23.62        23.62 o                         
  -6   4  12        834.31        808.02        78.18 o                         
  -5   4  12        352.30        382.57        25.49 o                         
  -4   4  12        629.73        577.05        26.88 o                         
  -3   4  12        592.37        632.52        34.77 o                         
  -2   4  12        211.89        202.32        22.09 o                         
  -1   4  12         30.40         28.70        17.84 o                         
   0   4  12       1806.23       2024.74        47.02 o                         
   1   4  12        599.88        669.74        28.54 o                         
   2   4  12       1243.47       1350.65        37.70 o                         
   3   4  12        777.05        864.87        34.14 o                         
   4   4  12        543.50        503.81        40.72 o                         
   5   4  12         23.28         52.47        28.29 o                         
   6   4  12         44.81         43.50        33.42 o                         
   7   4  12         41.02         59.52        31.61 o                         
 -11   5  12         57.70         -0.63        32.45 o                         
 -10   5  12          9.19         25.56        26.22 o                         
  -9   5  12        197.93        113.23        25.33 o                         
  -8   5  12         47.51         18.19        23.17 o                         
  -7   5  12          4.83         -0.10        24.82 o                         
  -6   5  12        174.26        158.70        23.59 o                         
  -5   5  12         29.09          9.33        23.67 o                         
  -4   5  12         18.55         21.31        19.72 o                         
  -3   5  12        257.47        260.72        22.86 o                         
  -2   5  12          0.08        -16.23        19.26 o                         
  -1   5  12         56.06        100.64        19.48 o                         
   0   5  12        128.22        105.23        17.62 o                         
   1   5  12        109.89        134.29        25.54 o                         
   2   5  12         47.53         34.15        14.60 o                         
   3   5  12       1209.81       1282.61        54.58 o                         
   4   5  12          5.52         12.71        45.19 o                         
   5   5  12         34.54         35.32        44.18 o                         
   6   5  12         36.59        -12.53        39.61 o                         
   7   5  12        150.13        154.32        41.57 o                         
 -11   6  12         92.82         99.25        31.95 o                         
 -10   6  12        123.41         35.73        31.18 o                         
  -9   6  12        550.56        565.20        31.42 o                         
  -8   6  12        631.37        598.30        30.42 o                         
  -7   6  12        929.97        914.22        43.25 o                         
  -6   6  12         67.60         22.13        24.51 o                         
  -5   6  12         47.76         10.92        22.62 o                         
  -4   6  12        241.39        204.66        24.16 o                         
  -3   6  12       2317.76       2376.31        70.32 o                         
  -2   6  12       1586.69       1705.42        65.04 o                         
  -1   6  12         33.52         60.62        25.52 o                         
   0   6  12         41.55         47.90        17.89 o                         
   1   6  12        294.14        302.01        21.18 o                         
   2   6  12          5.66         17.70        14.52 o                         
   3   6  12        675.24        579.38        41.69 o                         
   5   6  12         59.65         86.16        40.47 o                         
   6   6  12         51.58         81.74        43.01 o                         
   7   6  12         14.70         74.20        37.34 o                         
 -11   7  12          2.27        -38.89        38.89 o                         
 -10   7  12         22.67         12.07        32.24 o                         
  -9   7  12          0.07        -26.60        27.97 o                         
  -8   7  12        289.53        261.72        27.11 o                         
  -7   7  12          0.00        -17.70        23.74 o                         
  -6   7  12        138.75        123.04        28.73 o                         
  -5   7  12         98.96        112.46        25.49 o                         
  -4   7  12        586.81        604.54        29.98 o                         
  -3   7  12         17.09         31.81        23.35 o                         
  -2   7  12       1652.36       1705.09        57.99 o                         
  -1   7  12        431.20        410.18        26.24 o                         
   0   7  12        907.00        892.88        48.43 o                         
   1   7  12         82.77         89.01        18.59 o                         
   2   7  12        124.06         67.75        29.55 o                         
   3   7  12          6.57        -17.28        38.16 o                         
   4   7  12        291.66        271.09        45.86 o                         
   5   7  12         60.76         31.34        73.37 o                         
   6   7  12         60.44        -24.22        78.36 o                         
 -10   8  12        457.62        420.52        38.59 o                         
  -9   8  12        182.48        112.54        32.58 o                         
  -8   8  12        456.18        462.02        30.73 o                         
  -7   8  12        499.72        469.69        32.75 o                         
  -6   8  12        330.47        329.39        31.29 o                         
  -5   8  12        366.21        327.83        25.78 o                         
  -4   8  12        680.06        756.15        33.86 o                         
  -3   8  12       1107.31       1327.47        48.34 o                         
  -1   8  12       1040.29       1187.31        42.48 o                         
   0   8  12          1.38        -13.32        18.09 o                         
   1   8  12        257.87        229.72        17.56 o                         
   2   8  12         67.53         66.25        28.59 o                         
   3   8  12        218.35        222.69        31.36 o                         
   4   8  12          1.77        -19.60        34.36 o                         
   5   8  12         33.32        -38.05        38.05 o                         
   6   8  12         42.12         95.53        60.89 o                         
  -9   9  12         66.76        127.01        34.36 o                         
  -8   9  12         80.70        100.87        27.56 o                         
  -7   9  12         85.29         50.64        25.67 o                         
  -6   9  12          4.50          5.31        23.15 o                         
  -5   9  12         64.98         39.41        28.30 o                         
  -4   9  12          0.82         27.68        25.69 o                         
  -3   9  12        338.22        302.67        26.11 o                         
  -2   9  12        206.49        205.12        29.99 o                         
  -1   9  12        895.03        888.07        72.33 o                         
   0   9  12         22.33         58.21        29.10 o                         
   1   9  12        189.85        185.27        39.79 o                         
   2   9  12         10.52         -2.81        27.89 o                         
   3   9  12        233.08        155.11        39.30 o                         
   4   9  12         40.43        -33.35        35.73 o                         
   5   9  12        396.37        381.17        44.93 o                         
  -9  10  12         96.77         56.68        36.18 o                         
  -8  10  12        397.04        443.56        44.60 o                         
  -7  10  12         12.39         72.27        27.42 o                         
  -6  10  12        205.46        217.45        32.46 o                         
  -5  10  12         10.09        -27.41        27.41 o                         
  -4  10  12       1080.75       1145.51        47.23 o                         
  -3  10  12         14.06         19.21        23.36 o                         
  -2  10  12       1228.39       1187.91        50.89 o                         
  -1  10  12        241.96        200.98        24.59 o                         
   0  10  12        199.24        171.36        24.96 o                         
   1  10  12         35.89         10.15        30.18 o                         
   2  10  12          2.90         22.76        29.96 o                         
   3  10  12         15.02         12.83        31.21 o                         
   4  10  12         79.54         52.37        32.93 o                         
   5  10  12         17.67         24.15        36.29 o                         
  -8  11  12          1.23        -20.99        42.84 o                         
  -7  11  12         38.69         85.49        29.71 o                         
  -6  11  12         18.68         65.87        33.44 o                         
  -5  11  12         28.30         19.46        30.40 o                         
  -4  11  12        139.39         75.35        28.43 o                         
  -3  11  12         51.99         18.47        25.31 o                         
  -2  11  12         39.01         40.73        27.62 o                         
  -1  11  12         47.04         -7.97        26.12 o                         
   0  11  12        147.22        163.73        26.18 o                         
   1  11  12          0.21         34.24        37.94 o                         
   2  11  12        133.69        176.56        38.73 o                         
   3  11  12         21.71         79.26        34.32 o                         
   4  11  12        118.62        104.61        36.45 o                         
  -7  12  12        249.81        230.33        33.89 o                         
  -6  12  12          1.06         57.46        35.94 o                         
  -5  12  12        594.59        577.14        36.89 o                         
  -4  12  12         28.29         -8.96        34.08 o                         
  -3  12  12        231.53        191.96        34.78 o                         
  -2  12  12          2.84         -9.34        29.08 o                         
  -1  12  12        210.64        228.60        24.53 o                         
   0  12  12         21.95        -33.93        33.93 o                         
   1  12  12         91.21         94.26        36.38 o                         
   2  12  12         82.90         98.26        41.94 o                         
   3  12  12          8.75        -32.64        40.83 o                         
  -5  13  12          5.16        -23.35        33.38 o                         
  -4  13  12         80.41         46.78        35.04 o                         
  -3  13  12          3.26         20.60        38.47 o                         
  -2  13  12          0.29         12.82        31.73 o                         
  -1  13  12        110.62         71.53        25.12 o                         
   0  13  12        520.18        677.91        55.11 o                         
   1  13  12        125.55         59.10        39.78 o                         
 -11   0  13        305.92        362.09        50.29 o                         
  -9   0  13       1381.05       1462.16       127.80 o                         
  -7   0  13        690.00        608.37        54.10 o                         
  -5   0  13        754.36        666.02        55.55 o                         
  -3   0  13       1084.25       1165.56        55.92 o                         
  -1   0  13        537.95        455.20        35.00 o                         
   1   0  13        203.51        228.43        42.03 o                         
   3   0  13        323.62        363.25        41.23 o                         
   5   0  13        220.27        310.21        35.15 o                         
   7   0  13        173.51        215.84        82.63 o                         
 -11   1  13        108.97        122.20        33.60 o                         
 -10   1  13         78.58        116.60        30.17 o                         
  -9   1  13          9.62         13.30        26.83 o                         
  -8   1  13        219.87        217.58        37.37 o                         
  -7   1  13         34.29         26.88        26.15 o                         
  -6   1  13       1372.96       1449.53        56.20 o                         
  -5   1  13        834.85        997.10        51.99 o                         
  -4   1  13       1205.72       1263.88        41.69 o                         
  -3   1  13         41.53          9.28        21.29 o                         
  -2   1  13        885.82        829.18        37.95 o                         
  -1   1  13         69.15         39.62        19.04 o                         
   0   1  13        260.04        221.01        24.02 o                         
   1   1  13          1.18         12.58        21.09 o                         
   2   1  13          1.18          5.79        20.72 o                         
   3   1  13        175.26        153.86        56.99 o                         
   4   1  13          0.41         34.31        20.53 o                         
   5   1  13         59.41         44.32        15.16 o                         
   6   1  13        108.17         58.55        24.77 o                         
   7   1  13        162.92         99.38       135.70 o                         
 -11   2  13        133.47         87.17        53.40 o                         
 -10   2  13        269.52        249.55        30.43 o                         
  -9   2  13         36.15         71.99        25.08 o                         
  -8   2  13         37.56         30.75        27.20 o                         
  -7   2  13         76.34         72.10        25.77 o                         
  -6   2  13        562.20        546.68        37.18 o                         
  -5   2  13       1315.64       1284.04        88.69 o                         
  -4   2  13        180.53        183.35        24.53 o                         
  -3   2  13         10.34         36.44        18.27 o                         
  -2   2  13        369.50        381.86        23.67 o                         
  -1   2  13         50.31         45.41        19.38 o                         
   0   2  13       1056.61       1064.17        42.20 o                         
   1   2  13          2.00         15.78        21.41 o                         
   2   2  13          6.96          8.98        32.92 o                         
   3   2  13         20.24          8.19        18.09 o                         
   4   2  13        247.66        272.01        23.73 o                         
   5   2  13        265.65        266.63        38.87 o                         
   6   2  13        380.87        411.95        67.04 o                         
   7   2  13         88.10         77.66        26.59 o                         
 -11   3  13        595.99        515.45        40.05 o                         
 -10   3  13        272.08        292.27        42.52 o                         
  -9   3  13        270.87        263.25        27.99 o                         
  -8   3  13         11.58         24.05        25.29 o                         
  -7   3  13       1884.56       1948.11        60.70 o                         
  -6   3  13        169.42        183.40        36.07 o                         
  -5   3  13       3073.35       2995.66       123.59 o                         
  -4   3  13         95.08         57.43        32.92 o                         
  -3   3  13       1568.53       1649.94        41.58 o                         
  -2   3  13         97.83        138.83        19.95 o                         
  -1   3  13        475.70        451.57        27.29 o                         
   0   3  13        161.46        124.24        26.20 o                         
   1   3  13        698.75        631.93        32.97 o                         
   2   3  13         40.23          6.62        17.96 o                         
   3   3  13         22.02         24.25        16.75 o                         
   4   3  13         34.68         56.44        28.31 o                         
   5   3  13         17.24          3.40        29.25 o                         
   6   3  13         52.85         25.66        45.33 o                         
   7   3  13          8.08         19.37        39.09 o                         
 -11   4  13         16.27        -20.76        32.33 o                         
 -10   4  13         69.03         87.39        31.86 o                         
  -9   4  13         42.79         52.98        27.02 o                         
  -8   4  13         13.90        -14.04        24.10 o                         
  -7   4  13        934.61        937.93        51.70 o                         
  -6   4  13        134.41        172.36        31.06 o                         
  -5   4  13          2.18        -25.75        25.75 o                         
  -4   4  13          5.05         10.91        29.03 o                         
  -3   4  13        319.57        311.51        28.07 o                         
  -2   4  13        267.65        213.70        24.79 o                         
  -1   4  13        244.49        201.62        24.10 o                         
   0   4  13        213.14        198.13        22.59 o                         
   1   4  13        300.40        278.49        26.39 o                         
   2   4  13          1.50          5.65        17.83 o                         
   3   4  13        617.67        598.09        24.42 o                         
   4   4  13         81.27         74.99        38.00 o                         
   5   4  13        405.25        551.05        47.35 o                         
   6   4  13          0.62          8.51        33.89 o                         
   7   4  13         29.94        -11.26        39.46 o                         
 -11   5  13          5.44         22.21        31.83 o                         
 -10   5  13        281.85        203.28        31.64 o                         
  -9   5  13          3.99         37.98        36.76 o                         
  -8   5  13       1590.04       1669.36        52.94 o                         
  -7   5  13         35.70         35.89        25.06 o                         
  -6   5  13        427.31        401.50        33.24 o                         
  -5   5  13          5.77        -16.47        25.22 o                         
  -4   5  13         85.71         75.18        23.21 o                         
  -3   5  13        428.73        434.97        30.19 o                         
  -2   5  13       3920.00       4214.65        69.52 o                         
  -1   5  13        301.00        236.78        23.63 o                         
   0   5  13          1.96          4.92        17.87 o                         
   1   5  13         49.07         14.34        16.75 o                         
   2   5  13        606.53        640.43        33.49 o                         
   3   5  13        246.22        237.13        33.16 o                         
   4   5  13        394.21        350.90        35.99 o                         
   5   5  13        195.11        196.90        35.84 o                         
   6   5  13          6.56         64.69        38.45 o                         
 -10   6  13         23.30        -13.90        28.82 o                         
  -9   6  13          1.31        -27.27        27.27 o                         
  -8   6  13         13.13          1.64        27.49 o                         
  -7   6  13         24.43         34.30        24.74 o                         
  -6   6  13        210.56        168.86        28.93 o                         
  -5   6  13        256.99        164.44        25.57 o                         
  -4   6  13        863.73        891.17        62.47 o                         
  -3   6  13        302.33        317.45        25.97 o                         
  -2   6  13       1139.40       1390.21        49.45 o                         
  -1   6  13        227.27        198.57        26.33 o                         
   0   6  13        356.79        388.47        24.04 o                         
   1   6  13        430.69        408.07        23.67 o                         
   2   6  13        199.33        173.88        23.14 o                         
   3   6  13        124.64        127.02        31.27 o                         
   4   6  13       1605.52       1871.80       121.71 o                         
   5   6  13          5.16         15.72        45.32 o                         
   6   6  13         71.37        224.16        46.36 o                         
 -10   7  13         19.37        -11.21        30.27 o                         
  -9   7  13        676.12        672.47        37.19 o                         
  -8   7  13          0.01        -28.62        28.62 o                         
  -7   7  13       1080.68       1112.26        44.96 o                         
  -6   7  13         17.05         18.89        25.17 o                         
  -5   7  13        227.41        212.61        27.19 o                         
  -4   7  13          4.98         19.80        25.40 o                         
  -3   7  13        400.92        396.39        38.38 o                         
  -2   7  13         35.77        -20.16        23.18 o                         
  -1   7  13        314.10        301.72        31.35 o                         
   0   7  13         56.79         50.79        18.90 o                         
   1   7  13         52.79         38.73        17.11 o                         
   2   7  13          2.63          9.98        27.69 o                         
   3   7  13         55.05         45.15        31.07 o                         
   4   7  13         51.41         13.89        28.75 o                         
   5   7  13         79.51         57.40        66.21 o                         
  -9   8  13          1.30        -24.84        29.53 o                         
  -8   8  13         65.24         43.55        29.41 o                         
  -7   8  13         68.59         48.77        26.39 o                         
  -6   8  13         15.48         56.86        25.85 o                         
  -5   8  13        298.38        267.87        29.24 o                         
  -4   8  13        312.00        339.43        26.59 o                         
  -3   8  13        319.56        378.50        29.07 o                         
  -2   8  13        489.77        472.87        29.85 o                         
  -1   8  13        343.84        392.81        33.29 o                         
   0   8  13       1097.33       1167.23        42.83 o                         
   1   8  13        177.78        173.21        20.94 o                         
   2   8  13        541.47        658.24        40.62 o                         
   3   8  13        281.79        254.00        45.86 o                         
   4   8  13        346.72        444.11        38.72 o                         
   5   8  13        258.13        232.36        46.04 o                         
  -9   9  13          0.30        -13.79        40.77 o                         
  -8   9  13        163.96        173.25        32.78 o                         
  -7   9  13         62.79         71.28        35.11 o                         
  -6   9  13        205.87        157.53        27.45 o                         
  -5   9  13          5.48         -2.22        26.35 o                         
  -4   9  13        207.52        163.63        25.77 o                         
  -3   9  13          1.70        -11.67        24.49 o                         
  -2   9  13        103.56        114.82        27.40 o                         
  -1   9  13          0.50          9.31        27.57 o                         
   0   9  13        150.13        161.42        20.76 o                         
   1   9  13         18.38          8.84        49.26 o                         
   2   9  13         81.46        144.35        35.11 o                         
   3   9  13          3.95         59.95        34.39 o                         
   4   9  13         26.08         20.68        35.36 o                         
  -8  10  13         10.82        -31.39        31.39 o                         
  -7  10  13         17.30         17.68        29.36 o                         
  -6  10  13         75.44         45.60        28.02 o                         
  -5  10  13         65.03         49.75        26.81 o                         
  -4  10  13         51.33          5.29        27.19 o                         
  -3  10  13        554.21        563.07        36.60 o                         
  -2  10  13         86.69         68.61        24.73 o                         
  -1  10  13        525.83        546.59        34.07 o                         
   0  10  13          1.81          6.91        17.90 o                         
   1  10  13        859.92        826.30        45.76 o                         
   2  10  13         59.39         26.27        33.89 o                         
   3  10  13        349.85        396.54        49.44 o                         
  -7  11  13         75.52         85.76        32.75 o                         
  -6  11  13          1.39         32.38        30.10 o                         
  -5  11  13        151.90        169.24        31.27 o                         
  -4  11  13          3.69        -17.24        28.89 o                         
  -3  11  13        213.55        179.12        34.77 o                         
  -2  11  13          7.46         39.70        25.21 o                         
  -1  11  13        628.04        637.47        50.06 o                         
   0  11  13        220.64        200.30        24.69 o                         
   1  11  13         72.96        119.13        38.28 o                         
   2  11  13          0.74        -36.21        36.21 o                         
  -5  12  13          0.61         23.30        32.95 o                         
  -4  12  13         92.16         81.00        35.98 o                         
  -3  12  13         72.06         72.29        39.77 o                         
  -2  12  13          6.10        -49.03        49.03 o                         
  -1  12  13         95.17         53.79        28.78 o                         
   0  12  13        530.11        558.79        46.54 o                         
   1  12  13        213.27        137.88        46.99 o                         
 -10   0  14        207.30        155.00        73.61 o                         
  -8   0  14        171.81        243.21        62.36 o                         
  -6   0  14         56.95         43.74        40.72 o                         
  -4   0  14        351.83        320.12        36.96 o                         
  -2   0  14         59.97         48.92        29.63 o                         
   0   0  14         43.00         25.24        29.95 o                         
   2   0  14         10.32        -14.06        28.05 o                         
   4   0  14          1.58         29.74        37.15 o                         
   6   0  14          0.69        -78.36        78.36 o                         
 -11   1  14         84.83        145.64        38.39 o                         
 -10   1  14         21.66         31.55        31.02 o                         
  -9   1  14        160.45        178.66        35.66 o                         
  -8   1  14        706.99        714.66        53.94 o                         
  -7   1  14         99.64        106.65        32.20 o                         
  -6   1  14         47.69         18.91        28.46 o                         
  -5   1  14       1121.33       1168.06        53.87 o                         
  -4   1  14        121.76        109.84        23.46 o                         
  -3   1  14        107.16        124.10        23.89 o                         
  -2   1  14        526.64        480.25        31.27 o                         
  -1   1  14       1066.52       1096.03        45.77 o                         
   0   1  14        816.59        880.18        39.93 o                         
   1   1  14       1743.79       1959.88        87.99 o                         
   2   1  14        500.04        473.37        30.08 o                         
   3   1  14        591.30        628.29        39.60 o                         
   4   1  14        128.77        108.36        30.10 o                         
   5   1  14        420.33        374.02        32.32 o                         
   6   1  14         99.46         91.21        29.81 o                         
 -11   2  14        268.93        276.58        38.59 o                         
 -10   2  14         28.80         20.57        32.06 o                         
  -9   2  14         98.74        125.00        27.82 o                         
  -8   2  14         28.00          9.46        24.90 o                         
  -7   2  14        676.02        758.04        39.67 o                         
  -6   2  14        208.99        129.37        31.56 o                         
  -5   2  14        269.96        254.02        32.49 o                         
  -4   2  14        268.96        264.58        27.83 o                         
  -3   2  14         32.74         57.52        21.15 o                         
  -2   2  14        135.42         96.08        22.59 o                         
  -1   2  14        418.21        433.36        38.95 o                         
   0   2  14         88.54         68.11        23.89 o                         
   1   2  14         27.54        -28.89        28.89 o                         
   2   2  14          4.65        -21.68        25.71 o                         
   3   2  14          0.62         -1.90        19.70 o                         
   4   2  14         12.93         55.44        17.91 o                         
   5   2  14          0.07         19.70        31.28 o                         
   6   2  14          2.28        -28.48        38.45 o                         
 -11   3  14          4.31        -33.57        33.57 o                         
 -10   3  14         85.22        123.63        30.90 o                         
  -9   3  14        266.17        255.21        30.10 o                         
  -8   3  14         11.28         49.63        25.45 o                         
  -7   3  14         28.30         19.11        23.63 o                         
  -6   3  14        779.65        787.31        42.79 o                         
  -5   3  14          7.19          1.93        28.51 o                         
  -4   3  14        771.18        747.88        35.48 o                         
  -3   3  14        201.02        223.96        25.09 o                         
  -2   3  14        762.58        720.22        46.30 o                         
  -1   3  14        485.29        426.88        26.96 o                         
   0   3  14        854.63       1025.92        48.87 o                         
   1   3  14       1969.36       1968.89        93.80 o                         
   2   3  14       1541.07       1550.42        52.94 o                         
   3   3  14          7.97         12.63        20.35 o                         
   4   3  14        518.70        517.98        41.45 o                         
   5   3  14         11.43          8.77        34.55 o                         
   6   3  14        826.84        849.78        86.05 o                         
 -10   4  14        510.65        492.22        35.76 o                         
  -9   4  14          2.60          3.90        27.66 o                         
  -8   4  14        249.25        209.12        28.61 o                         
  -7   4  14        135.01         87.44        25.53 o                         
  -6   4  14          3.93         11.85        27.61 o                         
  -5   4  14         55.10         34.06        29.97 o                         
  -4   4  14        732.38        741.25        36.59 o                         
  -3   4  14        355.71        321.93        26.95 o                         
  -2   4  14        815.84        890.84        40.07 o                         
  -1   4  14         13.66         31.52        21.82 o                         
   0   4  14         10.49         59.40        21.82 o                         
   1   4  14        497.42        420.70        37.86 o                         
   2   4  14        134.01        127.51        22.23 o                         
   3   4  14         32.45         19.66        24.59 o                         
   4   4  14         68.15         87.51        35.28 o                         
   5   4  14        146.98        202.92        39.77 o                         
   6   4  14         42.07        141.16        61.30 o                         
 -10   5  14          0.64        -14.53        31.41 o                         
  -9   5  14        685.65        657.68        36.61 o                         
  -8   5  14         38.75         49.03        27.42 o                         
  -7   5  14        594.01        627.94        33.09 o                         
  -6   5  14        532.41        495.62        31.66 o                         
  -5   5  14       1129.62       1347.09        86.57 o                         
  -4   5  14        136.71        127.19        25.60 o                         
  -3   5  14       2204.53       2167.22        56.54 o                         
  -2   5  14        215.37        244.23        25.95 o                         
  -1   5  14       1229.95       1264.78        44.18 o                         
   0   5  14         16.17         31.87        27.71 o                         
   1   5  14        496.54        455.58        30.43 o                         
   2   5  14         74.41         74.83        20.48 o                         
   3   5  14        410.69        450.99        57.66 o                         
   4   5  14          0.97         43.91        45.84 o                         
   5   5  14        291.31        297.81        67.83 o                         
 -10   6  14         49.72         24.96        42.91 o                         
  -9   6  14        358.78        363.99        34.65 o                         
  -8   6  14         12.89         48.21        28.59 o                         
  -7   6  14        295.83        290.90        34.03 o                         
  -6   6  14         26.73          5.15        24.73 o                         
  -5   6  14        234.06        233.21        28.90 o                         
  -4   6  14         29.46         13.30        24.66 o                         
  -3   6  14         45.02         30.73        24.50 o                         
  -2   6  14          2.14         -7.71        24.73 o                         
  -1   6  14        176.82        192.19        22.46 o                         
   0   6  14         50.24         57.39        23.34 o                         
   1   6  14         15.35         11.34        23.72 o                         
   2   6  14        117.29         96.96        18.04 o                         
   3   6  14        268.75        249.45        44.54 o                         
   4   6  14          2.72        -23.33        49.71 o                         
   5   6  14         14.85        -25.51        39.27 o                         
  -9   7  14          4.70        -35.89        36.04 o                         
  -8   7  14        112.29         99.88        30.06 o                         
  -7   7  14          0.02         30.66        27.28 o                         
  -6   7  14        275.53        229.90        28.03 o                         
  -5   7  14         11.51         13.54        29.09 o                         
  -4   7  14       1743.25       1796.77        51.56 o                         
  -3   7  14          0.46         27.06        25.73 o                         
  -2   7  14       1052.82       1243.53        43.41 o                         
  -1   7  14          3.51         10.23        23.91 o                         
   0   7  14        620.15        590.94        33.21 o                         
   1   7  14         58.86        121.34        25.50 o                         
   2   7  14        796.27        813.53        70.86 o                         
   3   7  14          4.16        -16.54        45.82 o                         
   4   7  14        264.43        233.46        48.77 o                         
  -9   8  14         69.24         -3.10        33.17 o                         
  -8   8  14        180.04        178.17        39.93 o                         
  -7   8  14         51.01          4.80        28.39 o                         
  -6   8  14        123.99         86.11        27.46 o                         
  -5   8  14         17.30        -12.48        26.07 o                         
  -4   8  14         19.54        -24.35        24.35 o                         
  -3   8  14         44.17         66.25        26.64 o                         
  -2   8  14          3.11        -22.69        22.69 o                         
  -1   8  14         69.73         24.77        31.00 o                         
   0   8  14          0.45        -25.33        25.33 o                         
   1   8  14        136.70        116.09        22.19 o                         
   2   8  14         40.00         42.10        32.12 o                         
   3   8  14        132.57        129.52        34.05 o                         
   4   8  14         28.27         28.60        53.68 o                         
  -8   9  14          0.37        -32.20        32.20 o                         
  -7   9  14         54.62         76.22        31.29 o                         
  -6   9  14         15.00          1.78        27.82 o                         
  -5   9  14        240.71        245.95        29.62 o                         
  -4   9  14         37.04         69.05        29.34 o                         
  -3   9  14        309.59        301.53        38.61 o                         
  -2   9  14        253.79        231.32        26.50 o                         
  -1   9  14        249.77        250.33        30.81 o                         
   0   9  14         79.16         86.55        21.48 o                         
   1   9  14         54.60         37.30        35.35 o                         
   2   9  14         27.84         32.70        35.89 o                         
   3   9  14        142.85        177.78        78.65 o                         
  -7  10  14         40.04        112.42        33.41 o                         
  -6  10  14        198.97        228.66        33.01 o                         
  -5  10  14         15.68         58.24        41.08 o                         
  -4  10  14        248.19        269.03        33.03 o                         
  -3  10  14         56.05        128.17        30.86 o                         
  -2  10  14          1.82        -22.42        26.18 o                         
  -1  10  14         65.12        108.61        36.15 o                         
   0  10  14        290.15        247.34        43.69 o                         
   1  10  14          0.68         49.39        37.28 o                         
   2  10  14         37.43          2.24        38.52 o                         
  -5  11  14        389.42        383.25        43.94 o                         
  -4  11  14         14.04        -33.96        33.96 o                         
  -3  11  14        135.40         97.73        33.14 o                         
  -2  11  14        146.80         71.61        28.53 o                         
  -1  11  14         28.56         16.96        25.28 o                         
   0  11  14         97.14         69.30        41.77 o                         
   1  11  14         49.58         -9.78        56.18 o                         
  -9   0  15         79.81        114.31        43.69 o                         
  -7   0  15       1049.06        787.38        59.01 o                         
  -5   0  15        520.71        473.65        64.62 o                         
  -3   0  15         11.34         -2.36        72.30 o                         
  -1   0  15        611.37        544.93        44.58 o                         
   1   0  15        457.89        502.82        42.76 o                         
   3   0  15          3.76         -8.41        33.22 o                         
   5   0  15        100.15         60.92        28.72 o                         
 -10   1  15        145.44        161.00        41.15 o                         
  -9   1  15         57.05          4.92        30.02 o                         
  -8   1  15         17.11         18.32        31.11 o                         
  -7   1  15          0.30         -5.08        26.26 o                         
  -6   1  15        674.33        673.33        37.69 o                         
  -5   1  15         10.75         35.87        24.33 o                         
  -4   1  15        249.65        265.26        34.09 o                         
  -3   1  15         44.32         13.94        26.83 o                         
  -2   1  15         33.91         12.67        24.20 o                         
  -1   1  15         27.68         -2.61        24.06 o                         
   0   1  15        357.45        361.52        29.25 o                         
   1   1  15          2.67          1.94        25.63 o                         
   2   1  15          0.97        -18.60        22.91 o                         
   3   1  15         25.35         29.16        26.47 o                         
   4   1  15         81.63         59.32        22.25 o                         
   5   1  15         51.81         40.98        20.60 o                         
 -10   2  15        127.14         45.88        37.96 o                         
  -9   2  15          8.50        -13.54        30.77 o                         
  -8   2  15        296.60        315.55        32.33 o                         
  -7   2  15        114.83        113.30        26.23 o                         
  -6   2  15        378.87        391.67        32.90 o                         
  -5   2  15         33.24         27.30        25.29 o                         
  -4   2  15        832.26        833.48        43.84 o                         
  -3   2  15         60.97         19.51        32.44 o                         
  -2   2  15        159.96        108.63        29.28 o                         
  -1   2  15         32.06         26.86        29.34 o                         
   0   2  15       1141.87       1225.73        50.01 o                         
   1   2  15         68.34         82.42        24.35 o                         
   2   2  15        881.87        924.56        41.37 o                         
   3   2  15         72.72         42.48        25.81 o                         
   4   2  15         83.88         89.98        20.12 o                         
   5   2  15          5.29         37.75        44.11 o                         
 -10   3  15          1.68        -11.81        32.25 o                         
  -9   3  15        134.06        140.51        31.13 o                         
  -8   3  15         74.22         27.42        29.06 o                         
  -7   3  15        142.44        122.10        31.18 o                         
  -6   3  15         26.06          8.40        24.81 o                         
  -5   3  15        153.78        125.34        30.13 o                         
  -4   3  15        281.32        260.36        30.83 o                         
  -3   3  15        391.00        365.16        27.94 o                         
  -2   3  15         57.84         45.42        30.47 o                         
  -1   3  15          2.36          3.01        24.80 o                         
   0   3  15          5.43        -23.19        24.58 o                         
   1   3  15          8.32        -16.86        26.36 o                         
   2   3  15         86.86         82.38        53.95 o                         
   3   3  15         47.94         21.93        34.09 o                         
   4   3  15         28.65         66.62        36.97 o                         
   5   3  15          7.00        -12.70        51.48 o                         
 -10   4  15         10.68         11.47        33.62 o                         
  -9   4  15        266.55        261.70        33.17 o                         
  -8   4  15        571.17        602.38        35.38 o                         
  -7   4  15        191.80        216.53        28.83 o                         
  -6   4  15        528.15        477.58        30.98 o                         
  -5   4  15       1349.90       1415.68        63.32 o                         
  -4   4  15        429.50        458.90        31.51 o                         
  -3   4  15       1799.10       1920.92        50.66 o                         
  -2   4  15       1310.33       1455.72        46.94 o                         
  -1   4  15        947.82       1037.75        43.50 o                         
   0   4  15         73.87         56.51        25.71 o                         
   1   4  15        380.11        284.16        33.51 o                         
   2   4  15         12.54          9.89        28.22 o                         
   3   4  15        154.25        147.01        35.00 o                         
   4   4  15        182.50        237.33        48.11 o                         
  -9   5  15         59.11         21.67        32.08 o                         
  -8   5  15         70.83         13.16        42.31 o                         
  -7   5  15          0.12        -26.65        26.65 o                         
  -6   5  15          1.29          2.02        25.93 o                         
  -5   5  15         37.77         94.26        25.28 o                         
  -4   5  15         44.28         41.47        26.47 o                         
  -3   5  15          0.08        -16.05        23.91 o                         
  -2   5  15         75.40         51.38        26.18 o                         
  -1   5  15         28.00         26.73        22.57 o                         
   0   5  15         73.00         84.78        25.56 o                         
   1   5  15        104.17         79.35        23.06 o                         
   2   5  15        120.79        101.37        19.97 o                         
   3   5  15         12.62         52.19        70.53 o                         
   4   5  15        244.31        190.68        42.49 o                         
  -9   6  15        758.97        859.05        42.60 o                         
  -8   6  15        275.53        230.58        33.15 o                         
  -7   6  15        253.07        258.67        31.30 o                         
  -6   6  15        578.49        600.22        33.75 o                         
  -5   6  15         86.16        115.24        26.50 o                         
  -4   6  15        732.93        736.80        36.96 o                         
  -3   6  15        920.73        891.78        37.34 o                         
  -2   6  15       1049.83       1076.23        52.65 o                         
  -1   6  15        195.43        184.08        25.29 o                         
   0   6  15        210.20        235.97        28.19 o                         
   1   6  15        272.34        234.25        22.62 o                         
   2   6  15        377.50        380.93        40.93 o                         
   3   6  15        105.31        126.57        40.31 o                         
   4   6  15        210.96        202.86        43.55 o                         
  -8   7  15          1.55         46.13        32.22 o                         
  -7   7  15          2.26          1.01        29.53 o                         
  -6   7  15         20.41         37.88        28.00 o                         
  -5   7  15          5.74         -0.28        26.52 o                         
  -4   7  15        117.91         49.66        29.23 o                         
  -3   7  15         28.78         69.86        25.82 o                         
  -2   7  15        140.66        123.31        26.59 o                         
  -1   7  15         42.42         45.69        25.56 o                         
   0   7  15         19.35         -2.91        26.22 o                         
   1   7  15         41.88         25.16        19.32 o                         
   2   7  15         14.21         55.56        33.55 o                         
   3   7  15         10.69         -5.31        38.69 o                         
  -8   8  15         45.02         12.97        45.96 o                         
  -7   8  15         30.38         10.77        30.84 o                         
  -6   8  15         33.52         66.69        29.92 o                         
  -5   8  15        330.59        297.59        40.88 o                         
  -4   8  15        216.07        226.81        32.44 o                         
  -3   8  15        469.24        491.77        31.82 o                         
  -2   8  15        307.53        315.10        30.91 o                         
  -1   8  15        235.73        251.84        30.72 o                         
   0   8  15        176.82        173.07        24.08 o                         
   1   8  15        132.75        160.68        24.95 o                         
   2   8  15        166.34        154.80        37.89 o                         
  -7   9  15         22.34         37.43        34.05 o                         
  -6   9  15          1.87        -23.09        30.92 o                         
  -5   9  15          7.02        -24.98        29.67 o                         
  -4   9  15         17.88         45.39        31.12 o                         
  -3   9  15         34.25         41.98        27.71 o                         
  -2   9  15         16.21         22.41        26.78 o                         
  -1   9  15          4.92          3.98        33.67 o                         
   0   9  15         44.50         65.31        22.20 o                         
   1   9  15          7.97        -24.39        57.04 o                         
  -5  10  15         24.37         -4.82        34.29 o                         
  -4  10  15         10.75        -20.48        30.18 o                         
  -3  10  15        127.43        113.77        39.23 o                         
  -2  10  15         55.06        119.88        28.49 o                         
  -1  10  15         94.69         70.47        31.73 o                         
   0  10  15        335.06        316.48        34.07 o                         
  -8   0  16         52.85        -65.59        65.83 o                         
  -6   0  16        500.12        508.93        53.46 o                         
  -4   0  16         55.21         33.15        37.29 o                         
  -2   0  16        217.42        265.55        50.30 o                         
   0   0  16         39.03         47.88        39.25 o                         
   2   0  16       1028.87       1081.20        68.78 o                         
   4   0  16        198.32        185.74        37.34 o                         
  -9   1  16         36.98         21.07        39.93 o                         
  -8   1  16        480.27        419.93        36.37 o                         
  -7   1  16        482.76        522.20        35.94 o                         
  -6   1  16        323.27        374.99        40.60 o                         
  -5   1  16         57.17        -26.07        26.50 o                         
  -4   1  16        161.01        171.84        28.00 o                         
  -3   1  16         32.44         12.09        32.41 o                         
  -2   1  16        150.00         98.18        30.09 o                         
  -1   1  16          4.58         15.45        28.82 o                         
   0   1  16        700.32        703.93        38.70 o                         
   1   1  16         38.50         81.00        27.83 o                         
   2   1  16        168.86        161.00        28.43 o                         
   3   1  16        429.05        471.06        70.08 o                         
   4   1  16         58.15        102.74        25.59 o                         
  -9   2  16          7.39        -33.31        33.31 o                         
  -8   2  16        151.54         91.62        32.19 o                         
  -7   2  16        176.42        175.78        31.81 o                         
  -6   2  16         62.15         39.23        32.76 o                         
  -5   2  16          2.86          7.29        26.79 o                         
  -4   2  16        541.23        512.29        32.92 o                         
  -3   2  16         91.52         51.23        29.16 o                         
  -2   2  16        154.67        114.31        27.94 o                         
  -1   2  16        564.65        597.84        55.37 o                         
   0   2  16         96.99        122.09        39.67 o                         
   1   2  16         50.46         76.87        32.05 o                         
   2   2  16         20.40         30.29        29.38 o                         
   3   2  16        107.81         75.33        30.62 o                         
   4   2  16         10.92        -22.08        43.28 o                         
  -9   3  16        308.92        397.07        37.69 o                         
  -8   3  16        240.76        114.71        31.10 o                         
  -7   3  16         50.88         61.91        28.66 o                         
  -6   3  16        500.17        486.21        32.77 o                         
  -5   3  16        277.52        259.04        28.95 o                         
  -4   3  16        520.57        504.29        31.10 o                         
  -3   3  16        514.52        480.87        35.99 o                         
  -2   3  16        895.02       1104.05        47.06 o                         
  -1   3  16          1.44         47.70        26.34 o                         
   0   3  16        204.00        237.74        37.03 o                         
   1   3  16         22.54          0.84        25.62 o                         
   2   3  16         95.06        107.96        34.71 o                         
   3   3  16        250.52        170.77        25.53 o                         
  -9   4  16         59.06         18.19        33.92 o                         
  -8   4  16          0.04        -33.79        33.79 o                         
  -7   4  16        137.56        151.30        30.94 o                         
  -6   4  16          0.70        -26.87        26.87 o                         
  -5   4  16        153.64        163.80        28.19 o                         
  -4   4  16        154.28        169.14        27.38 o                         
  -3   4  16          2.56         -1.93        27.35 o                         
  -2   4  16         51.27         36.26        25.25 o                         
  -1   4  16        230.24        215.71        35.68 o                         
   0   4  16        221.94        216.79        28.99 o                         
   1   4  16        264.04        237.92        47.36 o                         
   2   4  16         64.91         45.13        23.89 o                         
   3   4  16         16.57         -0.44        33.24 o                         
  -8   5  16         13.17         -3.89        31.95 o                         
  -7   5  16        611.73        613.76        42.74 o                         
  -6   5  16         17.67         25.26        31.26 o                         
  -5   5  16       1342.24       1399.63        52.06 o                         
  -4   5  16         44.12         76.92        27.03 o                         
  -3   5  16       1145.70       1231.76        54.66 o                         
  -2   5  16         17.79        -24.86        24.86 o                         
  -1   5  16       1340.66       1489.29        50.85 o                         
   0   5  16          0.98         32.71        27.76 o                         
   1   5  16        130.38        180.26        31.73 o                         
   2   5  16         66.61         86.53        21.84 o                         
   3   5  16        152.56        230.17        55.74 o                         
  -8   6  16         26.78         -3.20        33.80 o                         
  -7   6  16          0.84        -33.53        33.53 o                         
  -6   6  16         19.22         19.44        29.75 o                         
  -5   6  16         20.92         13.76        28.38 o                         
  -4   6  16          0.09          6.50        27.43 o                         
  -3   6  16          0.44         31.02        29.21 o                         
  -2   6  16         92.29         80.49        27.40 o                         
  -1   6  16         36.28        -11.96        25.47 o                         
   0   6  16         18.09        -14.30        28.16 o                         
   1   6  16         25.05         12.83        24.15 o                         
   2   6  16        114.75        150.81        42.37 o                         
  -7   7  16         80.92         83.51        33.58 o                         
  -6   7  16        343.98        377.63        34.72 o                         
  -5   7  16         22.95         62.83        29.75 o                         
  -4   7  16        723.54        754.66        37.20 o                         
  -3   7  16          0.47         -7.27        30.50 o                         
  -2   7  16        442.27        458.33        34.08 o                         
  -1   7  16         25.57         69.28        31.44 o                         
   0   7  16        174.62        200.65        31.03 o                         
   1   7  16         99.67         98.58        28.13 o                         
  -6   8  16         44.42         57.89        38.42 o                         
  -5   8  16          3.89        -13.14        31.44 o                         
  -4   8  16          2.10         56.22        51.68 o                         
  -3   8  16         22.91         10.47        34.40 o                         
  -2   8  16         16.13        -32.74        33.84 o                         
  -1   8  16          0.48        -28.73        28.73 o                         
   0   8  16          0.76         69.86        24.96 o                         
  -4   9  16         14.44         27.53        34.64 o                         
  -3   9  16        263.08        215.31        48.39 o                         
  -2   9  16         16.80         31.95        38.10 o                         
  -1   9  16        111.64         98.20        33.44 o                         
  -7   0  17        852.32        892.18        70.76 o                         
  -5   0  17        354.31        296.51        47.28 o                         
  -3   0  17        368.00        330.01        45.24 o                         
  -1   0  17        498.75        386.25        98.91 o                         
   1   0  17       2095.23       2239.12        91.16 o                         
  -8   1  17         34.37         20.05        41.41 o                         
  -7   1  17         27.92          8.25        37.01 o                         
  -6   1  17        252.44        257.60        34.35 o                         
  -5   1  17         55.97         79.23        30.52 o                         
  -4   1  17        310.39        291.95        32.56 o                         
  -3   1  17          4.00        -27.47        27.47 o                         
  -2   1  17         76.54         77.40        29.03 o                         
  -1   1  17         62.69         74.08        32.22 o                         
   0   1  17        459.11        411.34        34.67 o                         
   1   1  17         88.38         39.93        33.19 o                         
   2   1  17         45.59         51.65        34.14 o                         
  -8   2  17        688.41        876.62        48.55 o                         
  -7   2  17         20.00         26.39        32.66 o                         
  -6   2  17        759.73        718.48        40.35 o                         
  -5   2  17        116.15        141.67        31.71 o                         
  -4   2  17        366.77        305.25        33.07 o                         
  -3   2  17          2.55         22.66        28.68 o                         
  -2   2  17       1023.82       1179.47        56.31 o                         
  -1   2  17         30.53        -21.83        31.53 o                         
   0   2  17        199.56        147.84        30.58 o                         
   1   2  17        127.32        165.04        44.42 o                         
   2   2  17        219.23        228.54        34.48 o                         
  -8   3  17         20.20        -20.09        37.59 o                         
  -7   3  17         15.65         12.12        33.57 o                         
  -6   3  17        205.44        187.24        33.95 o                         
  -5   3  17         25.65         18.11        44.34 o                         
  -4   3  17          0.23         -8.05        29.50 o                         
  -3   3  17        509.29        416.31        38.96 o                         
  -2   3  17         16.24         22.39        32.51 o                         
  -1   3  17        124.71        132.70        35.47 o                         
   0   3  17        102.98        112.41        32.75 o                         
   1   3  17        127.64         67.45        30.07 o                         
   2   3  17          3.59         17.54        34.78 o                         
  -7   4  17         73.82         61.71        34.02 o                         
  -6   4  17        273.94        221.94        33.11 o                         
  -5   4  17        889.54        891.87        48.01 o                         
  -4   4  17        204.61        164.68        30.51 o                         
  -3   4  17        235.81        215.59        32.26 o                         
  -2   4  17        160.75         92.46        34.74 o                         
  -1   4  17        383.45        338.43        34.19 o                         
   0   4  17        124.35         68.11        32.79 o                         
   1   4  17        174.77        142.65        30.07 o                         
  -7   5  17          2.73         -8.52        33.00 o                         
  -6   5  17        114.58        139.59        38.05 o                         
  -5   5  17         30.50        -22.17        30.17 o                         
  -4   5  17        322.14        238.41        32.34 o                         
  -3   5  17         38.94         39.69        31.71 o                         
  -2   5  17        328.11        206.65        48.53 o                         
  -1   5  17         15.50         -4.30        30.50 o                         
   0   5  17        301.72        325.38        32.99 o                         
   1   5  17        131.11        104.24        37.28 o                         
  -6   6  17        175.61        184.65        37.17 o                         
  -5   6  17        333.35        296.40        34.91 o                         
  -4   6  17        293.56        211.39        33.03 o                         
  -3   6  17        312.73        253.40        32.67 o                         
  -2   6  17        101.46         82.90        31.12 o                         
  -1   6  17        109.47        137.35        38.68 o                         
   0   6  17        105.53         49.10        30.09 o                         
  -5   7  17         32.55         15.87        43.11 o                         
  -4   7  17          0.13        -23.58        31.89 o                         
  -3   7  17        160.32        102.33        32.63 o                         
  -2   7  17         17.27         20.00        30.83 o                         
  -1   7  17        105.85         54.47        30.11 o                         
  -6   0  18        768.99        725.84        61.46 o                         
  -4   0  18          2.67         53.90        46.46 o                         
  -2   0  18        183.04        196.31        48.96 o                         
   0   0  18        341.61        334.45        58.49 o                         
  -6   1  18        156.63        110.40        36.08 o                         
  -5   1  18         60.13         47.15        34.38 o                         
  -4   1  18        429.71        382.57        37.54 o                         
  -3   1  18         57.51         34.08        32.66 o                         
  -2   1  18         20.46         43.76        32.63 o                         
  -1   1  18        146.80        191.24        34.60 o                         
   0   1  18         88.17         42.89        36.55 o                         
  -6   2  18         15.56          8.81        35.67 o                         
  -5   2  18        285.75        322.51        47.89 o                         
  -4   2  18         94.11         98.14        34.26 o                         
  -3   2  18        634.55        629.99        39.78 o                         
  -2   2  18         74.61         53.92        33.32 o                         
  -1   2  18        145.80        165.76        34.83 o                         
   0   2  18        331.83        371.15        41.20 o                         
  -6   3  18         47.37         -6.69        35.87 o                         
  -5   3  18        262.50        224.90        37.11 o                         
  -4   3  18         42.02         37.49        33.66 o                         
  -3   3  18          1.03        -32.63        32.63 o                         
  -2   3  18         60.98         64.62        33.56 o                         
  -1   3  18         41.86         75.18        37.12 o                         
   0   3  18          7.66         15.17        39.29 o                         
  -5   4  18          0.44         -2.42        35.46 o                         
  -4   4  18        275.54        224.96        37.54 o                         
  -3   4  18        137.57        162.29        36.32 o                         
  -2   4  18        409.52        380.70        62.05 o                         
  -1   4  18         77.93        148.44        39.81 o                         
  -4   5  18         42.39        -26.47        33.80 o                         
  -3   5  18        242.11        193.12        35.47 o                         
                                                                                
